# Supplementary material for: Identification of long noncoding RNAs in injury-resilient and injury-susceptible mouse retinal ganglion cells
Source: BMC Genomics. 2021 Oct 14;22:741. doi: 10.1186/s12864-021-08050-x (PMC8518251; doi:10.1186/s12864-021-08050-x)
Supplement: Supplementary file 2 — Additional file 2: Table S2. List of lncRNAs detected in ipRGCs and ooDSGCs. [file 12864_2021_8050_MOESM2_ESM.xlsx]

## Sheet: Expressed lncRNA normal ipRGC
Gene_ID	Transcript_ID(s)	Gene_Name	Gene_Type	Normal_ipRGC_rep1_TPM	Normal_ipRGC_rep2_TPM	Normal_ipRGC_rep3_TPM
ENSMUSG00000010492.10	ENSMUST00000122831.1,ENSMUST00000123110.1,ENSMUST00000126672.1,ENSMUST00000136759.1,ENSMUST00000148004.1,ENSMUST00000148847.1,ENSMUST00000152365.1	Uckl1os	antisense	5.89	5.57	4.39
ENSMUSG00000039545.15	ENSMUST00000144719.7,ENSMUST00000149124.1	Ppp1r3fos	antisense	0	2.87	1.96
ENSMUSG00000039798.2	ENSMUST00000047607.2	RP23-443G7.2	antisense	3.6	4.55	2.74
ENSMUSG00000046109.6	ENSMUST00000062902.6	RP23-25C1.7	antisense	0	3.57	2.17
ENSMUSG00000051805.1	ENSMUST00000070942.1	RP24-366J10.5	antisense	0	3.1	2.74
ENSMUSG00000052248.15	ENSMUST00000127150.7,ENSMUST00000130827.1	Zeb2os	antisense	0.11	1.53	9.15
ENSMUSG00000052629.5	ENSMUST00000064591.4,ENSMUST00000186234.1	RP23-38E14.1	antisense	1.29	4.83	2.41
ENSMUSG00000053714.8	ENSMUST00000066316.7,ENSMUST00000205787.1,ENSMUST00000206300.1,ENSMUST00000206436.1	RP23-457F4.2	antisense	1.36	3.82	3.45
ENSMUSG00000054412.5	ENSMUST00000067468.5	RP24-409F22.1	antisense	6.94	0	1.65
ENSMUSG00000054493.2	ENSMUST00000067599.1,ENSMUST00000187401.1	RP24-356G6.1	antisense	0	1.18	4.65
ENSMUSG00000054556.6	ENSMUST00000136503.1,ENSMUST00000138170.1,ENSMUST00000139701.1,ENSMUST00000140709.1,ENSMUST00000150251.1,ENSMUST00000166070.1	RP23-413D8.2	antisense	20.43	0	2.57
ENSMUSG00000055048.7	ENSMUST00000085241.5,ENSMUST00000186595.1	RP23-220N19.1	antisense	0	5.7	1.25
ENSMUSG00000056288.11	ENSMUST00000135775.7,ENSMUST00000141157.1	RP23-280J3.2	antisense	0	3.31	3.22
ENSMUSG00000056579.18	ENSMUST00000132077.3,ENSMUST00000144852.1,ENSMUST00000153313.8,ENSMUST00000182330.1,ENSMUST00000193809.1,ENSMUST00000226545.1,ENSMUST00000226724.1,ENSMUST00000227137.1	Tug1	antisense	88.47	166.24	146.71
ENSMUSG00000056687.9	ENSMUST00000070956.3,ENSMUST00000187514.1,ENSMUST00000188296.6,ENSMUST00000190563.1	RP23-12N20.1	antisense	3.39	4.09	0.76
ENSMUSG00000063714.15	ENSMUST00000123087.7,ENSMUST00000135297.7,ENSMUST00000137941.1,ENSMUST00000146195.1	Sp3os	antisense	73.95	41.93	48.79
ENSMUSG00000068601.2	ENSMUST00000090237.2,ENSMUST00000156905.1	RP23-117P3.3	antisense	0	1.6	7.03
ENSMUSG00000071456.6	ENSMUST00000095903.6,ENSMUST00000168012.2,ENSMUST00000179637.2,ENSMUST00000180149.1	RP23-83G6.1	antisense	22.87	32.94	16.54
ENSMUSG00000073144.4	ENSMUST00000146981.1	RP23-345F4.2	antisense	0	1.52	0.65
ENSMUSG00000073656.4	ENSMUST00000147494.1	AC091465.2	antisense	0	10.31	5.69
ENSMUSG00000074136.9	ENSMUST00000098472.1,ENSMUST00000132616.1,ENSMUST00000145562.7,ENSMUST00000212647.1	AC127300.3	antisense	0	2.29	1.48
ENSMUSG00000074466.12	ENSMUST00000126926.1,ENSMUST00000145400.7,ENSMUST00000152143.1,ENSMUST00000153969.1	AC171273.3	antisense	11.42	19.91	14.28
ENSMUSG00000074664.3	ENSMUST00000099182.2,ENSMUST00000195446.1	RP23-196E24.1	antisense	0	2.01	6.71
ENSMUSG00000074782.3	ENSMUST00000099331.3,ENSMUST00000160385.1,ENSMUST00000161491.1	RP24-230J5.2	antisense	1.97	0	2.07
ENSMUSG00000075514.4	ENSMUST00000126967.1	RP23-177L19.1	antisense	2.57	0.51	2.71
ENSMUSG00000075576.12	ENSMUST00000139017.1,ENSMUST00000141696.1,ENSMUST00000153181.7	RP23-395E10.9	antisense	0	1.36	3.63
ENSMUSG00000079179.9	ENSMUST00000049684.6,ENSMUST00000177896.7,ENSMUST00000178074.7,ENSMUST00000178331.7,ENSMUST00000179643.7,ENSMUST00000179908.7,ENSMUST00000179924.7	Rab10os	antisense	49.16	18.47	26.74
ENSMUSG00000080058.2	ENSMUST00000116172.1,ENSMUST00000211380.1	RP23-410L16.3	antisense	21.37	1.61	19.34
ENSMUSG00000084790.1	ENSMUST00000139334.1,ENSMUST00000150906.1	RP23-171I6.4	antisense	0	3.57	2.47
ENSMUSG00000084826.7	ENSMUST00000137728.1,ENSMUST00000138431.1,ENSMUST00000141786.1,ENSMUST00000148997.7	RP24-388N11.3	antisense	37.05	12.76	21.22
ENSMUSG00000084835.1	ENSMUST00000154452.1	RP23-355L10.10	antisense	1.26	3.38	7.3
ENSMUSG00000084865.1	ENSMUST00000139331.1	RP23-116I16.1	antisense	5.44	7.43	9.37
ENSMUSG00000084880.1	ENSMUST00000155812.1	Tomm6os	antisense	1.14	3.25	2.63
ENSMUSG00000084925.8	ENSMUST00000124940.1,ENSMUST00000128848.7,ENSMUST00000129237.1,ENSMUST00000141265.7,ENSMUST00000142099.7,ENSMUST00000223899.1,ENSMUST00000224755.1,ENSMUST00000225721.1	RP24-155O13.2	antisense	0.46	17.59	3.98
ENSMUSG00000084932.1	ENSMUST00000148217.1	RP23-312D19.1	antisense	3.96	0.92	1.17
ENSMUSG00000084935.1	ENSMUST00000137020.1	RP23-35I8.2	antisense	16.85	10.36	0
ENSMUSG00000084950.7	ENSMUST00000134600.1,ENSMUST00000143871.7,ENSMUST00000153372.1	RP23-226O20.3	antisense	0.83	3.64	9.33
ENSMUSG00000085105.2	ENSMUST00000127010.1,ENSMUST00000205940.1	RP23-349I9.7	antisense	3.31	2.69	0.92
ENSMUSG00000085208.3	ENSMUST00000128960.1,ENSMUST00000143819.1	Brip1os	antisense	3.01	2.42	5.02
ENSMUSG00000085227.1	ENSMUST00000124298.1,ENSMUST00000125662.1,ENSMUST00000138911.1,ENSMUST00000141454.1,ENSMUST00000144460.1	AC159257.6	antisense	7.66	3.44	10.58
ENSMUSG00000085255.1	ENSMUST00000140736.1	Taco1os	antisense	2.31	0.39	1.25
ENSMUSG00000085376.1	ENSMUST00000127049.1	RP23-400O10.6	antisense	11.66	3.56	0
ENSMUSG00000085403.1	ENSMUST00000129397.1,ENSMUST00000146250.1	RP23-383I7.3	antisense	1.85	0.57	1.16
ENSMUSG00000085407.1	ENSMUST00000143715.1	AC124457.2	antisense	0	6.9	7.51
ENSMUSG00000085434.1	ENSMUST00000125607.1	RP23-268N22.4	antisense	6.56	0	6.72
ENSMUSG00000085436.1	ENSMUST00000129364.1,ENSMUST00000142338.1	Zfp335os	antisense	6.19	5.51	8.18
ENSMUSG00000085457.3	ENSMUST00000147622.2,ENSMUST00000180906.1,ENSMUST00000181800.1	RP23-262J21.8	antisense	66.23	4.22	9.13
ENSMUSG00000085517.7	ENSMUST00000131846.7,ENSMUST00000147555.1,ENSMUST00000156271.1	RP23-198O15.6	antisense	4.28	1.54	1.95
ENSMUSG00000085526.1	ENSMUST00000125681.1	AC122773.2	antisense	5.48	3.3	6.25
ENSMUSG00000085587.1	ENSMUST00000141174.1	RP23-130J1.4	antisense	0.79	3.13	4.02
ENSMUSG00000085715.2	ENSMUST00000152916.1,ENSMUST00000211291.1	Tsix	antisense	2.35	0	22.06
ENSMUSG00000085735.1	ENSMUST00000129114.1	Mettl5os	antisense	8.2	0	2.18
ENSMUSG00000085763.1	ENSMUST00000141473.1	Smc2os	antisense	0	0.82	11.48
ENSMUSG00000085779.1	ENSMUST00000129834.1,ENSMUST00000129950.1,ENSMUST00000150782.1	Atcayos	antisense	0.03	4.13	2.02
ENSMUSG00000085794.5	ENSMUST00000123402.1,ENSMUST00000150233.2,ENSMUST00000155159.3,ENSMUST00000173883.1	Vax2os	antisense	25.85	13.76	14.31
ENSMUSG00000085828.1	ENSMUST00000147542.1	RP23-82I13.4	antisense	1.9	0.68	2.32
ENSMUSG00000085829.1	ENSMUST00000131222.1	RP24-285J23.2	antisense	2.66	0.24	2.67
ENSMUSG00000085830.1	ENSMUST00000129723.1	Grin1os	antisense	1.14	1.48	1.87
ENSMUSG00000085837.8	ENSMUST00000080943.8,ENSMUST00000123348.1,ENSMUST00000127070.1,ENSMUST00000144020.7	Kcnmb4os2	antisense	0.48	4.23	7.8
ENSMUSG00000085838.1	ENSMUST00000123613.1	Chn1os1	antisense	11.81	57.52	43.79
ENSMUSG00000085946.1	ENSMUST00000147463.1	RP23-214I20.5	antisense	0	2.17	2.46
ENSMUSG00000085968.1	ENSMUST00000135858.1	RP24-85M20.2	antisense	10.6	0	4.79
ENSMUSG00000086029.7	ENSMUST00000126948.1,ENSMUST00000149133.7	Pax6os1	antisense	8.01	0	4.14
ENSMUSG00000086043.1	ENSMUST00000137535.1	RP23-191F22.7	antisense	6.22	4.66	5.85
ENSMUSG00000086108.2	ENSMUST00000146366.2	AC115697.2	antisense	0	9.82	11.44
ENSMUSG00000086119.2	ENSMUST00000128982.1,ENSMUST00000134688.1,ENSMUST00000149952.1,ENSMUST00000190235.1	RP23-162D3.2	antisense	1.01	0.18	1.91
ENSMUSG00000086128.7	ENSMUST00000123473.1,ENSMUST00000124013.1,ENSMUST00000127716.7,ENSMUST00000140903.1	St8sia3os	antisense	5.61	7.79	4.56
ENSMUSG00000086155.7	ENSMUST00000050989.5,ENSMUST00000132560.7,ENSMUST00000149343.1,ENSMUST00000154825.7	AC110496.3	antisense	4.86	4.66	2.53
ENSMUSG00000086171.7	ENSMUST00000126735.7,ENSMUST00000156780.1	Pcsk2os1	antisense	0	3.63	5.81
ENSMUSG00000086211.1	ENSMUST00000140826.1	RP23-397E2.2	antisense	1.13	2.15	0.34
ENSMUSG00000086219.7	ENSMUST00000126959.4,ENSMUST00000133548.4	Srrm4os	antisense	1.17	3.59	0.32
ENSMUSG00000086226.1	ENSMUST00000123764.1	RP23-292E3.4	antisense	0	0.78	2.88
ENSMUSG00000086236.9	ENSMUST00000143564.7,ENSMUST00000145185.2,ENSMUST00000194378.2,ENSMUST00000216140.1,ENSMUST00000218189.1	RP23-216O10.2	antisense	0	14.85	31.5
ENSMUSG00000086292.1	ENSMUST00000129681.1	CH36-125B10.6	antisense	0	3.59	0.77
ENSMUSG00000086324.8	ENSMUST00000144134.2,ENSMUST00000173605.1,ENSMUST00000174085.7	RP24-459O21.3	antisense	6.48	1.94	5.42
ENSMUSG00000086347.1	ENSMUST00000142107.1	RP23-328K2.4	antisense	2.18	5.11	0
ENSMUSG00000086350.1	ENSMUST00000141846.1	AC166710.3	antisense	0	8.38	3.17
ENSMUSG00000086392.9	ENSMUST00000124469.1,ENSMUST00000137198.7,ENSMUST00000144118.7	Mccc1os	antisense	0.63	0	2.37
ENSMUSG00000086401.1	ENSMUST00000132267.1	AC161348.3	antisense	0	4.33	1.87
ENSMUSG00000086429.9	ENSMUST00000124246.3,ENSMUST00000133467.2,ENSMUST00000159544.2,ENSMUST00000167415.7	Gt(ROSA)26Sor	antisense	34.42	34.54	48.23
ENSMUSG00000086472.1	ENSMUST00000156224.1	RP23-146P7.2	antisense	0.21	1.48	2.61
ENSMUSG00000086604.2	ENSMUST00000123644.2,ENSMUST00000145534.1	AC162893.3	antisense	0	9.37	15.15
ENSMUSG00000086606.1	ENSMUST00000123548.1	RP23-230I5.2	antisense	34.08	11.79	17.18
ENSMUSG00000086652.1	ENSMUST00000151051.1	RP23-160G19.1	antisense	1.01	0	2.27
ENSMUSG00000086728.2	ENSMUST00000125333.2,ENSMUST00000142077.2,ENSMUST00000162738.1	Man2c1os	antisense	0	5.2	0.84
ENSMUSG00000086805.9	ENSMUST00000148353.3,ENSMUST00000177130.7	RP24-571B18.2	antisense	2.13	1.06	0.31
ENSMUSG00000086889.1	ENSMUST00000123212.1	Phf2os1	antisense	0	0.61	1.97
ENSMUSG00000086890.1	ENSMUST00000138729.1	RP23-419D6.5	antisense	0	1.97	2.96
ENSMUSG00000086896.1	ENSMUST00000153951.1	Cyp4x1os	antisense	0	0.99	2.69
ENSMUSG00000086900.1	ENSMUST00000136196.1	Kcnab3os	antisense	1.4	1.94	0
ENSMUSG00000086905.1	ENSMUST00000126401.1	RP23-89M14.3	antisense	8.15	4.7	5.3
ENSMUSG00000086938.8	ENSMUST00000128542.2,ENSMUST00000153017.6,ENSMUST00000174412.7,ENSMUST00000174415.1,ENSMUST00000174754.7	RP23-140G16.2	antisense	31.86	9.32	8.79
ENSMUSG00000086968.8	ENSMUST00000131345.7,ENSMUST00000133570.7,ENSMUST00000135512.2,ENSMUST00000137800.7,ENSMUST00000137970.7,ENSMUST00000138472.8,ENSMUST00000144591.7,ENSMUST00000145191.1,ENSMUST00000146337.2,ENSMUST00000152663.7,ENSMUST00000154329.2,ENSMUST00000163675.7	AC079042.1	antisense	39.68	28.09	25.1
ENSMUSG00000086998.1	ENSMUST00000144915.1	RP23-29H5.7	antisense	0	0.75	0.72
ENSMUSG00000087050.1	ENSMUST00000150471.1	Dhrs13os	antisense	0.18	2.91	1.33
ENSMUSG00000087088.2	ENSMUST00000148687.1,ENSMUST00000208892.1	RP24-252B21.2	antisense	0	0.56	0.73
ENSMUSG00000087114.1	ENSMUST00000151303.1,ENSMUST00000151873.1	AC152500.4	antisense	3.07	0	4.78
ENSMUSG00000087120.1	ENSMUST00000142533.1	RP23-234K24.5	antisense	4.68	2.22	2.61
ENSMUSG00000087143.9	ENSMUST00000123998.1,ENSMUST00000131564.7,ENSMUST00000134705.1,ENSMUST00000137199.1,ENSMUST00000144545.1,ENSMUST00000145613.7,ENSMUST00000183171.1	RP23-471B6.2	antisense	15.02	48.01	62.24
ENSMUSG00000087177.7	ENSMUST00000129191.7,ENSMUST00000133302.7,ENSMUST00000136862.7,ENSMUST00000139356.7,ENSMUST00000139429.7,ENSMUST00000139891.1,ENSMUST00000143651.7,ENSMUST00000145971.1,ENSMUST00000149830.7,ENSMUST00000151921.7,ENSMUST00000153113.1,ENSMUST00000153261.7,ENSMUST00000155482.1	RP24-271F24.2	antisense	18.1	17.8	22.01
ENSMUSG00000087249.1	ENSMUST00000151825.1	RP23-479J7.2	antisense	1.1	5.89	0
ENSMUSG00000087299.1	ENSMUST00000138426.1	RP23-233B9.5	antisense	0.18	4	2.08
ENSMUSG00000087301.7	ENSMUST00000141149.7,ENSMUST00000152740.1	RP23-276I21.1	antisense	1.15	10.28	2.85
ENSMUSG00000087336.2	ENSMUST00000124914.1,ENSMUST00000137257.1,ENSMUST00000197262.1	AC113504.5	antisense	7.77	11.25	6.51
ENSMUSG00000087352.1	ENSMUST00000124471.1	RP23-63D8.6	antisense	1.12	2.95	7.94
ENSMUSG00000087367.1	ENSMUST00000133963.1	AC149086.3	antisense	1.43	3.23	0
ENSMUSG00000087381.8	ENSMUST00000126009.1,ENSMUST00000151836.7,ENSMUST00000181389.1	RP23-118E21.9	antisense	18.35	8.36	17.88
ENSMUSG00000087405.1	ENSMUST00000137176.1	RP23-32L15.5	antisense	2.75	0	2.95
ENSMUSG00000087466.3	ENSMUST00000150367.3	RP23-363K7.1	antisense	4.9	1.38	6.16
ENSMUSG00000087497.7	ENSMUST00000135037.7,ENSMUST00000146333.1	RP23-78H18.2	antisense	48.87	28.22	44.07
ENSMUSG00000087507.1	ENSMUST00000152073.1	AL603984.2	antisense	0	2.57	0.57
ENSMUSG00000087515.1	ENSMUST00000137349.1	RP23-325E4.3	antisense	13.9	3.06	6.18
ENSMUSG00000087526.2	ENSMUST00000131985.1,ENSMUST00000140892.2,ENSMUST00000209213.1,ENSMUST00000210237.1,ENSMUST00000210378.1	RP24-182L3.1	antisense	1.62	3.37	0
ENSMUSG00000087535.2	ENSMUST00000156682.1,ENSMUST00000225188.1	Zmiz1os1	antisense	0.17	4.8	2.43
ENSMUSG00000087571.1	ENSMUST00000154188.1	RP23-364H13.5	antisense	4.53	1.02	0
ENSMUSG00000087578.1	ENSMUST00000125657.1,ENSMUST00000138422.1,ENSMUST00000141639.1,ENSMUST00000154457.1	Ccdc142os	antisense	1.08	5.16	17.02
ENSMUSG00000087601.3	ENSMUST00000152002.3,ENSMUST00000177319.1	Uchl1os	antisense	0.39	0.92	0.95
ENSMUSG00000087611.1	ENSMUST00000142871.1	AC161510.1	antisense	2.86	0.99	1.72
ENSMUSG00000087644.1	ENSMUST00000145894.1	RP23-54C14.5	antisense	0.65	1.04	1.14
ENSMUSG00000087700.2	ENSMUST00000125308.2,ENSMUST00000221427.1,ENSMUST00000222217.1	RP24-103K4.2	antisense	0.08	0.92	1.57
ENSMUSG00000089810.1	ENSMUST00000162209.1	RP23-3F1.4	antisense	3.96	6.95	2.25
ENSMUSG00000089871.1	ENSMUST00000162113.1	Speer4cos	antisense	1.48	0	0.55
ENSMUSG00000089875.2	ENSMUST00000162450.2,ENSMUST00000163053.2,ENSMUST00000225619.1	Etohd2	antisense	2.59	1.66	3.14
ENSMUSG00000089889.2	ENSMUST00000160231.1,ENSMUST00000162890.1,ENSMUST00000198455.1	AC123686.3	antisense	0	25.21	28.6
ENSMUSG00000090031.2	ENSMUST00000097832.1,ENSMUST00000159618.1,ENSMUST00000191825.1	AC139064.2	antisense	12.3	7.15	8.97
ENSMUSG00000090070.1	ENSMUST00000161579.1	RP23-119L9.2	antisense	0	2.06	1.31
ENSMUSG00000090101.1	ENSMUST00000161706.1	Snhg9	antisense	5.24	21.59	93.14
ENSMUSG00000090330.2	ENSMUST00000169914.1,ENSMUST00000190693.1	AC156992.2	antisense	9.21	9.42	4.95
ENSMUSG00000090458.1	ENSMUST00000166047.1	RP24-555M20.2	antisense	15.39	9.27	4.87
ENSMUSG00000090564.9	ENSMUST00000169054.2,ENSMUST00000170150.8	RP24-273G1.3	antisense	0.27	1.24	0.66
ENSMUSG00000090761.1	ENSMUST00000167226.1	CT7-BM104O10.3	antisense	1.15	0	1.29
ENSMUSG00000090779.1	ENSMUST00000171248.1	RP23-251L22.1	antisense	1.12	0.64	0.42
ENSMUSG00000091154.2	ENSMUST00000163731.1,ENSMUST00000178990.1	Proscos	antisense	0	1.68	1.91
ENSMUSG00000091329.2	ENSMUST00000167704.1,ENSMUST00000193387.1	RP24-388D8.1	antisense	5.67	0	25.28
ENSMUSG00000091510.4	ENSMUST00000058665.9,ENSMUST00000211463.1	AC151602.4	antisense	17.84	2.83	7.66
ENSMUSG00000091906.2	ENSMUST00000167834.1,ENSMUST00000171722.1	RP23-182O1.3	antisense	0.18	0.6	0.83
ENSMUSG00000091908.7	ENSMUST00000163186.1,ENSMUST00000165858.7,ENSMUST00000170133.7	RP24-539A10.2	antisense	0.37	6.57	1.91
ENSMUSG00000091993.2	ENSMUST00000165827.1,ENSMUST00000181170.1	RP23-116M12.2	antisense	1.38	0.95	0.84
ENSMUSG00000092006.1	ENSMUST00000163802.1	RP23-107N10.4	antisense	0	3.26	1.71
ENSMUSG00000092183.1	ENSMUST00000173208.1	RP23-3M10.5	antisense	3.06	4.37	0
ENSMUSG00000092323.1	ENSMUST00000173978.1	RP24-492L15.3	antisense	6.32	1.63	0.04
ENSMUSG00000092375.1	ENSMUST00000174277.1	RP23-385C21.2	antisense	3.22	1.75	0
ENSMUSG00000092395.1	ENSMUST00000174756.1	RP23-24A13.20	antisense	73.43	9.68	79.18
ENSMUSG00000092550.2	ENSMUST00000172796.1,ENSMUST00000173770.2	RP23-123G8.16	antisense	1.32	1.2	0
ENSMUSG00000093424.3	ENSMUST00000098867.3,ENSMUST00000176569.2,ENSMUST00000198947.1	RP24-372P19.1	antisense	0	1.26	4.57
ENSMUSG00000093467.1	ENSMUST00000176599.1	RP23-398F7.15	antisense	36.76	28.91	26
ENSMUSG00000093538.2	ENSMUST00000177351.2	RP23-45N11.1	antisense	6.43	0	3.28
ENSMUSG00000093565.1	ENSMUST00000176215.1,ENSMUST00000176921.1	Rab26os	antisense	42.85	8.53	35.24
ENSMUSG00000094230.5	ENSMUST00000178227.5,ENSMUST00000198681.1	RP24-152F23.4	antisense	1.44	1.03	2.01
ENSMUSG00000096221.3	ENSMUST00000178987.2,ENSMUST00000197451.1	RP23-242K15.24	antisense	0.64	2.94	2.39
ENSMUSG00000096935.5	ENSMUST00000181837.2,ENSMUST00000197172.4,ENSMUST00000200006.1	RP23-68H24.4	antisense	0.78	5.01	0
ENSMUSG00000096974.2	ENSMUST00000180426.2,ENSMUST00000209785.1,ENSMUST00000211208.1	RP23-124L1.10	antisense	0	10.68	11.75
ENSMUSG00000096981.2	ENSMUST00000180419.1,ENSMUST00000216270.1	RP23-123D6.11	antisense	6.12	0	2.76
ENSMUSG00000097006.7	ENSMUST00000180547.1,ENSMUST00000181291.7,ENSMUST00000181605.1	RP23-201I4.11	antisense	2.61	5.01	4.55
ENSMUSG00000097048.7	ENSMUST00000180896.7,ENSMUST00000181928.3,ENSMUST00000204008.2,ENSMUST00000204047.2,ENSMUST00000204068.2,ENSMUST00000204663.1,ENSMUST00000204738.2,ENSMUST00000205028.1	RP23-20K24.5	antisense	28.7	21.26	16.86
ENSMUSG00000097055.2	ENSMUST00000180671.1,ENSMUST00000226239.1,ENSMUST00000226397.1,ENSMUST00000226567.1,ENSMUST00000226634.1,ENSMUST00000226706.1,ENSMUST00000227593.1,ENSMUST00000227598.1,ENSMUST00000228212.1	RP23-15F7.3	antisense	28.33	7.81	12.78
ENSMUSG00000097060.1	ENSMUST00000181773.1	RP24-89A4.2	antisense	0	6.74	1.34
ENSMUSG00000097091.1	ENSMUST00000181137.1	RP24-362O23.1	antisense	7.49	0	0.53
ENSMUSG00000097099.2	ENSMUST00000180865.2,ENSMUST00000181099.1,ENSMUST00000192051.1,ENSMUST00000194628.1	RP23-456B9.22	antisense	1.02	0.5	1.77
ENSMUSG00000097121.2	ENSMUST00000180800.1,ENSMUST00000220889.1,ENSMUST00000221044.1,ENSMUST00000221614.1,ENSMUST00000222895.1	RP24-212D8.2	antisense	0	8.61	26.94
ENSMUSG00000097167.1	ENSMUST00000181819.1	RP24-372P19.2	antisense	1.13	0	1.32
ENSMUSG00000097204.2	ENSMUST00000180958.1,ENSMUST00000199721.1	RP23-261M19.4	antisense	0	0.57	1.6
ENSMUSG00000097274.2	ENSMUST00000181185.1,ENSMUST00000214449.1	RP23-255F14.5	antisense	9.13	7.14	13.14
ENSMUSG00000097316.2	ENSMUST00000180598.2,ENSMUST00000195083.1	CAAA01201205.3	antisense	0	13.18	17.9
ENSMUSG00000097320.8	ENSMUST00000180820.7,ENSMUST00000183194.1	Tmem147os	antisense	18.63	23.9	27.19
ENSMUSG00000097406.1	ENSMUST00000180899.1	RP23-380O16.4	antisense	0.45	0.79	1.99
ENSMUSG00000097414.2	ENSMUST00000181510.2,ENSMUST00000229573.1,ENSMUST00000230113.1	RP23-278C10.3	antisense	0.89	0.41	0.55
ENSMUSG00000097431.2	ENSMUST00000181482.1,ENSMUST00000181697.2,ENSMUST00000227103.1,ENSMUST00000227207.1,ENSMUST00000227351.1,ENSMUST00000228078.1,ENSMUST00000228254.1	RP23-138C14.7	antisense	46.5	80.72	31.11
ENSMUSG00000097433.1	ENSMUST00000181385.1	RP23-211F21.6	antisense	1.88	1.13	0
ENSMUSG00000097439.6	ENSMUST00000181222.6,ENSMUST00000193429.1,ENSMUST00000193875.5	RP23-186O3.5	antisense	14.69	2.72	0.65
ENSMUSG00000097466.8	ENSMUST00000180663.7,ENSMUST00000181447.7,ENSMUST00000181893.7,ENSMUST00000183536.7,ENSMUST00000183781.1	RP24-290P19.2	antisense	39.13	10.82	12.86
ENSMUSG00000097482.2	ENSMUST00000181383.2,ENSMUST00000186958.1,ENSMUST00000189938.1	RP23-223I5.1	antisense	0	1.42	6.38
ENSMUSG00000097535.1	ENSMUST00000180870.1	RP23-110E20.7	antisense	0.48	3.73	2.92
ENSMUSG00000097573.2	ENSMUST00000180570.1,ENSMUST00000189096.1	RP24-535E21.4	antisense	0.1	1.86	3.75
ENSMUSG00000097626.5	ENSMUST00000180594.5,ENSMUST00000197496.1	RP23-350E1.1	antisense	12.75	6.13	7.17
ENSMUSG00000097692.2	ENSMUST00000181665.1,ENSMUST00000190739.1	RP23-30C12.4	antisense	2.12	3.1	1.83
ENSMUSG00000097750.2	ENSMUST00000181395.1,ENSMUST00000206345.1	RP23-358K1.3	antisense	0.66	2	0.3
ENSMUSG00000097756.2	ENSMUST00000181299.2,ENSMUST00000206959.1	RP24-360F21.1	antisense	7.74	4.83	0
ENSMUSG00000097777.7	ENSMUST00000180727.7,ENSMUST00000181139.1,ENSMUST00000185324.1,ENSMUST00000188854.1	RP23-269E5.5	antisense	3.31	10.17	3.21
ENSMUSG00000097786.3	ENSMUST00000180833.1,ENSMUST00000187361.2	RP24-393I15.2	antisense	0.88	0	1.1
ENSMUSG00000097794.2	ENSMUST00000180662.2,ENSMUST00000228806.1	RP24-84D8.10	antisense	11.03	3.74	0
ENSMUSG00000097877.2	ENSMUST00000181370.1,ENSMUST00000181506.1,ENSMUST00000198250.1	RP23-102H7.11	antisense	0.58	1.39	1.5
ENSMUSG00000097893.8	ENSMUST00000181358.7,ENSMUST00000181821.7,ENSMUST00000189322.1,ENSMUST00000189431.1,ENSMUST00000191287.6,ENSMUST00000207445.1,ENSMUST00000209020.1	RP23-228O9.1	antisense	1.48	4.82	1.66
ENSMUSG00000097899.2	ENSMUST00000181756.2	RP24-127D13.3	antisense	16.94	10.68	5.01
ENSMUSG00000097903.2	ENSMUST00000181685.2	RP24-531D17.1	antisense	12.57	0	1.48
ENSMUSG00000097911.2	ENSMUST00000180471.2,ENSMUST00000181952.1,ENSMUST00000200444.1	RP24-352M15.1	antisense	14.73	9.97	0
ENSMUSG00000097915.2	ENSMUST00000180639.2,ENSMUST00000229239.1,ENSMUST00000229610.1	RP23-195I24.2	antisense	39.59	30.03	27.63
ENSMUSG00000097976.1	ENSMUST00000182496.1	RP24-196P19.1	antisense	1.75	10.7	12.02
ENSMUSG00000097994.1	ENSMUST00000182250.1	RP23-392K24.4	antisense	3.89	0	2.75
ENSMUSG00000098024.1	ENSMUST00000182590.1	RP23-251E2.4	antisense	2.47	0	5.13
ENSMUSG00000098129.1	ENSMUST00000181984.1	RP23-142J2.1	antisense	13.75	0	10.77
ENSMUSG00000098233.1	ENSMUST00000182106.1,ENSMUST00000182753.1	RP23-342M4.1	antisense	14.08	3.85	0
ENSMUSG00000098449.1	ENSMUST00000185173.1	RP23-386C10.2	antisense	9.83	0.38	5.01
ENSMUSG00000098552.1	ENSMUST00000183438.1	RP24-465O15.1	antisense	11.85	5.86	2.59
ENSMUSG00000098702.1	ENSMUST00000184181.1,ENSMUST00000184530.1,ENSMUST00000184678.1	RP24-390G17.1	antisense	0.06	9.11	4.14
ENSMUSG00000098739.1	ENSMUST00000183473.1,ENSMUST00000185015.1	RP23-448C3.1	antisense	17.5	29.71	22.54
ENSMUSG00000098975.7	ENSMUST00000183339.7,ENSMUST00000183514.1,ENSMUST00000184034.7,ENSMUST00000184491.1,ENSMUST00000184792.7	RP23-103I12.3	antisense	13.85	11.04	2.27
ENSMUSG00000099354.6	ENSMUST00000189129.5,ENSMUST00000189308.2,ENSMUST00000190077.1	RP23-252I12.5	antisense	10.83	27.14	15.59
ENSMUSG00000099404.1	ENSMUST00000189880.1	RP23-190F21.1	antisense	1.02	3.57	0
ENSMUSG00000099478.1	ENSMUST00000185303.1	RP23-315C11.9	antisense	15.31	19.14	5.81
ENSMUSG00000099632.1	ENSMUST00000190930.1	RP23-117O11.4	antisense	50.1	15.96	8.15
ENSMUSG00000099635.1	ENSMUST00000188560.1	RP24-68F22.7	antisense	7.14	2.68	1.22
ENSMUSG00000099681.1	ENSMUST00000190120.1	RP23-456M3.4	antisense	8.81	7.26	6.67
ENSMUSG00000099708.1	ENSMUST00000183323.2	RP23-291K4.3	antisense	0.22	1.54	0.66
ENSMUSG00000099851.1	ENSMUST00000186876.1	RP23-182F9.6	antisense	1.78	0	2.14
ENSMUSG00000099966.1	ENSMUST00000190699.1	RP24-155O13.4	antisense	0	3.72	2.9
ENSMUSG00000100039.1	ENSMUST00000186713.1	RP24-74F2.12	antisense	2.89	0	2.21
ENSMUSG00000100075.1	ENSMUST00000187897.1	RP23-18G1.2	antisense	2.52	0.14	1
ENSMUSG00000100081.1	ENSMUST00000187426.1	RP23-374N19.5	antisense	0	24.42	9.25
ENSMUSG00000100192.1	ENSMUST00000189898.1	RP23-182N12.2	antisense	0.86	0	0.97
ENSMUSG00000100220.1	ENSMUST00000187215.1	RP23-204C16.3	antisense	0.58	0	1.96
ENSMUSG00000100548.1	ENSMUST00000185270.1,ENSMUST00000187855.1,ENSMUST00000188089.1	RP23-116B8.1	antisense	0.63	1.37	0.78
ENSMUSG00000100600.6	ENSMUST00000188579.6,ENSMUST00000189574.6,ENSMUST00000189855.1,ENSMUST00000205953.1	RP23-48C24.2	antisense	0.59	6.49	0
ENSMUSG00000100707.1	ENSMUST00000190040.1	RP23-97L11.1	antisense	0	2.62	2.16
ENSMUSG00000100812.1	ENSMUST00000188193.1	RP23-158A22.1	antisense	0	4.98	0.65
ENSMUSG00000101320.1	ENSMUST00000186159.1,ENSMUST00000189675.1	RP23-258L8.1	antisense	1.31	0.73	0
ENSMUSG00000101438.1	ENSMUST00000185388.1,ENSMUST00000189156.1	RP23-222K15.31	antisense	15.69	4.92	15.16
ENSMUSG00000101609.2	ENSMUST00000185789.2	Kcnq1ot1	antisense	0.97	1.15	0.8
ENSMUSG00000101671.1	ENSMUST00000185617.1	RP23-457H19.1	antisense	21.79	23.05	15.48
ENSMUSG00000102101.1	ENSMUST00000186480.1	Zbtb11os1	antisense	24.64	10.4	12.21
ENSMUSG00000102634.1	ENSMUST00000194001.1	RP23-193O23.3	antisense	1.77	5.57	0.67
ENSMUSG00000102861.1	ENSMUST00000195540.1	RP24-116C1.9	antisense	0	4.46	1.65
ENSMUSG00000103041.1	ENSMUST00000195714.1	RP24-372I24.4	antisense	2.88	3.01	1.17
ENSMUSG00000103309.1	ENSMUST00000192003.1	RP23-407E2.27	antisense	5.53	0	4.28
ENSMUSG00000103649.1	ENSMUST00000192748.1	RP23-201I6.5	antisense	0.86	1.7	3.22
ENSMUSG00000103679.1	ENSMUST00000193691.1	RP23-413K6.3	antisense	4.61	1.95	0
ENSMUSG00000104002.2	ENSMUST00000193040.2	RP23-348C6.3	antisense	1.23	1.53	1.14
ENSMUSG00000104168.1	ENSMUST00000192691.1,ENSMUST00000195108.1	RP23-410B24.2	antisense	0	9.84	14.79
ENSMUSG00000104208.1	ENSMUST00000192053.1	RP23-448A11.8	antisense	47.75	119.78	69
ENSMUSG00000104435.1	ENSMUST00000193794.1	RP24-288J3.2	antisense	1.8	0.22	0.77
ENSMUSG00000104507.1	ENSMUST00000191809.1,ENSMUST00000192797.1	RP23-411B11.3	antisense	31.15	10.87	8.78
ENSMUSG00000104597.1	ENSMUST00000200255.1	RP24-68G17.4	antisense	0	0.68	0.82
ENSMUSG00000105055.1	ENSMUST00000199794.1	RP23-218L17.3	antisense	9.95	3.85	6.67
ENSMUSG00000105203.1	ENSMUST00000199616.1	RP24-255E8.1	antisense	0.27	0.61	0.62
ENSMUSG00000105245.1	ENSMUST00000198557.1,ENSMUST00000200435.1	RP24-124P9.3	antisense	0.79	3.01	1.1
ENSMUSG00000106082.4	ENSMUST00000199356.1,ENSMUST00000199971.4	WI1-2065I1.2	antisense	0.74	2.58	0
ENSMUSG00000107230.1	ENSMUST00000201818.1	RP23-345O17.5	antisense	0	4.55	3.18
ENSMUSG00000107439.1	ENSMUST00000203293.1	RP24-492L15.6	antisense	0	7.16	9.03
ENSMUSG00000107722.1	ENSMUST00000203191.1,ENSMUST00000204125.1	RP24-183E22.2	antisense	0	5.88	3.6
ENSMUSG00000107842.1	ENSMUST00000203624.1	RP23-435I16.3	antisense	0.17	0.94	1.32
ENSMUSG00000107999.1	ENSMUST00000204662.1	RP24-218I17.4	antisense	1.81	0.71	0
ENSMUSG00000108351.1	ENSMUST00000206060.1	RP23-11L1.4	antisense	2.89	2.03	2.71
ENSMUSG00000108435.1	ENSMUST00000206838.1	RP23-60P18.10	antisense	1.16	3.03	1.35
ENSMUSG00000108738.1	ENSMUST00000205941.1,ENSMUST00000206492.1,ENSMUST00000206930.1	RP23-335G1.1	antisense	7.67	4.89	2.1
ENSMUSG00000108883.1	ENSMUST00000207934.1	RP23-78N8.4	antisense	0	11.39	1.03
ENSMUSG00000108934.1	ENSMUST00000208055.1	RP23-124B2.7	antisense	1.63	0	1.79
ENSMUSG00000109168.1	ENSMUST00000207649.1	RP23-89A16.3	antisense	19.6	15.51	26.52
ENSMUSG00000109590.1	ENSMUST00000210677.1	RP23-24C14.1	antisense	6.96	5.58	4.87
ENSMUSG00000109669.1	ENSMUST00000211295.1	RP23-312E2.1	antisense	0.67	0	1.41
ENSMUSG00000109715.1	ENSMUST00000209836.1	RP23-384C18.12	antisense	0.06	1.69	0.94
ENSMUSG00000110020.1	ENSMUST00000209250.1,ENSMUST00000209301.1,ENSMUST00000210177.1	RP24-502E20.5	antisense	0.67	9.88	3.99
ENSMUSG00000110156.1	ENSMUST00000209642.1,ENSMUST00000210917.1	RP23-453G12.2	antisense	0	6.46	31.15
ENSMUSG00000110243.1	ENSMUST00000210318.1	RP23-344G11.4	antisense	0.3	0.66	1.19
ENSMUSG00000110357.1	ENSMUST00000211533.1	RP23-345D18.4	antisense	11.26	10.13	0.08
ENSMUSG00000110611.1	ENSMUST00000212232.1,ENSMUST00000212288.1	RP23-127B8.7	antisense	10.75	3.97	2.8
ENSMUSG00000110945.1	ENSMUST00000217077.1	RP23-453B15.7	antisense	5.2	1.17	2.62
ENSMUSG00000111348.1	ENSMUST00000216737.1	RP24-189I2.4	antisense	4.41	5.95	4.93
ENSMUSG00000111447.1	ENSMUST00000213372.1,ENSMUST00000215889.1,ENSMUST00000217535.1	RP23-158C15.6	antisense	0	9.09	4.4
ENSMUSG00000111474.1	ENSMUST00000214043.1,ENSMUST00000215162.1	RP23-367D2.1	antisense	0	5.07	0.85
ENSMUSG00000111895.1	ENSMUST00000217800.1	CAAA01066804.1	antisense	25.4	14.03	11.24
ENSMUSG00000111905.1	ENSMUST00000218530.1	RP24-347C6.5	antisense	0.22	2.57	2.37
ENSMUSG00000112014.1	ENSMUST00000218746.1,ENSMUST00000219668.1	RP23-316F10.1	antisense	0	2.18	2.34
ENSMUSG00000113070.1	ENSMUST00000220923.1	RP24-494I18.6	antisense	6.85	9.79	12.79
ENSMUSG00000113121.1	ENSMUST00000221765.1,ENSMUST00000222786.1	RP23-96D5.3	antisense	9.86	7.75	0
ENSMUSG00000113311.1	ENSMUST00000222047.1	RP23-44G15.6	antisense	0.27	0.95	2.11
ENSMUSG00000113694.1	ENSMUST00000222173.1	RP23-417C21.3	antisense	1.71	0	0.57
ENSMUSG00000114210.1	ENSMUST00000224731.1	RP23-198J15.1	antisense	7.24	0	1.58
ENSMUSG00000114934.1	ENSMUST00000223791.1	RP24-67N17.2	antisense	1.49	2.2	1.96
ENSMUSG00000115003.1	ENSMUST00000226700.1	RP23-337O1.6	antisense	1.42	2.43	2.08
ENSMUSG00000115249.1	ENSMUST00000228937.1	RP23-255N20.2	antisense	2.17	0.96	0.04
ENSMUSG00000115311.1	ENSMUST00000228755.1,ENSMUST00000228927.1	RP23-114J12.10	antisense	0	4.61	2.04
ENSMUSG00000115469.1	ENSMUST00000227918.1	RP23-99P18.4	antisense	0.25	0.62	1.1
ENSMUSG00000115918.1	ENSMUST00000229286.1,ENSMUST00000229685.1	RP24-326O2.1	antisense	6.2	5.33	0
ENSMUSG00000115923.1	ENSMUST00000229446.1	RP23-424C7.4	antisense	6.83	7.59	5.32
ENSMUSG00000116508.1	ENSMUST00000231106.1	RP23-25N17.6	antisense	13.36	0	4.22
ENSMUSG00000000031.16	ENSMUST00000132294.8,ENSMUST00000136359.7,ENSMUST00000140716.1,ENSMUST00000149974.1,ENSMUST00000152754.8,ENSMUST00000228259.1,ENSMUST00000228514.1	H19	lincRNA	8.23	0	2.82
ENSMUSG00000018451.6	ENSMUST00000156068.2	RP23-83I13.10	lincRNA	294.84	560.1	647.43
ENSMUSG00000021268.17	ENSMUST00000124106.7,ENSMUST00000126289.7,ENSMUST00000128178.1,ENSMUST00000128458.2,ENSMUST00000129245.7,ENSMUST00000143272.7,ENSMUST00000143836.7,ENSMUST00000143847.7,ENSMUST00000146701.7,ENSMUST00000150851.1,ENSMUST00000166636.8	Meg3	lincRNA	522.67	631.38	774.06
ENSMUSG00000022639.14	ENSMUST00000169791.3,ENSMUST00000186535.1,ENSMUST00000186806.1,ENSMUST00000186944.6,ENSMUST00000191079.1	Dubr	lincRNA	9.45	7.55	6.9
ENSMUSG00000029878.6	ENSMUST00000072100.3,ENSMUST00000221311.1	RP23-182N12.4	lincRNA	1.44	3.67	4.11
ENSMUSG00000039563.6	ENSMUST00000044964.5,ENSMUST00000122882.1,ENSMUST00000149687.1,ENSMUST00000151434.1	AC131803.2	lincRNA	9.74	2.9	0.22
ENSMUSG00000042579.2	ENSMUST00000038450.1,ENSMUST00000195940.1	RP24-122I22.2	lincRNA	0	4.21	1.22
ENSMUSG00000043773.5	ENSMUST00000063103.4,ENSMUST00000214777.1,ENSMUST00000215356.1	RP23-366E4.5	lincRNA	15.74	12	13.64
ENSMUSG00000043795.9	ENSMUST00000054910.8,ENSMUST00000151580.2	Prr33	lincRNA	9.29	0	2.3
ENSMUSG00000044471.12	ENSMUST00000115107.7,ENSMUST00000123757.1,ENSMUST00000185982.7,ENSMUST00000187876.6,ENSMUST00000188611.1,ENSMUST00000229076.1,ENSMUST00000229116.1,ENSMUST00000229299.1,ENSMUST00000229711.1,ENSMUST00000229779.1,ENSMUST00000230091.1,ENSMUST00000230209.1,ENSMUST00000230832.1,ENSMUST00000230874.1,ENSMUST00000231007.1,ENSMUST00000231083.1	Lncpint	lincRNA	3.9	4.56	15.91
ENSMUSG00000045075.3	ENSMUST00000062249.2,ENSMUST00000191115.1	RP23-17C2.4	lincRNA	4.48	0	2.36
ENSMUSG00000045813.7	ENSMUST00000054860.6,ENSMUST00000208965.1	RP23-238L7.1	lincRNA	0	6.3	5.64
ENSMUSG00000048106.5	ENSMUST00000059704.4,ENSMUST00000198527.1	RP23-105K2.3	lincRNA	10.39	21.66	20.85
ENSMUSG00000053656.6	ENSMUST00000117249.1,ENSMUST00000120364.1	Dancr	lincRNA	11.38	6.61	16.84
ENSMUSG00000055494.5	ENSMUST00000144818.1	RP23-55C8.3	lincRNA	0	1.43	1.45
ENSMUSG00000056089.6	ENSMUST00000069992.5,ENSMUST00000227851.1	RP23-471J11.2	lincRNA	0	2.67	2.57
ENSMUSG00000060143.7	ENSMUST00000073238.6,ENSMUST00000227553.1	RP23-4P23.3	lincRNA	455.03	302.53	438.32
ENSMUSG00000060380.3	ENSMUST00000080911.1,ENSMUST00000136322.1,ENSMUST00000213746.1,ENSMUST00000217463.1	RP24-175C20.1	lincRNA	2.54	0.4	3.27
ENSMUSG00000066057.6	ENSMUST00000084298.5,ENSMUST00000182639.1	RP24-133K9.1	lincRNA	26.5	13.81	20.31
ENSMUSG00000068151.7	ENSMUST00000107533.3,ENSMUST00000154958.1	AC132685.1	lincRNA	2.81	1.27	0.47
ENSMUSG00000072761.10	ENSMUST00000105311.3,ENSMUST00000186431.6	RP23-15O6.1	lincRNA	1.73	0	10.34
ENSMUSG00000072769.6	ENSMUST00000100944.6,ENSMUST00000196693.4,ENSMUST00000197854.1,ENSMUST00000198585.1,ENSMUST00000199724.1	RP24-317M4.4	lincRNA	79.9	26.77	15.38
ENSMUSG00000072847.4	ENSMUST00000101077.2,ENSMUST00000148413.2	RP23-70A15.2	lincRNA	8.3	2.43	5.31
ENSMUSG00000073147.3	ENSMUST00000101522.2,ENSMUST00000185943.1,ENSMUST00000188328.1,ENSMUST00000189045.1,ENSMUST00000191186.1	RP23-443N7.2	lincRNA	13.17	9.78	12.42
ENSMUSG00000073155.12	ENSMUST00000130875.7,ENSMUST00000136110.1,ENSMUST00000152147.7	RP23-338E5.2	lincRNA	84.27	58.85	59.58
ENSMUSG00000073164.11	ENSMUST00000127001.1,ENSMUST00000130361.7,ENSMUST00000135421.7,ENSMUST00000141777.7,ENSMUST00000149246.7	RP23-286D7.1	lincRNA	10	12.81	44.4
ENSMUSG00000073590.3	ENSMUST00000097608.2,ENSMUST00000192137.1	RP23-56B11.6	lincRNA	4.84	2.22	1.3
ENSMUSG00000074274.7	ENSMUST00000098678.7,ENSMUST00000186424.1	RP24-312B12.1	lincRNA	9.38	5.33	15.04
ENSMUSG00000075020.6	ENSMUST00000129661.1,ENSMUST00000134563.1,ENSMUST00000209947.1,ENSMUST00000210721.1,ENSMUST00000210851.1,ENSMUST00000211430.1,ENSMUST00000211619.1	RP23-201G13.1	lincRNA	16.85	40.3	34.67
ENSMUSG00000084776.1	ENSMUST00000143622.1	RP23-83P7.2	lincRNA	0.28	2.4	1.55
ENSMUSG00000084799.7	ENSMUST00000138611.7,ENSMUST00000186436.1,ENSMUST00000186786.1,ENSMUST00000188602.1	Ino80dos	lincRNA	24.22	9.19	5.5
ENSMUSG00000084898.1	ENSMUST00000144029.1	RP23-340N6.1	lincRNA	18.38	10.11	11.91
ENSMUSG00000085030.1	ENSMUST00000138442.1	AC147266.3	lincRNA	4.45	0.64	0
ENSMUSG00000085054.2	ENSMUST00000129740.2,ENSMUST00000139825.1,ENSMUST00000160947.1	AC118698.3	lincRNA	0	3.69	0.97
ENSMUSG00000085084.7	ENSMUST00000139363.1,ENSMUST00000140941.1,ENSMUST00000148224.1,ENSMUST00000149387.7	AC125047.1	lincRNA	8.6	0	16.95
ENSMUSG00000085180.1	ENSMUST00000133960.1,ENSMUST00000136306.1,ENSMUST00000141405.1,ENSMUST00000144933.1,ENSMUST00000145581.1	RP23-351B24.4	lincRNA	0	0.56	0.81
ENSMUSG00000085222.1	ENSMUST00000144368.1	RP23-142N2.1	lincRNA	2.54	0	2.33
ENSMUSG00000085238.1	ENSMUST00000146754.1	RP23-158O11.6	lincRNA	0	1.57	1.04
ENSMUSG00000085389.7	ENSMUST00000139884.1,ENSMUST00000147634.7	RP23-198O15.4	lincRNA	9.93	3.15	5.2
ENSMUSG00000085419.1	ENSMUST00000132261.1	RP23-54L24.1	lincRNA	4.17	0	1.7
ENSMUSG00000085438.1	ENSMUST00000147425.1,ENSMUST00000153581.1	RP23-22A15.2	lincRNA	24.95	29.37	14.74
ENSMUSG00000085525.7	ENSMUST00000123828.1,ENSMUST00000124975.1,ENSMUST00000144166.7,ENSMUST00000146671.7,ENSMUST00000154592.7	RP23-383I4.10	lincRNA	7.33	0	12.98
ENSMUSG00000086013.1	ENSMUST00000139612.1	RP24-359O2.3	lincRNA	20.85	18.31	28.92
ENSMUSG00000086212.7	ENSMUST00000139185.1,ENSMUST00000144232.7,ENSMUST00000154820.7	Mkln1os	lincRNA	9.56	2.38	0
ENSMUSG00000086290.8	ENSMUST00000126380.2,ENSMUST00000128000.7,ENSMUST00000128131.1,ENSMUST00000137343.7,ENSMUST00000144705.7,ENSMUST00000153474.8,ENSMUST00000182826.1	Snhg12	lincRNA	8.28	5.16	18.62
ENSMUSG00000086328.1	ENSMUST00000140185.1	RP23-162G11.1	lincRNA	4.23	2.29	10.55
ENSMUSG00000086363.7	ENSMUST00000130109.7,ENSMUST00000140415.7,ENSMUST00000145801.1,ENSMUST00000146336.1	RP23-262C6.2	lincRNA	12.31	44.45	18.75
ENSMUSG00000086368.2	ENSMUST00000124378.1,ENSMUST00000144202.1,ENSMUST00000148916.1,ENSMUST00000149609.1,ENSMUST00000201195.1	RP23-41I11.9	lincRNA	19.53	9.86	5.74
ENSMUSG00000086370.8	ENSMUST00000123841.2,ENSMUST00000125419.7,ENSMUST00000130063.7,ENSMUST00000145803.7,ENSMUST00000156211.7,ENSMUST00000156240.7	Ftx	lincRNA	10.96	30.23	5.42
ENSMUSG00000086563.1	ENSMUST00000147128.1	Platr15	lincRNA	0.53	1.19	0
ENSMUSG00000086602.1	ENSMUST00000155610.1	AC137513.1	lincRNA	9.93	3.59	1.51
ENSMUSG00000086603.1	ENSMUST00000131198.1	RP23-323P11.3	lincRNA	0.46	0.76	0.87
ENSMUSG00000086782.2	ENSMUST00000144604.1,ENSMUST00000189920.1	RP23-32L21.4	lincRNA	1.66	6.28	0
ENSMUSG00000086822.2	ENSMUST00000140443.1,ENSMUST00000143453.1,ENSMUST00000150466.1,ENSMUST00000210606.1,ENSMUST00000210961.1	RP23-401J24.3	lincRNA	0	3.16	6.02
ENSMUSG00000086859.3	ENSMUST00000145438.1,ENSMUST00000149822.1,ENSMUST00000182811.1	Snhg20	lincRNA	59.09	70.25	58.52
ENSMUSG00000086939.1	ENSMUST00000134014.1	RP23-65G6.2	lincRNA	0	5.19	12.86
ENSMUSG00000087133.2	ENSMUST00000136428.1	RP23-29K3.3	lincRNA	0	0.93	2.41
ENSMUSG00000087259.7	ENSMUST00000127263.7,ENSMUST00000136438.7,ENSMUST00000145206.1,ENSMUST00000150712.1	RP23-468D17.1	lincRNA	13.29	29.35	31.99
ENSMUSG00000087278.1	ENSMUST00000139065.1	RP23-328F9.2	lincRNA	7.58	3.91	0
ENSMUSG00000087344.1	ENSMUST00000140421.1	AC157587.1	lincRNA	0	4.81	6.06
ENSMUSG00000087574.1	ENSMUST00000125967.1,ENSMUST00000136201.1,ENSMUST00000138007.1	RP23-393B19.1	lincRNA	6.5	4.99	0
ENSMUSG00000087575.7	ENSMUST00000150171.1,ENSMUST00000153817.7	RP23-391E6.1	lincRNA	0	5.48	6.28
ENSMUSG00000087590.2	ENSMUST00000146010.2,ENSMUST00000179138.1	Epb41l4aos	lincRNA	28.5	4.89	9.58
ENSMUSG00000087617.1	ENSMUST00000132465.1,ENSMUST00000151070.1	RP23-155G13.1	lincRNA	0	6.92	11.14
ENSMUSG00000087620.7	ENSMUST00000130264.1,ENSMUST00000136406.7,ENSMUST00000142109.7,ENSMUST00000150604.7	RP23-316B4.2	lincRNA	6.02	8.35	32.47
ENSMUSG00000087679.2	ENSMUST00000133808.1,ENSMUST00000163836.1	RP23-325E4.5	lincRNA	10.23	23.31	19.56
ENSMUSG00000090086.7	ENSMUST00000159072.1,ENSMUST00000159637.7,ENSMUST00000160099.1,ENSMUST00000160227.7,ENSMUST00000160255.7,ENSMUST00000160321.7,ENSMUST00000162697.1	AC158114.3	lincRNA	3.74	7.09	1.48
ENSMUSG00000091021.1	ENSMUST00000172202.1	RP23-63D8.8	lincRNA	0.42	5.86	2.72
ENSMUSG00000091514.2	ENSMUST00000167899.2	RP23-322E23.8	lincRNA	0.8	13.01	6.49
ENSMUSG00000091985.1	ENSMUST00000170933.1	RP23-406B13.10	lincRNA	2.86	1.41	1.73
ENSMUSG00000092341.2	ENSMUST00000172812.2,ENSMUST00000173314.1,ENSMUST00000173499.1,ENSMUST00000173523.1,ENSMUST00000174808.1	Malat1	lincRNA	3312	4106.49	3344.4
ENSMUSG00000093908.2	ENSMUST00000179344.1,ENSMUST00000220896.1	RP23-344H4.1	lincRNA	10.67	0.1	2.5
ENSMUSG00000094002.3	ENSMUST00000177636.1,ENSMUST00000182473.1,ENSMUST00000182592.2,ENSMUST00000183238.1,ENSMUST00000220998.1,ENSMUST00000222838.1,ENSMUST00000222954.1	RP23-195H19.1	lincRNA	28.44	0	5.77
ENSMUSG00000096299.3	ENSMUST00000144085.2,ENSMUST00000203277.1,ENSMUST00000203729.2	CH25-625A20.1	lincRNA	0	6.56	1.32
ENSMUSG00000096322.2	ENSMUST00000180221.2,ENSMUST00000216905.1	RP23-104D6.1	lincRNA	1.23	0	0.55
ENSMUSG00000096934.1	ENSMUST00000181067.1	Gm26658	lincRNA	1	0.65	0.59
ENSMUSG00000096943.1	ENSMUST00000181723.1	Gm26721	lincRNA	4.33	0	3.19
ENSMUSG00000096956.2	ENSMUST00000181536.2	Snhg18	lincRNA	1.57	4.38	7.07
ENSMUSG00000096976.1	ENSMUST00000181611.1	Gm26882	lincRNA	0.07	0.85	1.34
ENSMUSG00000096979.1	ENSMUST00000181610.1	Gm26880	lincRNA	1.15	0.88	0.64
ENSMUSG00000096980.1	ENSMUST00000181075.1	Gm26526	lincRNA	2.47	3.66	3.41
ENSMUSG00000096983.1	ENSMUST00000181900.1	2010015M23Rik	lincRNA	4.47	2.77	0
ENSMUSG00000097017.1	ENSMUST00000181552.1	RP24-191C15.3	lincRNA	0.83	0.89	1.32
ENSMUSG00000097021.7	ENSMUST00000180533.7,ENSMUST00000180574.1	RP24-365N15.5	lincRNA	0	2.4	1.15
ENSMUSG00000097059.1	ENSMUST00000180775.1	Fam120aos	lincRNA	4.01	3.24	4.09
ENSMUSG00000097062.1	ENSMUST00000181502.1	Gm17586	lincRNA	1.53	3.52	2.03
ENSMUSG00000097080.7	ENSMUST00000181757.7,ENSMUST00000181871.1	1700086O06Rik	lincRNA	1.2	4.57	3.94
ENSMUSG00000097103.1	ENSMUST00000181895.1	Gm2885	lincRNA	10.25	5.19	7.67
ENSMUSG00000097119.1	ENSMUST00000181149.1	B230354K17Rik	lincRNA	10.9	10.71	3.26
ENSMUSG00000097131.1	ENSMUST00000180722.1,ENSMUST00000181382.1,ENSMUST00000181973.1	D230017M19Rik	lincRNA	2.36	8.62	2.71
ENSMUSG00000097140.1	ENSMUST00000181101.1	RP24-267K12.1	lincRNA	0.59	2.54	0
ENSMUSG00000097183.2	ENSMUST00000181247.2,ENSMUST00000197148.1	RP23-175I24.3	lincRNA	0	6.06	10.21
ENSMUSG00000097236.1	ENSMUST00000181942.1	4831440E17Rik	lincRNA	0.12	7.94	4.5
ENSMUSG00000097240.1	ENSMUST00000180386.1	RP23-413P10.2	lincRNA	8.34	1.23	6.86
ENSMUSG00000097263.1	ENSMUST00000181248.1	Gm26804	lincRNA	0	5.84	2.42
ENSMUSG00000097277.7	ENSMUST00000180385.1,ENSMUST00000180705.1,ENSMUST00000180879.7,ENSMUST00000180983.1,ENSMUST00000181164.7,ENSMUST00000181264.1,ENSMUST00000181492.1,ENSMUST00000181903.7	WI1-1616M8.2	lincRNA	0	13.53	11.17
ENSMUSG00000097287.2	ENSMUST00000180460.1,ENSMUST00000180951.2,ENSMUST00000196629.1	RP23-151C5.1	lincRNA	16.95	6.91	0.09
ENSMUSG00000097290.8	ENSMUST00000180830.2,ENSMUST00000181780.8,ENSMUST00000181960.2,ENSMUST00000209429.1,ENSMUST00000209449.1,ENSMUST00000209728.1,ENSMUST00000211443.1	RP23-245B21.3	lincRNA	0.35	19.4	14.19
ENSMUSG00000097312.1	ENSMUST00000181242.1,ENSMUST00000181572.1,ENSMUST00000181957.1	Gm26870	lincRNA	1.72	48.1	19.57
ENSMUSG00000097318.1	ENSMUST00000180923.1	1700007L15Rik	lincRNA	0	5.06	5.42
ENSMUSG00000097340.1	ENSMUST00000180381.1	Gm26617	lincRNA	0	3.48	1.48
ENSMUSG00000097346.1	ENSMUST00000180396.1	RP23-79J21.2	lincRNA	0.58	1.32	1.07
ENSMUSG00000097347.1	ENSMUST00000181811.1	Gm17275	lincRNA	1.43	0.91	0.99
ENSMUSG00000097350.1	ENSMUST00000181774.1	4732491K20Rik	lincRNA	5.14	2.95	7.11
ENSMUSG00000097391.8	ENSMUST00000181496.1,ENSMUST00000181543.8,ENSMUST00000182074.1,ENSMUST00000182185.7,ENSMUST00000182231.1,ENSMUST00000182268.7,ENSMUST00000182300.1,ENSMUST00000182499.7,ENSMUST00000183068.7,ENSMUST00000183084.1,ENSMUST00000183116.7,ENSMUST00000183144.7	Mirg	lincRNA	8.73	4.82	7.28
ENSMUSG00000097392.2	ENSMUST00000181418.1,ENSMUST00000181620.2,ENSMUST00000196593.1,ENSMUST00000197606.1,ENSMUST00000200034.1	RP23-314A12.2	lincRNA	0.03	5.74	6.82
ENSMUSG00000097402.1	ENSMUST00000181824.1	RP23-48H10.1	lincRNA	5.15	11.29	4.78
ENSMUSG00000097413.1	ENSMUST00000181729.1	A830052D11Rik	lincRNA	1.36	0	2.35
ENSMUSG00000097452.2	ENSMUST00000180696.2,ENSMUST00000180955.1,ENSMUST00000226189.1	RP23-438M9.1	lincRNA	0	0.57	5.29
ENSMUSG00000097453.1	ENSMUST00000180828.1	Gm26894	lincRNA	25.69	0	2.78
ENSMUSG00000097460.1	ENSMUST00000181769.1	Gm26734	lincRNA	0.55	2.42	0.15
ENSMUSG00000097468.1	ENSMUST00000180483.1	Mdrl	lincRNA	0	3.41	3.48
ENSMUSG00000097469.1	ENSMUST00000180846.1	Gm26733	lincRNA	4.95	2.23	1.01
ENSMUSG00000097479.1	ENSMUST00000181481.1	Gm26582	lincRNA	2.07	2.24	1.1
ENSMUSG00000097488.1	ENSMUST00000181495.1	RP23-76M13.4	lincRNA	3.89	0.09	0.65
ENSMUSG00000097504.1	ENSMUST00000181600.1	RP24-95N16.4	lincRNA	1.37	1.64	2.41
ENSMUSG00000097505.1	ENSMUST00000181858.1	Gm26540	lincRNA	0.86	6.85	0
ENSMUSG00000097515.2	ENSMUST00000181305.2	RP23-298M23.5	lincRNA	7.85	3.72	1.51
ENSMUSG00000097532.1	ENSMUST00000181809.1	RP23-407B16.5	lincRNA	4.05	3.66	0.93
ENSMUSG00000097545.7	ENSMUST00000180610.7,ENSMUST00000181808.2,ENSMUST00000185812.1,ENSMUST00000186703.1	Mir124a-1hg	lincRNA	16.67	15.19	4.75
ENSMUSG00000097554.1	ENSMUST00000181751.1	Gm26825	lincRNA	447	275.02	50.25
ENSMUSG00000097582.1	ENSMUST00000180416.1	Gm26527	lincRNA	6.96	1.57	5.98
ENSMUSG00000097590.1	ENSMUST00000181068.1	Gm26675	lincRNA	3.49	13.28	0
ENSMUSG00000097601.2	ENSMUST00000181582.1,ENSMUST00000223620.1	RP24-573N21.3	lincRNA	0.94	0.84	0.46
ENSMUSG00000097616.7	ENSMUST00000181090.7,ENSMUST00000181225.1	RP23-44E17.1	lincRNA	1.56	0	1.8
ENSMUSG00000097660.1	ENSMUST00000180864.1	Gm26762	lincRNA	0.25	3.73	1.76
ENSMUSG00000097668.2	ENSMUST00000180650.2	RP24-448C16.1	lincRNA	0	2.39	2.1
ENSMUSG00000097723.1	ENSMUST00000181052.1	Gm26848	lincRNA	2.51	4.03	1.8
ENSMUSG00000097728.1	ENSMUST00000180784.1	Gm26840	lincRNA	0	2.89	0.69
ENSMUSG00000097732.2	ENSMUST00000180975.2	RP23-201I4.9	lincRNA	5.29	1.01	1.43
ENSMUSG00000097736.8	ENSMUST00000181107.1,ENSMUST00000181682.8,ENSMUST00000181719.1,ENSMUST00000215759.1	RP23-361B11.2	lincRNA	2.57	11.84	12.92
ENSMUSG00000097743.1	ENSMUST00000180682.1,ENSMUST00000180752.1	RP23-121M22.10	lincRNA	10.36	5.16	13.86
ENSMUSG00000097767.8	ENSMUST00000181535.8,ENSMUST00000182258.7,ENSMUST00000182509.7,ENSMUST00000182699.1,ENSMUST00000182953.7,ENSMUST00000183036.1	Miat	lincRNA	1.82	25.67	31.86
ENSMUSG00000097772.7	ENSMUST00000180779.1,ENSMUST00000181873.7,ENSMUST00000196399.1,ENSMUST00000198522.1	RP23-325M7.3	lincRNA	9.29	0	5.48
ENSMUSG00000097792.1	ENSMUST00000181109.1	Gm27042	lincRNA	7.5	2.37	0
ENSMUSG00000097815.1	ENSMUST00000180863.1	Gm26809	lincRNA	0.27	1.13	1.65
ENSMUSG00000097823.2	ENSMUST00000181309.2	RP24-192L21.2	lincRNA	75.74	35.15	33.83
ENSMUSG00000097824.1	ENSMUST00000181848.1	Gm26593	lincRNA	3.9	3.55	1.76
ENSMUSG00000097835.1	ENSMUST00000180450.1	Gm26910	lincRNA	0	6.87	5.42
ENSMUSG00000097839.1	ENSMUST00000181668.1	Gm26909	lincRNA	2.14	2.04	1.86
ENSMUSG00000097867.1	ENSMUST00000181640.1	Lppos	lincRNA	1.44	1.94	3.69
ENSMUSG00000097868.1	ENSMUST00000181191.1	A330069E16Rik	lincRNA	15.35	2.67	8.37
ENSMUSG00000097879.1	ENSMUST00000181241.1	Gm26869	lincRNA	0.29	1.75	1.48
ENSMUSG00000097907.1	ENSMUST00000181100.1	Raxos1	lincRNA	2.84	0	0.87
ENSMUSG00000097908.7	ENSMUST00000181045.7,ENSMUST00000181190.2,ENSMUST00000197095.4,ENSMUST00000199264.4	RP24-456B4.4	lincRNA	0	8.96	3.42
ENSMUSG00000097934.1	ENSMUST00000181654.1	RP23-191A12.5	lincRNA	0	2.66	4.63
ENSMUSG00000097961.1	ENSMUST00000182943.1	RP23-286G19.5	lincRNA	22.37	18.11	29.17
ENSMUSG00000097971.3	ENSMUST00000182520.1,ENSMUST00000192833.1	RP23-81C12.1	lincRNA	69.21	197.86	134.53
ENSMUSG00000097974.1	ENSMUST00000182342.1,ENSMUST00000183019.1	RP23-152P5.2	lincRNA	17.33	5.64	2.05
ENSMUSG00000098051.1	ENSMUST00000183124.1	RP23-359C15.10	lincRNA	6.38	3.93	4.89
ENSMUSG00000098120.1	ENSMUST00000182046.1,ENSMUST00000182863.1	RP24-242N1.1	lincRNA	4.01	18.66	14.09
ENSMUSG00000098178.1	ENSMUST00000182010.1	RP23-81C12.3	lincRNA	40.05	24.24	21.47
ENSMUSG00000098196.1	ENSMUST00000182516.1	RP23-70A15.5	lincRNA	1.96	1.14	3.43
ENSMUSG00000098202.1	ENSMUST00000182785.1	RP23-378G4.2	lincRNA	1.32	1.38	1.63
ENSMUSG00000098234.7	ENSMUST00000182043.7,ENSMUST00000182498.7,ENSMUST00000182580.7,ENSMUST00000182742.1,ENSMUST00000182819.7	Snhg6	lincRNA	22.83	26.25	20.01
ENSMUSG00000099150.1	ENSMUST00000183964.1	RP23-35K5.2	lincRNA	0	5.07	5.08
ENSMUSG00000100113.1	ENSMUST00000186844.1	RP23-231M6.2	lincRNA	0	1.17	10.73
ENSMUSG00000100157.6	ENSMUST00000185221.6,ENSMUST00000188902.1	RP23-52N17.1	lincRNA	0	1.62	1.93
ENSMUSG00000100213.1	ENSMUST00000189404.1	RP24-287C2.2	lincRNA	0	5.73	5.28
ENSMUSG00000100252.6	ENSMUST00000185804.1,ENSMUST00000186746.1,ENSMUST00000186923.1,ENSMUST00000188983.6,ENSMUST00000189467.1,ENSMUST00000189754.1,ENSMUST00000189868.6	Mir124-2hg	lincRNA	56.1	36.64	12.73
ENSMUSG00000100426.1	ENSMUST00000189802.1	RP23-149A5.3	lincRNA	6.03	1.24	1.65
ENSMUSG00000100475.1	ENSMUST00000188138.1	RP24-202N2.2	lincRNA	0	19.38	9.9
ENSMUSG00000100594.1	ENSMUST00000186444.1	RP23-370J16.1	lincRNA	9.98	6.29	1.56
ENSMUSG00000100618.1	ENSMUST00000186981.1,ENSMUST00000187954.1	RP23-188J8.3	lincRNA	1.51	16.44	6.4
ENSMUSG00000100666.1	ENSMUST00000188418.1	RP23-375H15.1	lincRNA	0.87	0	0.67
ENSMUSG00000100680.1	ENSMUST00000186472.1	RP23-190H11.5	lincRNA	10.29	0	6.58
ENSMUSG00000100691.1	ENSMUST00000191396.1	RP23-410L16.1	lincRNA	14.03	14.04	5.7
ENSMUSG00000100832.1	ENSMUST00000186391.1,ENSMUST00000187227.1	RP23-176M9.1	lincRNA	5.84	2.53	0
ENSMUSG00000100891.1	ENSMUST00000185600.1	RP23-392G15.1	lincRNA	0.86	0	2.79
ENSMUSG00000100975.2	ENSMUST00000185486.2	RP24-159O13.1	lincRNA	1.57	1.48	0
ENSMUSG00000101153.1	ENSMUST00000190294.1	RP24-151M10.1	lincRNA	4.94	0	3.37
ENSMUSG00000101698.1	ENSMUST00000190113.1	RP23-229N10.1	lincRNA	1.12	0.94	0.31
ENSMUSG00000101856.1	ENSMUST00000188465.1	RP23-405O11.1	lincRNA	9.15	1.54	1.64
ENSMUSG00000102215.1	ENSMUST00000194841.1	RP23-333L19.2	lincRNA	0	3.45	8.82
ENSMUSG00000102424.2	ENSMUST00000194826.2	Paupar	lincRNA	6.71	0.96	0.62
ENSMUSG00000102545.1	ENSMUST00000192562.1,ENSMUST00000192648.1,ENSMUST00000195547.1	RP24-253I2.1	lincRNA	9.55	0	3.61
ENSMUSG00000102548.1	ENSMUST00000180995.2	RP24-192L21.1	lincRNA	8.95	4.36	14.52
ENSMUSG00000102869.2	ENSMUST00000192590.1,ENSMUST00000192863.2	RP24-114E18.8	lincRNA	608.37	818.9	685.62
ENSMUSG00000103108.2	ENSMUST00000194541.2	Rncr4	lincRNA	0	1.95	1.05
ENSMUSG00000103400.1	ENSMUST00000195518.1	RP24-229G16.1	lincRNA	0.1	2.78	1.7
ENSMUSG00000104011.1	ENSMUST00000191839.1	RP24-272N10.3	lincRNA	18.86	3.17	0
ENSMUSG00000104212.1	ENSMUST00000193285.1	CAAA01187608.3	lincRNA	9	1.08	4.69
ENSMUSG00000104411.1	ENSMUST00000191898.1	RP23-68L13.1	lincRNA	0	0.95	1.83
ENSMUSG00000105076.1	ENSMUST00000196218.1,ENSMUST00000197486.1,ENSMUST00000199056.1	RP24-324L19.4	lincRNA	5.24	0.82	9.19
ENSMUSG00000105161.1	ENSMUST00000196771.1	RP23-393E10.2	lincRNA	0.21	2.51	3.68
ENSMUSG00000105686.1	ENSMUST00000196434.1	RP23-253I14.3	lincRNA	6.47	1.86	0
ENSMUSG00000105957.1	ENSMUST00000199187.1	RP23-335C9.1	lincRNA	0	0.69	2.24
ENSMUSG00000105961.1	ENSMUST00000198175.1	RP23-89M15.15	lincRNA	0.51	0.78	0
ENSMUSG00000106317.1	ENSMUST00000198060.1	RP24-500I24.6	lincRNA	3.98	1.09	2.91
ENSMUSG00000106683.1	ENSMUST00000201619.1	RP23-468H22.3	lincRNA	2	0.49	1.6
ENSMUSG00000106951.1	ENSMUST00000145042.1,ENSMUST00000152575.1	RP23-134H19.3	lincRNA	0	3.76	0.56
ENSMUSG00000106980.1	ENSMUST00000201213.1	RP24-333I1.7	lincRNA	1.57	12.13	0
ENSMUSG00000106981.1	ENSMUST00000200940.1	RP23-425N12.2	lincRNA	6.59	1.81	12.65
ENSMUSG00000107008.3	ENSMUST00000200797.1,ENSMUST00000201517.3,ENSMUST00000201658.3,ENSMUST00000201815.3,ENSMUST00000202366.1,ENSMUST00000202502.1,ENSMUST00000202739.1,ENSMUST00000202976.3	RP23-340E6.2	lincRNA	10.63	10.73	9.57
ENSMUSG00000107096.3	ENSMUST00000201650.3,ENSMUST00000201992.1,ENSMUST00000202860.1	RP23-34P11.2	lincRNA	15.87	12.36	9.12
ENSMUSG00000107451.1	ENSMUST00000205064.1	RP23-370A2.7	lincRNA	0	3.5	1.92
ENSMUSG00000107585.1	ENSMUST00000204020.1	RP23-449F12.8	lincRNA	2.73	0.73	0
ENSMUSG00000107614.1	ENSMUST00000203852.1,ENSMUST00000204186.1,ENSMUST00000204359.1	RP23-281L18.1	lincRNA	0	0.55	2.18
ENSMUSG00000108084.1	ENSMUST00000101425.4,ENSMUST00000205047.1	RP24-315D19.10	lincRNA	2.01	0	4.84
ENSMUSG00000108456.1	ENSMUST00000206533.1	RP24-143K11.2	lincRNA	2.94	4.89	1.49
ENSMUSG00000108532.1	ENSMUST00000206116.1,ENSMUST00000206579.1	RP23-231J2.1	lincRNA	0.16	3.72	12.37
ENSMUSG00000108621.1	ENSMUST00000186011.1,ENSMUST00000188038.2,ENSMUST00000190789.2,ENSMUST00000191302.1	RP23-402K24.2	lincRNA	0.01	2.07	2.42
ENSMUSG00000109006.2	ENSMUST00000209115.1,ENSMUST00000211785.1	RP23-407N2.2	lincRNA	15.84	24.15	17.38
ENSMUSG00000109080.1	ENSMUST00000208218.1	RP23-143D11.1	lincRNA	11.03	10.48	4.49
ENSMUSG00000109277.1	ENSMUST00000208847.1	RP23-316J6.4	lincRNA	23.33	0	1.51
ENSMUSG00000109599.1	ENSMUST00000210323.1	RP24-194N4.6	lincRNA	1.4	7.06	2.59
ENSMUSG00000109754.1	ENSMUST00000210912.1	RP23-434L22.2	lincRNA	0.58	1.7	0.9
ENSMUSG00000109814.1	ENSMUST00000209402.1,ENSMUST00000211504.1	RP23-478L20.2	lincRNA	12.39	5.06	21.56
ENSMUSG00000109829.1	ENSMUST00000210265.1	RP23-451A6.4	lincRNA	1.98	0.5	0.92
ENSMUSG00000109868.1	ENSMUST00000209663.1,ENSMUST00000210837.1,ENSMUST00000211262.1	RP23-143B2.1	lincRNA	0	3.59	3.29
ENSMUSG00000109898.1	ENSMUST00000211371.1	RP24-371E20.2	lincRNA	1.39	4.06	7.2
ENSMUSG00000110070.1	ENSMUST00000210360.1	RP23-218K15.10	lincRNA	0.33	5.11	1.89
ENSMUSG00000110230.1	ENSMUST00000211170.1	RP23-243D10.3	lincRNA	0.98	1.88	0
ENSMUSG00000110246.1	ENSMUST00000210222.1,ENSMUST00000211313.1	RP23-127M7.1	lincRNA	0.24	0.96	0.78
ENSMUSG00000110317.1	ENSMUST00000209414.1	RP23-60P23.9	lincRNA	5.2	1.3	1.29
ENSMUSG00000110408.1	ENSMUST00000210659.1	RP23-357C16.1	lincRNA	20.36	26.87	54.77
ENSMUSG00000110605.1	ENSMUST00000212145.1,ENSMUST00000212180.1	RP24-122D14.3	lincRNA	5	6.47	7.05
ENSMUSG00000110620.1	ENSMUST00000212988.1	RP23-265B15.1	lincRNA	1.9	2.21	0
ENSMUSG00000110656.1	ENSMUST00000212077.1,ENSMUST00000212387.1	RP23-354I24.7	lincRNA	0	2.35	1.79
ENSMUSG00000110834.1	ENSMUST00000214845.1	CAAA01180111.2	lincRNA	2.85	15.04	3.18
ENSMUSG00000110980.1	ENSMUST00000216321.1	RP24-175C20.18	lincRNA	3.94	0	3.9
ENSMUSG00000111052.1	ENSMUST00000215762.1,ENSMUST00000216041.1,ENSMUST00000216683.1	RP23-292G1.5	lincRNA	0	3.78	1.09
ENSMUSG00000111080.1	ENSMUST00000214634.1	RP23-128C4.4	lincRNA	26.05	29.2	16.62
ENSMUSG00000111291.1	ENSMUST00000217413.1	RP23-162P10.8	lincRNA	3.14	2	1.11
ENSMUSG00000111371.1	ENSMUST00000213385.1	RP24-390M17.1	lincRNA	2.64	2.09	0.67
ENSMUSG00000111467.1	ENSMUST00000215382.1	RP24-80J11.2	lincRNA	6.65	5.32	6.99
ENSMUSG00000111682.1	ENSMUST00000215094.1	RP23-23B21.1	lincRNA	8.57	1.61	0
ENSMUSG00000111990.1	ENSMUST00000218629.1	RP23-137I3.2	lincRNA	0	4.94	0.67
ENSMUSG00000112071.1	ENSMUST00000218145.1,ENSMUST00000218836.1	RP23-193M19.6	lincRNA	20.37	0	13.54
ENSMUSG00000112110.1	ENSMUST00000156803.8,ENSMUST00000217860.1	RP24-406I15.1	lincRNA	6.55	8.44	0
ENSMUSG00000112117.1	ENSMUST00000182623.3,ENSMUST00000184175.2,ENSMUST00000217866.1,ENSMUST00000217871.1,ENSMUST00000218060.1,ENSMUST00000218255.1,ENSMUST00000218314.1,ENSMUST00000218678.1,ENSMUST00000219444.1,ENSMUST00000219606.1,ENSMUST00000219726.1,ENSMUST00000220192.1,ENSMUST00000220288.1,ENSMUST00000220389.1	Rmst	lincRNA	32.85	30.2	17.63
ENSMUSG00000112198.1	ENSMUST00000218715.1,ENSMUST00000218911.1	RP24-570M12.3	lincRNA	0	5.17	8.39
ENSMUSG00000112230.1	ENSMUST00000220034.1	Tmevpg1	lincRNA	0	0.71	1.3
ENSMUSG00000112365.1	ENSMUST00000217817.1	RP23-405K2.11	lincRNA	0.81	1.49	1.8
ENSMUSG00000112639.1	ENSMUST00000217874.1,ENSMUST00000217956.1	RP24-310D17.9	lincRNA	0	22.57	10.97
ENSMUSG00000112742.1	ENSMUST00000218557.1	CH25-11N3.2	lincRNA	0	1.8	5.62
ENSMUSG00000112941.1	ENSMUST00000221369.1,ENSMUST00000223430.1	CH25-660D15.2	lincRNA	0	1.56	9.3
ENSMUSG00000112964.1	ENSMUST00000099446.4,ENSMUST00000220632.1,ENSMUST00000221334.1,ENSMUST00000221869.1,ENSMUST00000222130.1,ENSMUST00000222455.1,ENSMUST00000222743.1,ENSMUST00000223312.1	RP23-95L9.6	lincRNA	0.24	6.11	14.73
ENSMUSG00000113047.1	ENSMUST00000221408.1,ENSMUST00000222092.1,ENSMUST00000222245.1	RP23-95L9.7	lincRNA	22.63	1.72	3.16
ENSMUSG00000113170.1	ENSMUST00000222088.1	RP24-177A17.5	lincRNA	0	3.61	2.1
ENSMUSG00000113184.1	ENSMUST00000221438.1	RP23-442M3.3	lincRNA	0	0.79	2.6
ENSMUSG00000113204.1	ENSMUST00000220478.1,ENSMUST00000220929.1,ENSMUST00000221389.1,ENSMUST00000221506.1,ENSMUST00000222003.1,ENSMUST00000222064.1,ENSMUST00000222254.1,ENSMUST00000222377.1,ENSMUST00000222430.1,ENSMUST00000223059.1	RP23-95L9.5	lincRNA	23.31	6.72	6.59
ENSMUSG00000113216.1	ENSMUST00000221933.1,ENSMUST00000222823.1,ENSMUST00000223198.1	RP23-128M23.2	lincRNA	0	1.93	1.77
ENSMUSG00000113361.1	ENSMUST00000221143.1	RP23-60K23.7	lincRNA	0	1.04	1.62
ENSMUSG00000113362.1	ENSMUST00000220782.1,ENSMUST00000220946.1	RP24-159L15.2	lincRNA	9.13	0	3.94
ENSMUSG00000113429.1	ENSMUST00000220757.1	RP24-345D17.1	lincRNA	7.79	11.05	13.17
ENSMUSG00000113622.1	ENSMUST00000223212.1	RP24-128N20.2	lincRNA	12.47	4.45	8.12
ENSMUSG00000113702.1	ENSMUST00000221819.1	RP23-60K23.8	lincRNA	2.8	0	1.18
ENSMUSG00000113722.1	ENSMUST00000222672.1,ENSMUST00000222812.1	RP24-132G6.4	lincRNA	24.44	23.17	38.38
ENSMUSG00000113772.1	ENSMUST00000220694.1,ENSMUST00000220736.1,ENSMUST00000222925.1	RP23-285H4.2	lincRNA	10.48	10.11	0
ENSMUSG00000113831.1	ENSMUST00000220671.1	RP24-144G20.2	lincRNA	11.71	1.2	4.43
ENSMUSG00000113845.1	ENSMUST00000223498.1	RP24-228J18.1	lincRNA	0	5.05	1.81
ENSMUSG00000114036.1	ENSMUST00000220886.1	RP24-231B8.4	lincRNA	13.79	6.63	19.2
ENSMUSG00000114117.1	ENSMUST00000221040.1	RP23-216C6.8	lincRNA	9.22	6.41	5.56
ENSMUSG00000114508.1	ENSMUST00000224579.1	RP23-353D15.3	lincRNA	0	7.54	2
ENSMUSG00000114621.1	ENSMUST00000223853.1	RP24-327L23.3	lincRNA	0	5.91	3.35
ENSMUSG00000114627.1	ENSMUST00000224800.1,ENSMUST00000224913.1	RP24-151A22.2	lincRNA	0.79	7.99	0
ENSMUSG00000114639.1	ENSMUST00000225497.1	RP24-270A4.1	lincRNA	4.77	3.56	2.13
ENSMUSG00000115099.1	ENSMUST00000226705.1,ENSMUST00000228080.1	RP23-296J16.2	lincRNA	0	10.99	8.02
ENSMUSG00000115109.1	ENSMUST00000228194.1	RP23-478G5.2	lincRNA	6.82	0	4.25
ENSMUSG00000115289.1	ENSMUST00000226696.1,ENSMUST00000228116.1,ENSMUST00000228430.1	RP24-120I12.2	lincRNA	0.52	0.44	0.68
ENSMUSG00000115317.1	ENSMUST00000147013.2	RP23-310D3.2	lincRNA	0	6.29	18.05
ENSMUSG00000115497.1	ENSMUST00000228223.1	RP23-350J23.1	lincRNA	12.41	5.13	3.43
ENSMUSG00000115591.1	ENSMUST00000227472.1	RP24-498G7.2	lincRNA	18.37	3.26	6.48
ENSMUSG00000115635.1	ENSMUST00000227040.1	RP23-10A7.1	lincRNA	8.98	0.31	5.24
ENSMUSG00000115724.1	ENSMUST00000227597.1	RP23-262F9.12	lincRNA	7.52	2.09	13.15
ENSMUSG00000115783.1	ENSMUST00000227063.1	Bc1	lincRNA	35.01	29.11	25.45
ENSMUSG00000115842.1	ENSMUST00000226550.1	RP24-440G8.8	lincRNA	0	2.03	1.05
ENSMUSG00000115867.1	ENSMUST00000229708.1,ENSMUST00000231015.1	RP23-414K1.6	lincRNA	4.88	6.63	5.58
XLOC_001695	TCONS_00005730,TCONS_00005731	XLOC_001695	new_lincRNA	9.38	1.18	1.69
XLOC_002230	TCONS_00007448,TCONS_00007449,TCONS_00007450,TCONS_00007451	XLOC_002230	new_lincRNA	5.8	4.19	8.57
XLOC_003262	TCONS_00011227	XLOC_003262	new_lincRNA	1.1	4.89	0
XLOC_003395	TCONS_00011746,TCONS_00011747	XLOC_003395	new_lincRNA	28.71	25.82	47.34
XLOC_005448	TCONS_00017415,TCONS_00017416,TCONS_00017417	XLOC_005448	new_lincRNA	7.76	7.76	2.33
XLOC_005662	TCONS_00018041	XLOC_005662	new_lincRNA	5.49	0	3.44
XLOC_006178	TCONS_00020179,TCONS_00020180	XLOC_006178	new_lincRNA	10.19	2.96	0
XLOC_006288	TCONS_00020408,TCONS_00020409	XLOC_006288	new_lincRNA	6.63	2.85	1.44
XLOC_006559	TCONS_00021314,TCONS_00021315,TCONS_00021317,TCONS_00021318	XLOC_006559	new_lincRNA	19.24	2.9	9.47
XLOC_007737	TCONS_00025020	XLOC_007737	new_lincRNA	0	1.08	1.76
XLOC_007810	TCONS_00025342	XLOC_007810	new_lincRNA	8.31	0	2.27
XLOC_007894	TCONS_00025721,TCONS_00025722	XLOC_007894	new_lincRNA	6.89	1.96	0.4
XLOC_007947	TCONS_00025882	XLOC_007947	new_lincRNA	0	7.97	2.12
XLOC_008212	TCONS_00027009,TCONS_00027010,TCONS_00027011	XLOC_008212	new_lincRNA	8.13	0	7.66
XLOC_008409	TCONS_00028113	XLOC_008409	new_lincRNA	0	4.29	4.22
XLOC_008659	TCONS_00028901	XLOC_008659	new_lincRNA	0	0.61	3.92
XLOC_008694	TCONS_00028985	XLOC_008694	new_lincRNA	0.2	0.69	0.68
XLOC_009398	TCONS_00031781	XLOC_009398	new_lincRNA	9.65	0.82	1.78
XLOC_009408	TCONS_00031828,TCONS_00031829,TCONS_00031830,TCONS_00031831	XLOC_009408	new_lincRNA	9.26	0.12	2.68
XLOC_009778	TCONS_00033486,TCONS_00033487	XLOC_009778	new_lincRNA	0	4.2	4.68
XLOC_010394	TCONS_00034989	XLOC_010394	new_lincRNA	11.56	0.81	0
XLOC_010755	TCONS_00036046,TCONS_00036047	XLOC_010755	new_lincRNA	2.76	3.92	4.36
XLOC_011155	TCONS_00037541	XLOC_011155	new_lincRNA	5.46	7.45	6.27
XLOC_011768	TCONS_00039289,TCONS_00039290,TCONS_00039291	XLOC_011768	new_lincRNA	10.08	17.59	3.41
XLOC_012042	TCONS_00040255	XLOC_012042	new_lincRNA	7.48	13.03	13.64
XLOC_012605	TCONS_00041542,TCONS_00041543,TCONS_00041544	XLOC_012605	new_lincRNA	8.54	0.82	2.85
XLOC_013139	TCONS_00042395	XLOC_013139	new_lincRNA	0	3.37	5.08
XLOC_013176	TCONS_00042485,TCONS_00042486	XLOC_013176	new_lincRNA	6.46	3.1	0
XLOC_013247	TCONS_00042620	XLOC_013247	new_lincRNA	0	2.97	3.29
XLOC_014194	TCONS_00045411,TCONS_00045412	XLOC_014194	new_lincRNA	5.14	0	2.29
XLOC_014558	TCONS_00046371	XLOC_014558	new_lincRNA	6.59	0	0.91
XLOC_016781	TCONS_00052884,TCONS_00052885,TCONS_00052886,TCONS_00052887,TCONS_00052888,TCONS_00052890,TCONS_00052891,TCONS_00052892,TCONS_00052893	XLOC_016781	new_lincRNA	7.67	20.01	26.96
XLOC_019271	TCONS_00060520	XLOC_019271	new_lincRNA	19.22	24.32	24.08
XLOC_019311	TCONS_00060641	XLOC_019311	new_lincRNA	0	4.14	1.22
XLOC_019889	TCONS_00062617,TCONS_00062618,TCONS_00062619,TCONS_00062620,TCONS_00062621,TCONS_00062622,TCONS_00062623,TCONS_00062625,TCONS_00062626	XLOC_019889	new_lincRNA	0	2.95	3.23
XLOC_021359	TCONS_00067986	XLOC_021359	new_lincRNA	0	4.21	0.7
XLOC_022309	TCONS_00070694	XLOC_022309	new_lincRNA	4.18	3.34	3.84
XLOC_022310	TCONS_00070695	XLOC_022310	new_lincRNA	0	1.34	2.57
XLOC_022319	TCONS_00070714,TCONS_00070715	XLOC_022319	new_lincRNA	0	4.01	4.81
XLOC_022380	TCONS_00070990,TCONS_00070991	XLOC_022380	new_lincRNA	16.88	9.17	0
XLOC_022470	TCONS_00071244,TCONS_00071248	XLOC_022470	new_lincRNA	14.2	9.67	4.62
XLOC_022476	TCONS_00071274	XLOC_022476	new_lincRNA	7.97	0	3.81
XLOC_022966	TCONS_00073408,TCONS_00073409	XLOC_022966	new_lincRNA	5.03	8.35	2.87
XLOC_023002	TCONS_00073515	XLOC_023002	new_lincRNA	16.83	7.07	12.18
XLOC_023135	TCONS_00074107	XLOC_023135	new_lincRNA	0	3.35	4.86
XLOC_023182	TCONS_00074243	XLOC_023182	new_lincRNA	9.15	0	3.55
XLOC_023190	TCONS_00074277,TCONS_00074278	XLOC_023190	new_lincRNA	5.76	3.32	2.76
XLOC_023275	TCONS_00074543	XLOC_023275	new_lincRNA	1.18	0	1.97
XLOC_023277	TCONS_00074546	XLOC_023277	new_lincRNA	1.09	0.42	0.94
XLOC_023313	TCONS_00074585	XLOC_023313	new_lincRNA	0	1.86	0.53
XLOC_023323	TCONS_00074608	XLOC_023323	new_lincRNA	7.14	5.57	3.89
XLOC_023778	TCONS_00076829	XLOC_023778	new_lincRNA	0.12	0.8	4.93
XLOC_023950	TCONS_00077429	XLOC_023950	new_lincRNA	4.05	0	0.54
XLOC_023953	TCONS_00077432,TCONS_00077433,TCONS_00077435,TCONS_00077436,TCONS_00077437,TCONS_00077438,TCONS_00077439,TCONS_00077440	XLOC_023953	new_lincRNA	0	1.21	2.07
XLOC_024038	TCONS_00077684	XLOC_024038	new_lincRNA	4.61	0.85	0.22
XLOC_024039	TCONS_00077685,TCONS_00077686,TCONS_00077687,TCONS_00077688	XLOC_024039	new_lincRNA	14.8	2.09	0
XLOC_024057	TCONS_00077752	XLOC_024057	new_lincRNA	0	3.03	0.99
XLOC_024342	TCONS_00078118	XLOC_024342	new_lincRNA	0	3.12	0.98
XLOC_024379	TCONS_00078242,TCONS_00078243	XLOC_024379	new_lincRNA	0	8.3	7.9
XLOC_024411	TCONS_00078305,TCONS_00078306	XLOC_024411	new_lincRNA	7.79	4.34	8.1
XLOC_024430	TCONS_00078397	XLOC_024430	new_lincRNA	0	4.65	1.08
XLOC_024801	TCONS_00079872	XLOC_024801	new_lincRNA	7.74	4.91	11.98
XLOC_025599	TCONS_00081842	XLOC_025599	new_lincRNA	0	3.28	8.89
XLOC_025832	TCONS_00082831,TCONS_00082832,TCONS_00082833	XLOC_025832	new_lincRNA	15.04	0	6.04
XLOC_025974	TCONS_00083319	XLOC_025974	new_lincRNA	17.64	0.85	2.62
XLOC_026070	TCONS_00083685,TCONS_00083686	XLOC_026070	new_lincRNA	6.56	0	2.41
XLOC_026087	TCONS_00083777,TCONS_00083778,TCONS_00083779,TCONS_00083780,TCONS_00083781,TCONS_00083782,TCONS_00083783,TCONS_00083784,TCONS_00083785,TCONS_00083786,TCONS_00083787,TCONS_00083788,TCONS_00083790	XLOC_026087	new_lincRNA	5.66	7.08	10.18
XLOC_026389	TCONS_00084988	XLOC_026389	new_lincRNA	0	10.93	10.24
XLOC_027498	TCONS_00088859,TCONS_00088860,TCONS_00088861,TCONS_00088862,TCONS_00088863,TCONS_00088864	XLOC_027498	new_lincRNA	42.85	14.21	26.39
XLOC_028025	TCONS_00090662	XLOC_028025	new_lincRNA	2.22	0.88	0.78
XLOC_028593	TCONS_00093191	XLOC_028593	new_lincRNA	0.76	3.99	1.82
XLOC_031044	TCONS_00101861	XLOC_031044	new_lincRNA	3.82	2.63	3.27
XLOC_031321	TCONS_00102789	XLOC_031321	new_lincRNA	0.78	5.55	7.18
XLOC_032344	TCONS_00106352,TCONS_00106353	XLOC_032344	new_lincRNA	12.11	5.18	0
XLOC_032509	TCONS_00106832,TCONS_00106833,TCONS_00106834	XLOC_032509	new_lincRNA	3.95	1.42	0.7
XLOC_034430	TCONS_00111963	XLOC_034430	new_lincRNA	2.89	0.84	1.02
XLOC_034615	TCONS_00112499,TCONS_00112500,TCONS_00112501	XLOC_034615	new_lincRNA	4.35	6.74	6.5
XLOC_035107	TCONS_00113983	XLOC_035107	new_lincRNA	8.62	0.69	3.51
XLOC_035340	TCONS_00115012,TCONS_00115013,TCONS_00115014,TCONS_00115016,TCONS_00115018	XLOC_035340	new_lincRNA	19.63	2.37	21.84
XLOC_035405	TCONS_00115311,TCONS_00115312	XLOC_035405	new_lincRNA	4.93	3.23	0.18
XLOC_035946	TCONS_00117400,TCONS_00117401	XLOC_035946	new_lincRNA	0	5.25	1.83
XLOC_036063	TCONS_00117779	XLOC_036063	new_lincRNA	4.71	0	1.36
XLOC_036423	TCONS_00119057,TCONS_00119058,TCONS_00119059	XLOC_036423	new_lincRNA	5.87	5.77	3.85
XLOC_036424	TCONS_00119060	XLOC_036424	new_lincRNA	1.07	2.01	7.15
XLOC_036763	TCONS_00120299	XLOC_036763	new_lincRNA	1.38	3.22	0
XLOC_037861	TCONS_00123534	XLOC_037861	new_lincRNA	0	6.96	7.37
XLOC_037991	TCONS_00124321,TCONS_00124323,TCONS_00124324,TCONS_00124325	XLOC_037991	new_lincRNA	14.62	1.85	1.09
XLOC_039243	TCONS_00128957,TCONS_00128959	XLOC_039243	new_lincRNA	0.79	0.45	6.05
XLOC_039641	TCONS_00130578	XLOC_039641	new_lincRNA	0	3.89	0.76
XLOC_040035	TCONS_00131631,TCONS_00131632	XLOC_040035	new_lincRNA	0	2.47	0.7
XLOC_040563	TCONS_00133997	XLOC_040563	new_lincRNA	3.91	5.36	0
XLOC_040636	TCONS_00134374,TCONS_00134375	XLOC_040636	new_lincRNA	13.88	0.62	5.35
XLOC_042019	TCONS_00138321	XLOC_042019	new_lincRNA	0	2.65	2.99
XLOC_042313	TCONS_00139530	XLOC_042313	new_lincRNA	0.89	0	1.99
XLOC_042914	TCONS_00141603	XLOC_042914	new_lincRNA	9.96	3.33	0
XLOC_043395	TCONS_00142920	XLOC_043395	new_lincRNA	19.14	0.91	0
XLOC_043944	TCONS_00145066,TCONS_00145067	XLOC_043944	new_lincRNA	2.47	0	2.22
XLOC_043945	TCONS_00145074	XLOC_043945	new_lincRNA	0	5.6	2.87
XLOC_044685	TCONS_00146642	XLOC_044685	new_lincRNA	0.89	3.5	2.66
XLOC_045173	TCONS_00148083	XLOC_045173	new_lincRNA	0	4.68	1.4
XLOC_045409	TCONS_00148821	XLOC_045409	new_lincRNA	2.11	2.78	1
XLOC_046036	TCONS_00150996,TCONS_00150997,TCONS_00150999,TCONS_00151000	XLOC_046036	new_lincRNA	3.34	4.46	5.84
XLOC_046064	TCONS_00151124	XLOC_046064	new_lincRNA	0	3.94	1.26
XLOC_046616	TCONS_00153437	XLOC_046616	new_lincRNA	0	1.68	4.99
XLOC_048151	TCONS_00158394,TCONS_00158412,TCONS_00158413,TCONS_00158414,TCONS_00158415,TCONS_00158416,TCONS_00158417,TCONS_00158418,TCONS_00158419,TCONS_00158420,TCONS_00158421,TCONS_00158423,TCONS_00158424	XLOC_048151	new_lincRNA	5.62	4.03	15.64
XLOC_049716	TCONS_00163750	XLOC_049716	new_lincRNA	10.57	4.49	5.77
XLOC_049721	TCONS_00163757,TCONS_00163758,TCONS_00163759,TCONS_00163760,TCONS_00163761,TCONS_00163762,TCONS_00163763,TCONS_00163765,TCONS_00163766,TCONS_00163767,TCONS_00163768,TCONS_00163771	XLOC_049721	new_lincRNA	16.04	13.5	6.43
XLOC_049722	TCONS_00163774	XLOC_049722	new_lincRNA	8.63	2.31	4.74
XLOC_049727	TCONS_00163788	XLOC_049727	new_lincRNA	2.47	2.83	4.64
XLOC_052423	TCONS_00172329,TCONS_00172330,TCONS_00172331,TCONS_00172332	XLOC_052423	new_lincRNA	0	24.59	10
XLOC_054901	TCONS_00182384,TCONS_00182385	XLOC_054901	new_lincRNA	7.07	0	2.15
XLOC_055605	TCONS_00183777	XLOC_055605	new_lincRNA	17.16	21.08	35.3
XLOC_055809	TCONS_00184214	XLOC_055809	new_lincRNA	0	5.81	2.99
XLOC_057127	TCONS_00187573	XLOC_057127	new_lincRNA	0	9.63	1.52
XLOC_057167	TCONS_00187676,TCONS_00187677	XLOC_057167	new_lincRNA	7.99	0	2.94
XLOC_057343	TCONS_00188232,TCONS_00188233	XLOC_057343	new_lincRNA	2.1	3.93	0
XLOC_057400	TCONS_00188420	XLOC_057400	new_lincRNA	1.41	0.49	0.95
XLOC_057513	TCONS_00188747,TCONS_00188748,TCONS_00188749	XLOC_057513	new_lincRNA	0	2.62	6.27
XLOC_057740	TCONS_00189313	XLOC_057740	new_lincRNA	11.06	0	1.94

## Sheet: Expressed lncRNA injured ipRGC
Gene_ID	Transcript_ID(s)	Gene_Name	Gene_Type	Injured_ipRGC_rep1_TPM	Injured_ipRGC_rep2_TPM	Injured_ipRGC_rep3_TPM
ENSMUSG00000010492.10	ENSMUST00000122831.1,ENSMUST00000123110.1,ENSMUST00000126672.1,ENSMUST00000136759.1,ENSMUST00000148004.1,ENSMUST00000148847.1,ENSMUST00000152365.1	Uckl1os	antisense	5.27	3.55	0.81
ENSMUSG00000035983.4	ENSMUST00000038121.4,ENSMUST00000170019.1,ENSMUST00000171356.1	RP23-111F7.1	antisense	0.7	1.28	2.21
ENSMUSG00000039798.2	ENSMUST00000047607.2	RP23-443G7.2	antisense	4.71	0	7.18
ENSMUSG00000040705.2	ENSMUST00000047020.1,ENSMUST00000208685.1	RP23-457C1.3	antisense	0	1.85	2.78
ENSMUSG00000043126.5	ENSMUST00000051330.4,ENSMUST00000217740.1	RP23-55A6.5	antisense	4.54	1.41	0
ENSMUSG00000043340.3	ENSMUST00000143099.1,ENSMUST00000143551.1	RP23-23C4.1	antisense	0	3.8	2.34
ENSMUSG00000043794.8	ENSMUST00000059474.7,ENSMUST00000210582.1	RP23-322E23.1	antisense	3.41	0	2.02
ENSMUSG00000052248.15	ENSMUST00000127150.7,ENSMUST00000130827.1	Zeb2os	antisense	0.66	0.26	5.41
ENSMUSG00000052629.5	ENSMUST00000064591.4,ENSMUST00000186234.1	RP23-38E14.1	antisense	2.59	4.68	9.44
ENSMUSG00000053714.8	ENSMUST00000066316.7,ENSMUST00000205787.1,ENSMUST00000206300.1,ENSMUST00000206436.1	RP23-457F4.2	antisense	0.25	2.34	1.42
ENSMUSG00000054556.6	ENSMUST00000136503.1,ENSMUST00000138170.1,ENSMUST00000139701.1,ENSMUST00000140709.1,ENSMUST00000150251.1,ENSMUST00000166070.1	RP23-413D8.2	antisense	0	6.29	13.48
ENSMUSG00000056288.11	ENSMUST00000135775.7,ENSMUST00000141157.1	RP23-280J3.2	antisense	8.07	4.53	0
ENSMUSG00000056579.18	ENSMUST00000132077.3,ENSMUST00000144852.1,ENSMUST00000153313.8,ENSMUST00000182330.1,ENSMUST00000193809.1,ENSMUST00000226545.1,ENSMUST00000226724.1,ENSMUST00000227137.1	Tug1	antisense	86.63	99.6	69.91
ENSMUSG00000056687.9	ENSMUST00000070956.3,ENSMUST00000187514.1,ENSMUST00000188296.6,ENSMUST00000190563.1	RP23-12N20.1	antisense	0	1.63	2.4
ENSMUSG00000063714.15	ENSMUST00000123087.7,ENSMUST00000135297.7,ENSMUST00000137941.1,ENSMUST00000146195.1	Sp3os	antisense	38.85	27.56	51.19
ENSMUSG00000066175.2	ENSMUST00000084587.1,ENSMUST00000187458.1	RP24-464B24.1	antisense	0	4.44	0.77
ENSMUSG00000071456.6	ENSMUST00000095903.6,ENSMUST00000168012.2,ENSMUST00000179637.2,ENSMUST00000180149.1	RP23-83G6.1	antisense	27.6	29.35	9.03
ENSMUSG00000072109.11	ENSMUST00000093501.9,ENSMUST00000159087.7,ENSMUST00000161150.2,ENSMUST00000161666.7,ENSMUST00000162353.7,ENSMUST00000162453.7	AC167036.4	antisense	0.66	2.37	3.26
ENSMUSG00000072809.2	ENSMUST00000101007.2	RP23-19I2.7	antisense	10.64	0	0.75
ENSMUSG00000072962.3	ENSMUST00000072800.4,ENSMUST00000197463.1	RP23-58C20.6	antisense	0.75	1.19	0
ENSMUSG00000073628.5	ENSMUST00000113396.2,ENSMUST00000161763.1	AC147806.3	antisense	3	3	0.93
ENSMUSG00000073656.4	ENSMUST00000147494.1	AC091465.2	antisense	10.44	5.26	5.13
ENSMUSG00000074466.12	ENSMUST00000126926.1,ENSMUST00000145400.7,ENSMUST00000152143.1,ENSMUST00000153969.1	AC171273.3	antisense	28.85	42.31	24.77
ENSMUSG00000074782.3	ENSMUST00000099331.3,ENSMUST00000160385.1,ENSMUST00000161491.1	RP24-230J5.2	antisense	1.04	1.16	0
ENSMUSG00000075514.4	ENSMUST00000126967.1	RP23-177L19.1	antisense	6.04	2.9	0.17
ENSMUSG00000079179.9	ENSMUST00000049684.6,ENSMUST00000177896.7,ENSMUST00000178074.7,ENSMUST00000178331.7,ENSMUST00000179643.7,ENSMUST00000179908.7,ENSMUST00000179924.7	Rab10os	antisense	25.12	28.82	26.44
ENSMUSG00000079564.3	ENSMUST00000068730.3,ENSMUST00000215070.1,ENSMUST00000215465.1,ENSMUST00000216483.1	RP23-181A16.2	antisense	0.27	0.83	1.69
ENSMUSG00000080058.2	ENSMUST00000116172.1,ENSMUST00000211380.1	RP23-410L16.3	antisense	44.15	37.96	24.96
ENSMUSG00000084790.1	ENSMUST00000139334.1,ENSMUST00000150906.1	RP23-171I6.4	antisense	1.26	1.42	1.73
ENSMUSG00000084826.7	ENSMUST00000137728.1,ENSMUST00000138431.1,ENSMUST00000141786.1,ENSMUST00000148997.7	RP24-388N11.3	antisense	39.69	7.9	10.78
ENSMUSG00000084835.1	ENSMUST00000154452.1	RP23-355L10.10	antisense	3.49	2.53	1.2
ENSMUSG00000084865.1	ENSMUST00000139331.1	RP23-116I16.1	antisense	9.89	12.92	6.35
ENSMUSG00000084932.1	ENSMUST00000148217.1	RP23-312D19.1	antisense	0.78	2.07	1.11
ENSMUSG00000084950.7	ENSMUST00000134600.1,ENSMUST00000143871.7,ENSMUST00000153372.1	RP23-226O20.3	antisense	11.56	1.49	11.84
ENSMUSG00000085023.1	ENSMUST00000146976.1	RP23-97O7.11	antisense	19.73	12.29	0.71
ENSMUSG00000085095.2	ENSMUST00000127834.1,ENSMUST00000131160.2,ENSMUST00000148972.1,ENSMUST00000208024.1	AC111086.2	antisense	1.92	4.28	0
ENSMUSG00000085208.3	ENSMUST00000128960.1,ENSMUST00000143819.1	Brip1os	antisense	3.84	8.2	4.68
ENSMUSG00000085227.1	ENSMUST00000124298.1,ENSMUST00000125662.1,ENSMUST00000138911.1,ENSMUST00000141454.1,ENSMUST00000144460.1	AC159257.6	antisense	12.55	0	1.03
ENSMUSG00000085326.1	ENSMUST00000148057.1	RP23-465A12.7	antisense	2.29	1.88	0
ENSMUSG00000085347.1	ENSMUST00000123457.1,ENSMUST00000142968.1,ENSMUST00000143122.1	Hk1os	antisense	12.79	6.98	14.49
ENSMUSG00000085360.1	ENSMUST00000123812.1	Arhgap27os2	antisense	0	2.3	1.19
ENSMUSG00000085376.1	ENSMUST00000127049.1	RP23-400O10.6	antisense	11.63	0	12.68
ENSMUSG00000085403.1	ENSMUST00000129397.1,ENSMUST00000146250.1	RP23-383I7.3	antisense	5.39	7.57	7.49
ENSMUSG00000085436.1	ENSMUST00000129364.1,ENSMUST00000142338.1	Zfp335os	antisense	0	4.51	28.57
ENSMUSG00000085457.3	ENSMUST00000147622.2,ENSMUST00000180906.1,ENSMUST00000181800.1	RP23-262J21.8	antisense	34.9	37.84	27.94
ENSMUSG00000085526.1	ENSMUST00000125681.1	AC122773.2	antisense	5.78	2.57	2.49
ENSMUSG00000085612.1	ENSMUST00000144291.1	RP24-85F23.4	antisense	0.98	1.18	0
ENSMUSG00000085714.1	ENSMUST00000142289.1	RP23-161N17.13	antisense	0	1.71	2.88
ENSMUSG00000085715.2	ENSMUST00000152916.1,ENSMUST00000211291.1	Tsix	antisense	18.4	7.6	3.46
ENSMUSG00000085720.8	ENSMUST00000140650.2,ENSMUST00000187409.2,ENSMUST00000187911.6	RP24-230L5.1	antisense	1.51	4.48	0
ENSMUSG00000085763.1	ENSMUST00000141473.1	Smc2os	antisense	0	3.02	3.08
ENSMUSG00000085794.5	ENSMUST00000123402.1,ENSMUST00000150233.2,ENSMUST00000155159.3,ENSMUST00000173883.1	Vax2os	antisense	18.76	32.53	13.84
ENSMUSG00000085828.1	ENSMUST00000147542.1	RP23-82I13.4	antisense	1.29	2.11	1.64
ENSMUSG00000085829.1	ENSMUST00000131222.1	RP24-285J23.2	antisense	1.66	1.44	2.03
ENSMUSG00000085830.1	ENSMUST00000129723.1	Grin1os	antisense	3.35	1.88	3.84
ENSMUSG00000085837.8	ENSMUST00000080943.8,ENSMUST00000123348.1,ENSMUST00000127070.1,ENSMUST00000144020.7	Kcnmb4os2	antisense	14.57	8.3	25.96
ENSMUSG00000085838.1	ENSMUST00000123613.1	Chn1os1	antisense	0	35.36	28.31
ENSMUSG00000085873.1	ENSMUST00000150239.1,ENSMUST00000154561.1	Ttc39aos1	antisense	6.65	23.56	13.3
ENSMUSG00000085962.8	ENSMUST00000130003.7,ENSMUST00000170747.7,ENSMUST00000171079.1	RP23-333J6.4	antisense	0.91	6.68	0.14
ENSMUSG00000086043.1	ENSMUST00000137535.1	RP23-191F22.7	antisense	3.23	8.34	7.46
ENSMUSG00000086064.1	ENSMUST00000137241.1,ENSMUST00000141402.1	AC133096.2	antisense	1.38	3.27	0
ENSMUSG00000086119.2	ENSMUST00000128982.1,ENSMUST00000134688.1,ENSMUST00000149952.1,ENSMUST00000190235.1	RP23-162D3.2	antisense	1.17	1.85	0.73
ENSMUSG00000086128.7	ENSMUST00000123473.1,ENSMUST00000124013.1,ENSMUST00000127716.7,ENSMUST00000140903.1	St8sia3os	antisense	7.03	5.06	12.63
ENSMUSG00000086155.7	ENSMUST00000050989.5,ENSMUST00000132560.7,ENSMUST00000149343.1,ENSMUST00000154825.7	AC110496.3	antisense	4.43	6.1	0.11
ENSMUSG00000086191.1	ENSMUST00000155531.1	Zfp652os	antisense	22.58	7.35	0
ENSMUSG00000086224.8	ENSMUST00000128815.8,ENSMUST00000177440.1	RP24-257J5.1	antisense	1.29	4.59	0
ENSMUSG00000086226.1	ENSMUST00000123764.1	RP23-292E3.4	antisense	1.74	4.89	0
ENSMUSG00000086288.1	ENSMUST00000133494.1,ENSMUST00000143287.1	AC087062.8	antisense	0.51	1.66	9.54
ENSMUSG00000086324.8	ENSMUST00000144134.2,ENSMUST00000173605.1,ENSMUST00000174085.7	RP24-459O21.3	antisense	3.31	2.66	3.19
ENSMUSG00000086342.1	ENSMUST00000143705.1	RP23-325M14.7	antisense	0	3.37	1.3
ENSMUSG00000086347.1	ENSMUST00000142107.1	RP23-328K2.4	antisense	1.65	0	3.32
ENSMUSG00000086401.1	ENSMUST00000132267.1	AC161348.3	antisense	0	10.55	3.04
ENSMUSG00000086429.9	ENSMUST00000124246.3,ENSMUST00000133467.2,ENSMUST00000159544.2,ENSMUST00000167415.7	Gt(ROSA)26Sor	antisense	39.93	39.6	53.87
ENSMUSG00000086434.1	ENSMUST00000149950.1	RP24-350B12.1	antisense	0	2.48	1.11
ENSMUSG00000086453.7	ENSMUST00000124435.7,ENSMUST00000141843.7,ENSMUST00000146846.1	RP23-370H21.5	antisense	0.63	2.06	0
ENSMUSG00000086468.1	ENSMUST00000140161.1,ENSMUST00000148496.1	Etaa1os	antisense	4.86	0	5.1
ENSMUSG00000086472.1	ENSMUST00000156224.1	RP23-146P7.2	antisense	2.2	0.83	2.16
ENSMUSG00000086578.2	ENSMUST00000126361.1,ENSMUST00000151931.1,ENSMUST00000168789.1	RP23-412C22.4	antisense	2.35	0	8.58
ENSMUSG00000086604.2	ENSMUST00000123644.2,ENSMUST00000145534.1	AC162893.3	antisense	0	6.56	13.88
ENSMUSG00000086606.1	ENSMUST00000123548.1	RP23-230I5.2	antisense	32.34	18.29	20.16
ENSMUSG00000086728.2	ENSMUST00000125333.2,ENSMUST00000142077.2,ENSMUST00000162738.1	Man2c1os	antisense	0	0.57	1.58
ENSMUSG00000086754.1	ENSMUST00000141926.1	RP23-380B10.6	antisense	5.15	1.6	5.29
ENSMUSG00000086770.1	ENSMUST00000123920.1,ENSMUST00000150686.1,ENSMUST00000153095.1	AC127308.2	antisense	0	3.25	6.49
ENSMUSG00000086773.1	ENSMUST00000148357.1	AC116511.5	antisense	3.77	0	0.89
ENSMUSG00000086805.9	ENSMUST00000148353.3,ENSMUST00000177130.7	RP24-571B18.2	antisense	0.7	0.62	0.28
ENSMUSG00000086806.1	ENSMUST00000154192.1	RP23-128E8.3	antisense	8.14	2.27	1.03
ENSMUSG00000086900.1	ENSMUST00000136196.1	Kcnab3os	antisense	4.2	10.99	2.09
ENSMUSG00000086905.1	ENSMUST00000126401.1	RP23-89M14.3	antisense	0.48	18.96	3.07
ENSMUSG00000086938.8	ENSMUST00000128542.2,ENSMUST00000153017.6,ENSMUST00000174412.7,ENSMUST00000174415.1,ENSMUST00000174754.7	RP23-140G16.2	antisense	1.95	7.29	19.55
ENSMUSG00000086968.8	ENSMUST00000131345.7,ENSMUST00000133570.7,ENSMUST00000135512.2,ENSMUST00000137800.7,ENSMUST00000137970.7,ENSMUST00000138472.8,ENSMUST00000144591.7,ENSMUST00000145191.1,ENSMUST00000146337.2,ENSMUST00000152663.7,ENSMUST00000154329.2,ENSMUST00000163675.7	AC079042.1	antisense	56.53	10.43	19.46
ENSMUSG00000087114.1	ENSMUST00000151303.1,ENSMUST00000151873.1	AC152500.4	antisense	9.12	22.63	0
ENSMUSG00000087120.1	ENSMUST00000142533.1	RP23-234K24.5	antisense	3.69	15.35	0
ENSMUSG00000087143.9	ENSMUST00000123998.1,ENSMUST00000131564.7,ENSMUST00000134705.1,ENSMUST00000137199.1,ENSMUST00000144545.1,ENSMUST00000145613.7,ENSMUST00000183171.1	RP23-471B6.2	antisense	62.39	43.14	74.53
ENSMUSG00000087177.7	ENSMUST00000129191.7,ENSMUST00000133302.7,ENSMUST00000136862.7,ENSMUST00000139356.7,ENSMUST00000139429.7,ENSMUST00000139891.1,ENSMUST00000143651.7,ENSMUST00000145971.1,ENSMUST00000149830.7,ENSMUST00000151921.7,ENSMUST00000153113.1,ENSMUST00000153261.7,ENSMUST00000155482.1	RP24-271F24.2	antisense	26.96	25.29	34.27
ENSMUSG00000087336.2	ENSMUST00000124914.1,ENSMUST00000137257.1,ENSMUST00000197262.1	AC113504.5	antisense	0.74	1.81	5.82
ENSMUSG00000087352.1	ENSMUST00000124471.1	RP23-63D8.6	antisense	0.56	3.13	1.45
ENSMUSG00000087381.8	ENSMUST00000126009.1,ENSMUST00000151836.7,ENSMUST00000181389.1	RP23-118E21.9	antisense	13.55	24.34	21.77
ENSMUSG00000087466.3	ENSMUST00000150367.3	RP23-363K7.1	antisense	2.08	0	4.98
ENSMUSG00000087497.7	ENSMUST00000135037.7,ENSMUST00000146333.1	RP23-78H18.2	antisense	41.34	33.27	13.46
ENSMUSG00000087507.1	ENSMUST00000152073.1	AL603984.2	antisense	1	1.29	0
ENSMUSG00000087526.2	ENSMUST00000131985.1,ENSMUST00000140892.2,ENSMUST00000209213.1,ENSMUST00000210237.1,ENSMUST00000210378.1	RP24-182L3.1	antisense	0	2.08	2.78
ENSMUSG00000087535.2	ENSMUST00000156682.1,ENSMUST00000225188.1	Zmiz1os1	antisense	1.72	0.23	0.96
ENSMUSG00000087611.1	ENSMUST00000142871.1	AC161510.1	antisense	0	9.17	10.1
ENSMUSG00000087644.1	ENSMUST00000145894.1	RP23-54C14.5	antisense	7.24	0.84	0.33
ENSMUSG00000087660.1	ENSMUST00000125186.1	AC087062.5	antisense	0.74	0	2.44
ENSMUSG00000087692.1	ENSMUST00000153599.1	RP23-336D20.3	antisense	3.79	9.86	2.14
ENSMUSG00000087700.2	ENSMUST00000125308.2,ENSMUST00000221427.1,ENSMUST00000222217.1	RP24-103K4.2	antisense	1.39	0.51	0.64
ENSMUSG00000089702.1	ENSMUST00000066038.3	RP23-424C4.2	antisense	1.93	1.93	0
ENSMUSG00000089810.1	ENSMUST00000162209.1	RP23-3F1.4	antisense	5.23	9.85	26.9
ENSMUSG00000089842.2	ENSMUST00000159053.1,ENSMUST00000162577.1,ENSMUST00000198466.1	Pitpnm2os2	antisense	8.13	8.68	2.34
ENSMUSG00000089875.2	ENSMUST00000162450.2,ENSMUST00000163053.2,ENSMUST00000225619.1	Etohd2	antisense	21.92	10.47	9.19
ENSMUSG00000089889.2	ENSMUST00000160231.1,ENSMUST00000162890.1,ENSMUST00000198455.1	AC123686.3	antisense	8.2	21.69	42.96
ENSMUSG00000090080.2	ENSMUST00000162454.2	RP23-282D4.2	antisense	3.64	0	0.6
ENSMUSG00000090101.1	ENSMUST00000161706.1	Snhg9	antisense	0	12.75	93.98
ENSMUSG00000090330.2	ENSMUST00000169914.1,ENSMUST00000190693.1	AC156992.2	antisense	5.36	2.84	3.03
ENSMUSG00000090458.1	ENSMUST00000166047.1	RP24-555M20.2	antisense	1.44	6.53	14.5
ENSMUSG00000090860.1	ENSMUST00000166593.1	RP23-13B8.10	antisense	1.6	2.62	0
ENSMUSG00000091154.2	ENSMUST00000163731.1,ENSMUST00000178990.1	Proscos	antisense	0	1.56	1.34
ENSMUSG00000091443.1	ENSMUST00000165885.1	RP23-293B20.2	antisense	0.67	0	0.92
ENSMUSG00000091510.4	ENSMUST00000058665.9,ENSMUST00000211463.1	AC151602.4	antisense	17.63	4.67	7
ENSMUSG00000091906.2	ENSMUST00000167834.1,ENSMUST00000171722.1	RP23-182O1.3	antisense	0.32	1.44	0.83
ENSMUSG00000092071.1	ENSMUST00000172178.1	RP23-254F23.2	antisense	0.82	1.63	1.04
ENSMUSG00000092323.1	ENSMUST00000173978.1	RP24-492L15.3	antisense	1.59	3.3	0.47
ENSMUSG00000092368.1	ENSMUST00000173900.1	RP24-443D19.8	antisense	24.12	7.9	11.48
ENSMUSG00000092375.1	ENSMUST00000174277.1	RP23-385C21.2	antisense	5.23	0.6	0.06
ENSMUSG00000092395.1	ENSMUST00000174756.1	RP23-24A13.20	antisense	47.75	50.98	41.76
ENSMUSG00000092564.1	ENSMUST00000172526.1,ENSMUST00000174321.1,ENSMUST00000174467.1	RP23-222K15.23	antisense	0	10.41	3.27
ENSMUSG00000093424.3	ENSMUST00000098867.3,ENSMUST00000176569.2,ENSMUST00000198947.1	RP24-372P19.1	antisense	3.91	8.42	0.66
ENSMUSG00000093467.1	ENSMUST00000176599.1	RP23-398F7.15	antisense	37.55	36.67	22.74
ENSMUSG00000093502.2	ENSMUST00000176749.2	RP23-14C20.1	antisense	0.91	0.92	0
ENSMUSG00000093565.1	ENSMUST00000176215.1,ENSMUST00000176921.1	Rab26os	antisense	0	40.37	39.37
ENSMUSG00000093656.1	ENSMUST00000177363.1	RP24-201C14.10	antisense	3.03	4.21	0
ENSMUSG00000096221.3	ENSMUST00000178987.2,ENSMUST00000197451.1	RP23-242K15.24	antisense	0.17	0.77	8.08
ENSMUSG00000097004.1	ENSMUST00000180791.1	RP23-137J12.1	antisense	1.51	0.77	0.94
ENSMUSG00000097006.7	ENSMUST00000180547.1,ENSMUST00000181291.7,ENSMUST00000181605.1	RP23-201I4.11	antisense	1.04	2.96	0.56
ENSMUSG00000097048.7	ENSMUST00000180896.7,ENSMUST00000181928.3,ENSMUST00000204008.2,ENSMUST00000204047.2,ENSMUST00000204068.2,ENSMUST00000204663.1,ENSMUST00000204738.2,ENSMUST00000205028.1	RP23-20K24.5	antisense	11.26	18.12	0
ENSMUSG00000097055.2	ENSMUST00000180671.1,ENSMUST00000226239.1,ENSMUST00000226397.1,ENSMUST00000226567.1,ENSMUST00000226634.1,ENSMUST00000226706.1,ENSMUST00000227593.1,ENSMUST00000227598.1,ENSMUST00000228212.1	RP23-15F7.3	antisense	28.74	13.73	4.47
ENSMUSG00000097079.2	ENSMUST00000180926.2,ENSMUST00000209109.1	RP23-96N11.5	antisense	0	7.06	2.96
ENSMUSG00000097099.2	ENSMUST00000180865.2,ENSMUST00000181099.1,ENSMUST00000192051.1,ENSMUST00000194628.1	RP23-456B9.22	antisense	0.44	3.21	1.67
ENSMUSG00000097121.2	ENSMUST00000180800.1,ENSMUST00000220889.1,ENSMUST00000221044.1,ENSMUST00000221614.1,ENSMUST00000222895.1	RP24-212D8.2	antisense	9.22	16.19	0.12
ENSMUSG00000097170.1	ENSMUST00000181275.1	RP24-75A18.3	antisense	7.12	1.12	3.2
ENSMUSG00000097204.2	ENSMUST00000180958.1,ENSMUST00000199721.1	RP23-261M19.4	antisense	11.5	0.22	7.4
ENSMUSG00000097224.1	ENSMUST00000181227.1	RP23-412B2.6	antisense	0	0.98	0.83
ENSMUSG00000097274.2	ENSMUST00000181185.1,ENSMUST00000214449.1	RP23-255F14.5	antisense	8.21	5.94	6.42
ENSMUSG00000097316.2	ENSMUST00000180598.2,ENSMUST00000195083.1	CAAA01201205.3	antisense	0	7.09	6.15
ENSMUSG00000097320.8	ENSMUST00000180820.7,ENSMUST00000183194.1	Tmem147os	antisense	11.71	11.8	17.47
ENSMUSG00000097381.2	ENSMUST00000181055.1,ENSMUST00000181561.2	RP23-447P16.3	antisense	0.78	0.11	2.09
ENSMUSG00000097414.2	ENSMUST00000181510.2,ENSMUST00000229573.1,ENSMUST00000230113.1	RP23-278C10.3	antisense	0.43	1.32	0.68
ENSMUSG00000097431.2	ENSMUST00000181482.1,ENSMUST00000181697.2,ENSMUST00000227103.1,ENSMUST00000227207.1,ENSMUST00000227351.1,ENSMUST00000228078.1,ENSMUST00000228254.1	RP23-138C14.7	antisense	34.05	46.25	43.85
ENSMUSG00000097439.6	ENSMUST00000181222.6,ENSMUST00000193429.1,ENSMUST00000193875.5	RP23-186O3.5	antisense	0.38	3.81	2.01
ENSMUSG00000097466.8	ENSMUST00000180663.7,ENSMUST00000181447.7,ENSMUST00000181893.7,ENSMUST00000183536.7,ENSMUST00000183781.1	RP24-290P19.2	antisense	2.31	21.95	28.41
ENSMUSG00000097535.1	ENSMUST00000180870.1	RP23-110E20.7	antisense	0.2	5.99	4.71
ENSMUSG00000097537.2	ENSMUST00000181526.2,ENSMUST00000229756.1,ENSMUST00000230166.1,ENSMUST00000230245.1	RP23-230D17.7	antisense	0	1.28	10.95
ENSMUSG00000097577.2	ENSMUST00000180987.1,ENSMUST00000224976.1	RP23-300H21.3	antisense	10.01	9.95	2.28
ENSMUSG00000097626.5	ENSMUST00000180594.5,ENSMUST00000197496.1	RP23-350E1.1	antisense	0	8.43	12.08
ENSMUSG00000097750.2	ENSMUST00000181395.1,ENSMUST00000206345.1	RP23-358K1.3	antisense	4.97	0.17	3.83
ENSMUSG00000097777.7	ENSMUST00000180727.7,ENSMUST00000181139.1,ENSMUST00000185324.1,ENSMUST00000188854.1	RP23-269E5.5	antisense	3.42	0.75	14.08
ENSMUSG00000097794.2	ENSMUST00000180662.2,ENSMUST00000228806.1	RP24-84D8.10	antisense	8.76	9.68	9.93
ENSMUSG00000097845.2	ENSMUST00000181050.1,ENSMUST00000192407.1	RP23-399N18.6	antisense	0.64	2.38	0
ENSMUSG00000097893.8	ENSMUST00000181358.7,ENSMUST00000181821.7,ENSMUST00000189322.1,ENSMUST00000189431.1,ENSMUST00000191287.6,ENSMUST00000207445.1,ENSMUST00000209020.1	RP23-228O9.1	antisense	1.77	0.4	1.27
ENSMUSG00000097899.2	ENSMUST00000181756.2	RP24-127D13.3	antisense	13.91	0.98	0
ENSMUSG00000097915.2	ENSMUST00000180639.2,ENSMUST00000229239.1,ENSMUST00000229610.1	RP23-195I24.2	antisense	0	13.51	14.41
ENSMUSG00000097976.1	ENSMUST00000182496.1	RP24-196P19.1	antisense	9.91	2.68	14.53
ENSMUSG00000098129.1	ENSMUST00000181984.1	RP23-142J2.1	antisense	0	2.16	12.9
ENSMUSG00000098233.1	ENSMUST00000182106.1,ENSMUST00000182753.1	RP23-342M4.1	antisense	15.63	0	4.68
ENSMUSG00000098552.1	ENSMUST00000183438.1	RP24-465O15.1	antisense	0	5.92	6.28
ENSMUSG00000098702.1	ENSMUST00000184181.1,ENSMUST00000184530.1,ENSMUST00000184678.1	RP24-390G17.1	antisense	14.2	6.62	12.88
ENSMUSG00000098739.1	ENSMUST00000183473.1,ENSMUST00000185015.1	RP23-448C3.1	antisense	16.08	7.79	11.77
ENSMUSG00000098975.7	ENSMUST00000183339.7,ENSMUST00000183514.1,ENSMUST00000184034.7,ENSMUST00000184491.1,ENSMUST00000184792.7	RP23-103I12.3	antisense	9.47	3.85	0.59
ENSMUSG00000099354.6	ENSMUST00000189129.5,ENSMUST00000189308.2,ENSMUST00000190077.1	RP23-252I12.5	antisense	11.4	4.54	0
ENSMUSG00000099478.1	ENSMUST00000185303.1	RP23-315C11.9	antisense	10.08	9.65	30.23
ENSMUSG00000099632.1	ENSMUST00000190930.1	RP23-117O11.4	antisense	0	53.01	22.63
ENSMUSG00000099635.1	ENSMUST00000188560.1	RP24-68F22.7	antisense	0.99	2.86	3.62
ENSMUSG00000099708.1	ENSMUST00000183323.2	RP23-291K4.3	antisense	0.72	0.78	0.63
ENSMUSG00000099851.1	ENSMUST00000186876.1	RP23-182F9.6	antisense	4.43	0	2.12
ENSMUSG00000100075.1	ENSMUST00000187897.1	RP23-18G1.2	antisense	0.86	0	0.74
ENSMUSG00000100084.2	ENSMUST00000188271.2	RP23-32P19.3	antisense	3.86	3.39	0
ENSMUSG00000100548.1	ENSMUST00000185270.1,ENSMUST00000187855.1,ENSMUST00000188089.1	RP23-116B8.1	antisense	1.13	0	0.69
ENSMUSG00000100927.1	ENSMUST00000190971.1	RP23-302H1.2	antisense	0.82	8.96	0.84
ENSMUSG00000101013.1	ENSMUST00000190567.1	RP24-300D7.1	antisense	0.65	3.1	0.93
ENSMUSG00000101225.1	ENSMUST00000185351.1	RP23-4H17.1	antisense	4.09	1.18	0.05
ENSMUSG00000101320.1	ENSMUST00000186159.1,ENSMUST00000189675.1	RP23-258L8.1	antisense	3.59	0	1.47
ENSMUSG00000101438.1	ENSMUST00000185388.1,ENSMUST00000189156.1	RP23-222K15.31	antisense	7.6	8.16	4.84
ENSMUSG00000101671.1	ENSMUST00000185617.1	RP23-457H19.1	antisense	25.86	0	6.21
ENSMUSG00000101905.1	ENSMUST00000186765.1	RP24-444I15.2	antisense	9.67	0.85	0
ENSMUSG00000101942.1	ENSMUST00000187511.1	RP23-473M13.3	antisense	0.46	3.16	4.11
ENSMUSG00000102062.1	ENSMUST00000189221.1	RP23-421N20.3	antisense	1.5	0	0.7
ENSMUSG00000102101.1	ENSMUST00000186480.1	Zbtb11os1	antisense	35.59	27.26	21.76
ENSMUSG00000102862.1	ENSMUST00000195407.1	RP23-372I17.4	antisense	0	2.64	1.94
ENSMUSG00000103041.1	ENSMUST00000195714.1	RP24-372I24.4	antisense	0.28	5.27	6.49
ENSMUSG00000103649.1	ENSMUST00000192748.1	RP23-201I6.5	antisense	3.61	0	4.95
ENSMUSG00000103668.1	ENSMUST00000192574.1	RP23-314I1.1	antisense	0	12.26	0.87
ENSMUSG00000103719.1	ENSMUST00000195328.1	RP23-40E2.2	antisense	5.63	10.36	0
ENSMUSG00000104002.2	ENSMUST00000193040.2	RP23-348C6.3	antisense	1.3	1.1	0.76
ENSMUSG00000104168.1	ENSMUST00000192691.1,ENSMUST00000195108.1	RP23-410B24.2	antisense	4.96	19.81	17.82
ENSMUSG00000104208.1	ENSMUST00000192053.1	RP23-448A11.8	antisense	69.29	91.35	118.24
ENSMUSG00000104507.1	ENSMUST00000191809.1,ENSMUST00000192797.1	RP23-411B11.3	antisense	24.74	13.12	17.36
ENSMUSG00000104784.1	ENSMUST00000195990.1	RP24-230J14.10	antisense	1.1	0.96	5.16
ENSMUSG00000105055.1	ENSMUST00000199794.1	RP23-218L17.3	antisense	11.71	21.2	0
ENSMUSG00000105245.1	ENSMUST00000198557.1,ENSMUST00000200435.1	RP24-124P9.3	antisense	0	6	4.67
ENSMUSG00000105349.1	ENSMUST00000199799.1	RP23-314O1.1	antisense	0	1.26	12.37
ENSMUSG00000106415.1	ENSMUST00000198035.1	RP24-565B3.4	antisense	5.44	0	10.72
ENSMUSG00000107842.1	ENSMUST00000203624.1	RP23-435I16.3	antisense	0.58	1.75	1.04
ENSMUSG00000108435.1	ENSMUST00000206838.1	RP23-60P18.10	antisense	3.53	7.66	3.44
ENSMUSG00000108738.1	ENSMUST00000205941.1,ENSMUST00000206492.1,ENSMUST00000206930.1	RP23-335G1.1	antisense	2.31	3.6	1.14
ENSMUSG00000108883.1	ENSMUST00000207934.1	RP23-78N8.4	antisense	6.96	5.12	0
ENSMUSG00000109168.1	ENSMUST00000207649.1	RP23-89A16.3	antisense	29.69	29.31	73.83
ENSMUSG00000109669.1	ENSMUST00000211295.1	RP23-312E2.1	antisense	2.63	0	2.87
ENSMUSG00000109715.1	ENSMUST00000209836.1	RP23-384C18.12	antisense	2.24	0	2.56
ENSMUSG00000109780.1	ENSMUST00000209874.1	RP23-480D17.3	antisense	1.93	0.46	0.82
ENSMUSG00000110020.1	ENSMUST00000209250.1,ENSMUST00000209301.1,ENSMUST00000210177.1	RP24-502E20.5	antisense	0	2.13	3.59
ENSMUSG00000110156.1	ENSMUST00000209642.1,ENSMUST00000210917.1	RP23-453G12.2	antisense	31.02	31.54	6.14
ENSMUSG00000110243.1	ENSMUST00000210318.1	RP23-344G11.4	antisense	0.75	2.35	0.6
ENSMUSG00000110357.1	ENSMUST00000211533.1	RP23-345D18.4	antisense	12.11	8.52	22.66
ENSMUSG00000110611.1	ENSMUST00000212232.1,ENSMUST00000212288.1	RP23-127B8.7	antisense	0	7.56	8.24
ENSMUSG00000110630.1	ENSMUST00000211969.1	RP24-178J22.1	antisense	0.98	2.56	1.86
ENSMUSG00000110704.1	ENSMUST00000212460.1	RP23-430K5.3	antisense	0	2.57	2.5
ENSMUSG00000110945.1	ENSMUST00000217077.1	RP23-453B15.7	antisense	8.93	2.21	0.05
ENSMUSG00000111348.1	ENSMUST00000216737.1	RP24-189I2.4	antisense	0	8.02	1.23
ENSMUSG00000111447.1	ENSMUST00000213372.1,ENSMUST00000215889.1,ENSMUST00000217535.1	RP23-158C15.6	antisense	0.78	0	5.17
ENSMUSG00000111474.1	ENSMUST00000214043.1,ENSMUST00000215162.1	RP23-367D2.1	antisense	0	10.39	0.59
ENSMUSG00000111895.1	ENSMUST00000217800.1	CAAA01066804.1	antisense	24.13	15.5	38.13
ENSMUSG00000112058.1	ENSMUST00000217859.1,ENSMUST00000219324.1,ENSMUST00000220094.1	RP23-117C21.2	antisense	0	17.72	35.81
ENSMUSG00000112080.1	ENSMUST00000220313.1	RP23-117C21.1	antisense	0	3.5	8.9
ENSMUSG00000112278.1	ENSMUST00000218555.1	RP23-454I20.1	antisense	0.56	0	3.74
ENSMUSG00000112707.1	ENSMUST00000217716.1,ENSMUST00000219691.1	RP24-559D16.1	antisense	0.94	4.08	1.94
ENSMUSG00000113070.1	ENSMUST00000220923.1	RP24-494I18.6	antisense	0	1.6	6.85
ENSMUSG00000113121.1	ENSMUST00000221765.1,ENSMUST00000222786.1	RP23-96D5.3	antisense	0	6.41	9.23
ENSMUSG00000113311.1	ENSMUST00000222047.1	RP23-44G15.6	antisense	0	2.33	1.56
ENSMUSG00000113683.1	ENSMUST00000221233.1	RP24-145F3.2	antisense	3.42	0	7.03
ENSMUSG00000114369.1	ENSMUST00000224796.1	RP24-67N17.5	antisense	5.67	2.88	2.87
ENSMUSG00000114708.1	ENSMUST00000223623.1	RP23-119P9.3	antisense	0.81	0	0.87
ENSMUSG00000114742.1	ENSMUST00000225283.1	RP23-183J2.3	antisense	7.57	5.39	0
ENSMUSG00000114788.1	ENSMUST00000223925.1	RP23-210I20.5	antisense	2.6	4.57	0
ENSMUSG00000114859.1	ENSMUST00000225679.1	RP24-511E21.3	antisense	4.01	3.16	0.9
ENSMUSG00000114934.1	ENSMUST00000223791.1	RP24-67N17.2	antisense	1.25	1.64	1.62
ENSMUSG00000115186.1	ENSMUST00000226259.1,ENSMUST00000228730.1	RP24-239E14.2	antisense	1.76	1.47	0
ENSMUSG00000115222.1	ENSMUST00000228007.1	RP23-11O22.16	antisense	5.69	6.48	0
ENSMUSG00000115546.1	ENSMUST00000228225.1	RP23-262K24.2	antisense	1.82	2.56	0.69
ENSMUSG00000115918.1	ENSMUST00000229286.1,ENSMUST00000229685.1	RP24-326O2.1	antisense	0.03	1.24	6.34
ENSMUSG00000115923.1	ENSMUST00000229446.1	RP23-424C7.4	antisense	8.3	5.25	12.34
ENSMUSG00000018451.6	ENSMUST00000156068.2	RP23-83I13.10	lincRNA	641.79	638.1	610.5
ENSMUSG00000021268.17	ENSMUST00000124106.7,ENSMUST00000126289.7,ENSMUST00000128178.1,ENSMUST00000128458.2,ENSMUST00000129245.7,ENSMUST00000143272.7,ENSMUST00000143836.7,ENSMUST00000143847.7,ENSMUST00000146701.7,ENSMUST00000150851.1,ENSMUST00000166636.8	Meg3	lincRNA	577.39	621.53	543.81
ENSMUSG00000022639.14	ENSMUST00000169791.3,ENSMUST00000186535.1,ENSMUST00000186806.1,ENSMUST00000186944.6,ENSMUST00000191079.1	Dubr	lincRNA	7.85	9.33	14.05
ENSMUSG00000029878.6	ENSMUST00000072100.3,ENSMUST00000221311.1	RP23-182N12.4	lincRNA	28.39	11.17	19.43
ENSMUSG00000038152.4	ENSMUST00000038032.4,ENSMUST00000189843.1	RP23-166O7.1	lincRNA	0	21.54	6.22
ENSMUSG00000039563.6	ENSMUST00000044964.5,ENSMUST00000122882.1,ENSMUST00000149687.1,ENSMUST00000151434.1	AC131803.2	lincRNA	0	0.99	1.92
ENSMUSG00000042579.2	ENSMUST00000038450.1,ENSMUST00000195940.1	RP24-122I22.2	lincRNA	15.97	4.33	0
ENSMUSG00000043773.5	ENSMUST00000063103.4,ENSMUST00000214777.1,ENSMUST00000215356.1	RP23-366E4.5	lincRNA	29.37	14.1	6.18
ENSMUSG00000044387.5	ENSMUST00000142712.1	AC121973.1	lincRNA	1.54	0	1.51
ENSMUSG00000045813.7	ENSMUST00000054860.6,ENSMUST00000208965.1	RP23-238L7.1	lincRNA	16.66	1.8	0
ENSMUSG00000048106.5	ENSMUST00000059704.4,ENSMUST00000198527.1	RP23-105K2.3	lincRNA	37.95	11.59	8.97
ENSMUSG00000050334.12	ENSMUST00000131907.8,ENSMUST00000182701.1,ENSMUST00000182788.1,ENSMUST00000185281.6,ENSMUST00000187663.1	RP23-88A13.2	lincRNA	0	0.54	1.3
ENSMUSG00000052479.5	ENSMUST00000064349.5,ENSMUST00000153366.1	AC140724.2	lincRNA	2.31	0	0.91
ENSMUSG00000053656.6	ENSMUST00000117249.1,ENSMUST00000120364.1	Dancr	lincRNA	54.21	22.6	0
ENSMUSG00000056145.5	ENSMUST00000070085.5	RP23-469H5.1	lincRNA	2.5	0	0.78
ENSMUSG00000060143.7	ENSMUST00000073238.6,ENSMUST00000227553.1	RP23-4P23.3	lincRNA	287.59	362.79	325.64
ENSMUSG00000060380.3	ENSMUST00000080911.1,ENSMUST00000136322.1,ENSMUST00000213746.1,ENSMUST00000217463.1	RP24-175C20.1	lincRNA	14.4	0	10.4
ENSMUSG00000066057.6	ENSMUST00000084298.5,ENSMUST00000182639.1	RP24-133K9.1	lincRNA	34.49	20.83	27.62
ENSMUSG00000068151.7	ENSMUST00000107533.3,ENSMUST00000154958.1	AC132685.1	lincRNA	0	2.34	2.04
ENSMUSG00000072761.10	ENSMUST00000105311.3,ENSMUST00000186431.6	RP23-15O6.1	lincRNA	1.43	0	1
ENSMUSG00000072769.6	ENSMUST00000100944.6,ENSMUST00000196693.4,ENSMUST00000197854.1,ENSMUST00000198585.1,ENSMUST00000199724.1	RP24-317M4.4	lincRNA	26.28	24.49	68.8
ENSMUSG00000072847.4	ENSMUST00000101077.2,ENSMUST00000148413.2	RP23-70A15.2	lincRNA	9.22	0.67	1.88
ENSMUSG00000073147.3	ENSMUST00000101522.2,ENSMUST00000185943.1,ENSMUST00000188328.1,ENSMUST00000189045.1,ENSMUST00000191186.1	RP23-443N7.2	lincRNA	6.57	16.36	11.04
ENSMUSG00000073155.12	ENSMUST00000130875.7,ENSMUST00000136110.1,ENSMUST00000152147.7	RP23-338E5.2	lincRNA	73.95	85.26	116.65
ENSMUSG00000073164.11	ENSMUST00000127001.1,ENSMUST00000130361.7,ENSMUST00000135421.7,ENSMUST00000141777.7,ENSMUST00000149246.7	RP23-286D7.1	lincRNA	29.93	2.56	1.64
ENSMUSG00000073374.3	ENSMUST00000097289.2,ENSMUST00000188481.1	RP24-381E21.2	lincRNA	18.33	12.94	0
ENSMUSG00000073478.6	ENSMUST00000139056.2,ENSMUST00000194375.1	AC115896.3	lincRNA	23.78	18.48	0
ENSMUSG00000073535.5	ENSMUST00000097531.2,ENSMUST00000194133.1	RP24-231D14.1	lincRNA	4.64	0	5.03
ENSMUSG00000073590.3	ENSMUST00000097608.2,ENSMUST00000192137.1	RP23-56B11.6	lincRNA	0	0.94	0.88
ENSMUSG00000074274.7	ENSMUST00000098678.7,ENSMUST00000186424.1	RP24-312B12.1	lincRNA	7.92	21.11	0
ENSMUSG00000075020.6	ENSMUST00000129661.1,ENSMUST00000134563.1,ENSMUST00000209947.1,ENSMUST00000210721.1,ENSMUST00000210851.1,ENSMUST00000211430.1,ENSMUST00000211619.1	RP23-201G13.1	lincRNA	21.21	19.93	8.21
ENSMUSG00000084776.1	ENSMUST00000143622.1	RP23-83P7.2	lincRNA	0	2.8	4.13
ENSMUSG00000084799.7	ENSMUST00000138611.7,ENSMUST00000186436.1,ENSMUST00000186786.1,ENSMUST00000188602.1	Ino80dos	lincRNA	29.2	24.42	4.32
ENSMUSG00000084898.1	ENSMUST00000144029.1	RP23-340N6.1	lincRNA	22.11	7.73	2.47
ENSMUSG00000085024.1	ENSMUST00000141543.1,ENSMUST00000153753.1	RP23-16H24.2	lincRNA	1.79	10.08	0
ENSMUSG00000085030.1	ENSMUST00000138442.1	AC147266.3	lincRNA	5.59	1.91	3.1
ENSMUSG00000085084.7	ENSMUST00000139363.1,ENSMUST00000140941.1,ENSMUST00000148224.1,ENSMUST00000149387.7	AC125047.1	lincRNA	18.78	12.87	2.22
ENSMUSG00000085438.1	ENSMUST00000147425.1,ENSMUST00000153581.1	RP23-22A15.2	lincRNA	23.68	18.58	29.88
ENSMUSG00000085510.1	ENSMUST00000138164.1	RP23-298H6.1	lincRNA	2.67	0	5.19
ENSMUSG00000085975.1	ENSMUST00000153675.1	RP23-78D16.2	lincRNA	4.72	3.98	0
ENSMUSG00000086013.1	ENSMUST00000139612.1	RP24-359O2.3	lincRNA	28.96	23.09	24.34
ENSMUSG00000086021.1	ENSMUST00000153521.1,ENSMUST00000153786.1	RP24-249N9.3	lincRNA	7.66	13.62	0
ENSMUSG00000086070.1	ENSMUST00000129988.1	RP23-65N19.1	lincRNA	0	2.29	7.14
ENSMUSG00000086212.7	ENSMUST00000139185.1,ENSMUST00000144232.7,ENSMUST00000154820.7	Mkln1os	lincRNA	0	5.43	7.76
ENSMUSG00000086290.8	ENSMUST00000126380.2,ENSMUST00000128000.7,ENSMUST00000128131.1,ENSMUST00000137343.7,ENSMUST00000144705.7,ENSMUST00000153474.8,ENSMUST00000182826.1	Snhg12	lincRNA	37.2	41.17	34.77
ENSMUSG00000086363.7	ENSMUST00000130109.7,ENSMUST00000140415.7,ENSMUST00000145801.1,ENSMUST00000146336.1	RP23-262C6.2	lincRNA	0	13.49	20.28
ENSMUSG00000086368.2	ENSMUST00000124378.1,ENSMUST00000144202.1,ENSMUST00000148916.1,ENSMUST00000149609.1,ENSMUST00000201195.1	RP23-41I11.9	lincRNA	0	12.29	6.96
ENSMUSG00000086370.8	ENSMUST00000123841.2,ENSMUST00000125419.7,ENSMUST00000130063.7,ENSMUST00000145803.7,ENSMUST00000156211.7,ENSMUST00000156240.7	Ftx	lincRNA	20.72	18.94	26.57
ENSMUSG00000086503.3	ENSMUST00000127786.2,ENSMUST00000153883.2,ENSMUST00000185876.1	Xist	lincRNA	1.95	0.88	5.46
ENSMUSG00000086749.1	ENSMUST00000123160.1	RP23-455B19.2	lincRNA	1.61	0	2.74
ENSMUSG00000086782.2	ENSMUST00000144604.1,ENSMUST00000189920.1	RP23-32L21.4	lincRNA	18.91	5.88	17
ENSMUSG00000086822.2	ENSMUST00000140443.1,ENSMUST00000143453.1,ENSMUST00000150466.1,ENSMUST00000210606.1,ENSMUST00000210961.1	RP23-401J24.3	lincRNA	10.69	10.14	0
ENSMUSG00000086859.3	ENSMUST00000145438.1,ENSMUST00000149822.1,ENSMUST00000182811.1	Snhg20	lincRNA	47.77	99.77	91.82
ENSMUSG00000087259.7	ENSMUST00000127263.7,ENSMUST00000136438.7,ENSMUST00000145206.1,ENSMUST00000150712.1	RP23-468D17.1	lincRNA	9.99	28.39	28.13
ENSMUSG00000087344.1	ENSMUST00000140421.1	AC157587.1	lincRNA	6.17	10.11	0
ENSMUSG00000087373.7	ENSMUST00000152627.1,ENSMUST00000153213.1,ENSMUST00000156149.7	RP23-199A2.7	lincRNA	0	3.34	7.62
ENSMUSG00000087523.1	ENSMUST00000131642.1	RP23-326P7.5	lincRNA	0	0.86	0.67
ENSMUSG00000087574.1	ENSMUST00000125967.1,ENSMUST00000136201.1,ENSMUST00000138007.1	RP23-393B19.1	lincRNA	4.79	0	6.16
ENSMUSG00000087575.7	ENSMUST00000150171.1,ENSMUST00000153817.7	RP23-391E6.1	lincRNA	3.11	4.42	0
ENSMUSG00000087590.2	ENSMUST00000146010.2,ENSMUST00000179138.1	Epb41l4aos	lincRNA	15.62	7.65	17.56
ENSMUSG00000087620.7	ENSMUST00000130264.1,ENSMUST00000136406.7,ENSMUST00000142109.7,ENSMUST00000150604.7	RP23-316B4.2	lincRNA	63.86	18.14	30.04
ENSMUSG00000087679.2	ENSMUST00000133808.1,ENSMUST00000163836.1	RP23-325E4.5	lincRNA	16.23	10.21	12.34
ENSMUSG00000090086.7	ENSMUST00000159072.1,ENSMUST00000159637.7,ENSMUST00000160099.1,ENSMUST00000160227.7,ENSMUST00000160255.7,ENSMUST00000160321.7,ENSMUST00000162697.1	AC158114.3	lincRNA	10.52	4.08	3.71
ENSMUSG00000091514.2	ENSMUST00000167899.2	RP23-322E23.8	lincRNA	9.36	0.1	5.68
ENSMUSG00000091864.1	ENSMUST00000170929.1	RP23-396C19.1	lincRNA	1.44	0	9.17
ENSMUSG00000091985.1	ENSMUST00000170933.1	RP23-406B13.10	lincRNA	0	2.18	6.04
ENSMUSG00000092274.2	ENSMUST00000173672.1,ENSMUST00000174287.1,ENSMUST00000174829.1	Neat1	lincRNA	4.49	4.92	0
ENSMUSG00000092341.2	ENSMUST00000172812.2,ENSMUST00000173314.1,ENSMUST00000173499.1,ENSMUST00000173523.1,ENSMUST00000174808.1	Malat1	lincRNA	5240.83	4217.18	7698.09
ENSMUSG00000094002.3	ENSMUST00000177636.1,ENSMUST00000182473.1,ENSMUST00000182592.2,ENSMUST00000183238.1,ENSMUST00000220998.1,ENSMUST00000222838.1,ENSMUST00000222954.1	RP23-195H19.1	lincRNA	12.76	15.54	0
ENSMUSG00000096322.2	ENSMUST00000180221.2,ENSMUST00000216905.1	RP23-104D6.1	lincRNA	0.74	1.87	0.26
ENSMUSG00000096934.1	ENSMUST00000181067.1	Gm26658	lincRNA	1.1	0.62	2.24
ENSMUSG00000096943.1	ENSMUST00000181723.1	Gm26721	lincRNA	0	3.65	4.02
ENSMUSG00000096956.2	ENSMUST00000181536.2	Snhg18	lincRNA	2.65	1.26	22.49
ENSMUSG00000096972.7	ENSMUST00000180945.1,ENSMUST00000181446.7	Gm26883	lincRNA	2.63	0	2.75
ENSMUSG00000096979.1	ENSMUST00000181610.1	Gm26880	lincRNA	1.76	0.93	0.88
ENSMUSG00000096980.1	ENSMUST00000181075.1	Gm26526	lincRNA	3.86	3.57	4.31
ENSMUSG00000096988.1	ENSMUST00000181032.1	RP23-135G19.1	lincRNA	1.04	3.34	0.29
ENSMUSG00000097017.1	ENSMUST00000181552.1	RP24-191C15.3	lincRNA	1.69	0.03	2.83
ENSMUSG00000097039.8	ENSMUST00000180432.8,ENSMUST00000181416.8,ENSMUST00000181657.8,ENSMUST00000182075.7,ENSMUST00000182141.1,ENSMUST00000182380.7,ENSMUST00000182476.7,ENSMUST00000182956.7,ENSMUST00000183028.1,ENSMUST00000183297.7	Pvt1	lincRNA	3.69	0	8.98
ENSMUSG00000097059.1	ENSMUST00000180775.1	Fam120aos	lincRNA	7.76	6.19	8.49
ENSMUSG00000097062.1	ENSMUST00000181502.1	Gm17586	lincRNA	7.2	3.56	2.95
ENSMUSG00000097073.7	ENSMUST00000180723.7,ENSMUST00000180982.1	RP23-46B12.5	lincRNA	6.04	0.95	2.49
ENSMUSG00000097080.7	ENSMUST00000181757.7,ENSMUST00000181871.1	1700086O06Rik	lincRNA	4.27	0	0.94
ENSMUSG00000097094.1	ENSMUST00000181165.1	Gm26548	lincRNA	1.29	0	1.27
ENSMUSG00000097103.1	ENSMUST00000181895.1	Gm2885	lincRNA	9.14	0	10
ENSMUSG00000097109.1	ENSMUST00000181002.1	Gm26580	lincRNA	2.16	0.92	0.12
ENSMUSG00000097119.1	ENSMUST00000181149.1	B230354K17Rik	lincRNA	10.21	8.36	6.82
ENSMUSG00000097131.1	ENSMUST00000180722.1,ENSMUST00000181382.1,ENSMUST00000181973.1	D230017M19Rik	lincRNA	1.89	5.35	8.86
ENSMUSG00000097140.1	ENSMUST00000181101.1	RP24-267K12.1	lincRNA	5.72	0.74	1.56
ENSMUSG00000097180.5	ENSMUST00000181574.5,ENSMUST00000197551.1	RP23-354E8.2	lincRNA	0.61	5.35	0
ENSMUSG00000097183.2	ENSMUST00000181247.2,ENSMUST00000197148.1	RP23-175I24.3	lincRNA	3.37	9.34	10.25
ENSMUSG00000097184.1	ENSMUST00000181485.1	4632428C04Rik	lincRNA	0	0.66	4.84
ENSMUSG00000097201.1	ENSMUST00000181480.1	Gm26700	lincRNA	0	2.39	0.62
ENSMUSG00000097207.7	ENSMUST00000181209.1,ENSMUST00000181374.7,ENSMUST00000181764.7,ENSMUST00000195898.4,ENSMUST00000199660.1	RP24-324L19.1	lincRNA	0.87	0.72	1.87
ENSMUSG00000097230.1	ENSMUST00000180757.1	Gm26853	lincRNA	1.35	1.1	0
ENSMUSG00000097243.1	ENSMUST00000181856.1	Gm26908	lincRNA	0.69	1.47	0
ENSMUSG00000097248.9	ENSMUST00000180700.8,ENSMUST00000180806.8,ENSMUST00000181159.7,ENSMUST00000181898.1,ENSMUST00000182174.7,ENSMUST00000182650.7,ENSMUST00000182758.1,ENSMUST00000210170.1,ENSMUST00000210935.1,ENSMUST00000211487.1,ENSMUST00000211631.1	RP23-433F5.1	lincRNA	9.16	4.79	10.26
ENSMUSG00000097263.1	ENSMUST00000181248.1	Gm26804	lincRNA	4.07	7.22	6.85
ENSMUSG00000097277.7	ENSMUST00000180385.1,ENSMUST00000180705.1,ENSMUST00000180879.7,ENSMUST00000180983.1,ENSMUST00000181164.7,ENSMUST00000181264.1,ENSMUST00000181492.1,ENSMUST00000181903.7	WI1-1616M8.2	lincRNA	0.57	17.27	0
ENSMUSG00000097284.7	ENSMUST00000180465.7,ENSMUST00000181430.1	4930480K23Rik	lincRNA	12.76	0	4.79
ENSMUSG00000097287.2	ENSMUST00000180460.1,ENSMUST00000180951.2,ENSMUST00000196629.1	RP23-151C5.1	lincRNA	25.88	4.29	19.91
ENSMUSG00000097290.8	ENSMUST00000180830.2,ENSMUST00000181780.8,ENSMUST00000181960.2,ENSMUST00000209429.1,ENSMUST00000209449.1,ENSMUST00000209728.1,ENSMUST00000211443.1	RP23-245B21.3	lincRNA	59.24	45.61	37.6
ENSMUSG00000097312.1	ENSMUST00000181242.1,ENSMUST00000181572.1,ENSMUST00000181957.1	Gm26870	lincRNA	19.12	7.61	8.19
ENSMUSG00000097318.1	ENSMUST00000180923.1	1700007L15Rik	lincRNA	11.88	8.53	0
ENSMUSG00000097323.2	ENSMUST00000180709.2,ENSMUST00000217797.1	RP24-225A16.5	lincRNA	0	2.65	5.61
ENSMUSG00000097340.1	ENSMUST00000180381.1	Gm26617	lincRNA	2.85	0	3.45
ENSMUSG00000097346.1	ENSMUST00000180396.1	RP23-79J21.2	lincRNA	0	2.77	1.83
ENSMUSG00000097350.1	ENSMUST00000181774.1	4732491K20Rik	lincRNA	0	7.74	6.62
ENSMUSG00000097353.1	ENSMUST00000180477.1	A430046D13Rik	lincRNA	0	3.51	4.47
ENSMUSG00000097391.8	ENSMUST00000181496.1,ENSMUST00000181543.8,ENSMUST00000182074.1,ENSMUST00000182185.7,ENSMUST00000182231.1,ENSMUST00000182268.7,ENSMUST00000182300.1,ENSMUST00000182499.7,ENSMUST00000183068.7,ENSMUST00000183084.1,ENSMUST00000183116.7,ENSMUST00000183144.7	Mirg	lincRNA	12.34	1.23	0
ENSMUSG00000097392.2	ENSMUST00000181418.1,ENSMUST00000181620.2,ENSMUST00000196593.1,ENSMUST00000197606.1,ENSMUST00000200034.1	RP23-314A12.2	lincRNA	8.48	3.73	0
ENSMUSG00000097452.2	ENSMUST00000180696.2,ENSMUST00000180955.1,ENSMUST00000226189.1	RP23-438M9.1	lincRNA	0	4.22	5.89
ENSMUSG00000097469.1	ENSMUST00000180846.1	Gm26733	lincRNA	5.5	8.15	0
ENSMUSG00000097479.1	ENSMUST00000181481.1	Gm26582	lincRNA	6.35	4.89	1.94
ENSMUSG00000097488.1	ENSMUST00000181495.1	RP23-76M13.4	lincRNA	0.78	3.91	1.69
ENSMUSG00000097504.1	ENSMUST00000181600.1	RP24-95N16.4	lincRNA	0.14	3.26	3.31
ENSMUSG00000097505.1	ENSMUST00000181858.1	Gm26540	lincRNA	8.24	0.59	7.14
ENSMUSG00000097515.2	ENSMUST00000181305.2	RP23-298M23.5	lincRNA	0	7.71	2.2
ENSMUSG00000097523.1	ENSMUST00000180932.1	1700022N22Rik	lincRNA	3.8	0	0.65
ENSMUSG00000097527.2	ENSMUST00000181631.1,ENSMUST00000208802.1	RP23-413C19.5	lincRNA	0.07	6.34	6.86
ENSMUSG00000097532.1	ENSMUST00000181809.1	RP23-407B16.5	lincRNA	1.43	2.4	0.95
ENSMUSG00000097544.1	ENSMUST00000181718.1	Gm26750	lincRNA	0.78	0.96	0.7
ENSMUSG00000097545.7	ENSMUST00000180610.7,ENSMUST00000181808.2,ENSMUST00000185812.1,ENSMUST00000186703.1	Mir124a-1hg	lincRNA	26.83	17.85	25.74
ENSMUSG00000097554.1	ENSMUST00000181751.1	Gm26825	lincRNA	533.76	305.19	336.74
ENSMUSG00000097582.1	ENSMUST00000180416.1	Gm26527	lincRNA	0	0.94	1.72
ENSMUSG00000097590.1	ENSMUST00000181068.1	Gm26675	lincRNA	5.32	0	1.68
ENSMUSG00000097619.8	ENSMUST00000181122.2,ENSMUST00000181252.1,ENSMUST00000181747.7,ENSMUST00000229950.1	RP23-212I23.3	lincRNA	6.46	0	1.08
ENSMUSG00000097660.1	ENSMUST00000180864.1	Gm26762	lincRNA	1.43	1.02	0.48
ENSMUSG00000097664.1	ENSMUST00000180844.1	Gm26765	lincRNA	0.66	0	1
ENSMUSG00000097718.1	ENSMUST00000180482.1	Gm26896	lincRNA	0.66	9.97	1.79
ENSMUSG00000097723.1	ENSMUST00000181052.1	Gm26848	lincRNA	0.31	5.48	1.19
ENSMUSG00000097736.8	ENSMUST00000181107.1,ENSMUST00000181682.8,ENSMUST00000181719.1,ENSMUST00000215759.1	RP23-361B11.2	lincRNA	0	7.68	16.01
ENSMUSG00000097743.1	ENSMUST00000180682.1,ENSMUST00000180752.1	RP23-121M22.10	lincRNA	7.59	12.75	12.56
ENSMUSG00000097764.1	ENSMUST00000181077.1	Gm26635	lincRNA	2.24	1.14	6.66
ENSMUSG00000097767.8	ENSMUST00000181535.8,ENSMUST00000182258.7,ENSMUST00000182509.7,ENSMUST00000182699.1,ENSMUST00000182953.7,ENSMUST00000183036.1	Miat	lincRNA	7.56	10.69	32.44
ENSMUSG00000097772.7	ENSMUST00000180779.1,ENSMUST00000181873.7,ENSMUST00000196399.1,ENSMUST00000198522.1	RP23-325M7.3	lincRNA	0	10.19	4.29
ENSMUSG00000097775.1	ENSMUST00000181344.1	4931440J10Rik	lincRNA	2.95	2.37	0
ENSMUSG00000097815.1	ENSMUST00000180863.1	Gm26809	lincRNA	3.19	1.54	5.41
ENSMUSG00000097823.2	ENSMUST00000181309.2	RP24-192L21.2	lincRNA	10.4	30.86	19.42
ENSMUSG00000097824.1	ENSMUST00000181848.1	Gm26593	lincRNA	1.05	0.21	2.76
ENSMUSG00000097835.1	ENSMUST00000180450.1	Gm26910	lincRNA	9.59	10.26	4.18
ENSMUSG00000097842.2	ENSMUST00000181501.2,ENSMUST00000205647.1	RP23-201L15.5	lincRNA	1.94	0	2.97
ENSMUSG00000097861.1	ENSMUST00000180608.1	Gm26858	lincRNA	0.98	3.54	0.22
ENSMUSG00000097867.1	ENSMUST00000181640.1	Lppos	lincRNA	3.43	0	1.57
ENSMUSG00000097868.1	ENSMUST00000181191.1	A330069E16Rik	lincRNA	2.76	13.04	24.28
ENSMUSG00000097889.1	ENSMUST00000181866.1	Gm26541	lincRNA	2.29	0.12	1.52
ENSMUSG00000097908.7	ENSMUST00000181045.7,ENSMUST00000181190.2,ENSMUST00000197095.4,ENSMUST00000199264.4	RP24-456B4.4	lincRNA	0	19.63	6.84
ENSMUSG00000097960.1	ENSMUST00000183235.1	RP23-418G1.1	lincRNA	4.03	2.91	2.69
ENSMUSG00000097961.1	ENSMUST00000182943.1	RP23-286G19.5	lincRNA	25.97	19.74	13.34
ENSMUSG00000097971.3	ENSMUST00000182520.1,ENSMUST00000192833.1	RP23-81C12.1	lincRNA	211.35	139.12	214.65
ENSMUSG00000097986.2	ENSMUST00000182389.1,ENSMUST00000212309.1,ENSMUST00000212464.1,ENSMUST00000212526.1,ENSMUST00000212599.1,ENSMUST00000212840.1,ENSMUST00000212928.1,ENSMUST00000213040.1,ENSMUST00000213051.1	RP24-317K11.2	lincRNA	0.22	2.39	5.23
ENSMUSG00000098051.1	ENSMUST00000183124.1	RP23-359C15.10	lincRNA	12.07	4.37	13.91
ENSMUSG00000098120.1	ENSMUST00000182046.1,ENSMUST00000182863.1	RP24-242N1.1	lincRNA	43	42.09	13.6
ENSMUSG00000098178.1	ENSMUST00000182010.1	RP23-81C12.3	lincRNA	35.54	28.01	26.87
ENSMUSG00000098202.1	ENSMUST00000182785.1	RP23-378G4.2	lincRNA	0	2.6	1.61
ENSMUSG00000098234.7	ENSMUST00000182043.7,ENSMUST00000182498.7,ENSMUST00000182580.7,ENSMUST00000182742.1,ENSMUST00000182819.7	Snhg6	lincRNA	17.98	64.68	18.51
ENSMUSG00000098682.8	ENSMUST00000183522.7,ENSMUST00000183803.7,ENSMUST00000184869.1,ENSMUST00000227221.1,ENSMUST00000227424.1,ENSMUST00000228153.1,ENSMUST00000228743.1	Otx2os1	lincRNA	10.36	0	2.59
ENSMUSG00000099061.1	ENSMUST00000124394.2,ENSMUST00000131029.1	RP24-421H18.1	lincRNA	28.54	39.45	14.79
ENSMUSG00000099370.1	ENSMUST00000190602.1,ENSMUST00000191479.1	Platr10	lincRNA	2.62	0	3.72
ENSMUSG00000099839.1	ENSMUST00000187198.1	RP23-416O18.4	lincRNA	5.62	15.07	0
ENSMUSG00000100113.1	ENSMUST00000186844.1	RP23-231M6.2	lincRNA	6.39	39.45	1.32
ENSMUSG00000100213.1	ENSMUST00000189404.1	RP24-287C2.2	lincRNA	15.07	0	10.38
ENSMUSG00000100252.6	ENSMUST00000185804.1,ENSMUST00000186746.1,ENSMUST00000186923.1,ENSMUST00000188983.6,ENSMUST00000189467.1,ENSMUST00000189754.1,ENSMUST00000189868.6	Mir124-2hg	lincRNA	81.59	19.7	30.78
ENSMUSG00000100618.1	ENSMUST00000186981.1,ENSMUST00000187954.1	RP23-188J8.3	lincRNA	10.28	0	8.57
ENSMUSG00000100680.1	ENSMUST00000186472.1	RP23-190H11.5	lincRNA	2.22	16.11	17.49
ENSMUSG00000100691.1	ENSMUST00000191396.1	RP23-410L16.1	lincRNA	4.11	10.55	0.41
ENSMUSG00000101698.1	ENSMUST00000190113.1	RP23-229N10.1	lincRNA	1.24	1.43	0.16
ENSMUSG00000101859.1	ENSMUST00000190311.1	RP23-75E19.2	lincRNA	9.85	4.29	8
ENSMUSG00000102869.2	ENSMUST00000192590.1,ENSMUST00000192863.2	RP24-114E18.8	lincRNA	613.07	525.95	707.17
ENSMUSG00000102917.1	ENSMUST00000195240.1	RP23-75G11.4	lincRNA	4.9	0.98	0.32
ENSMUSG00000103103.1	ENSMUST00000193193.1,ENSMUST00000194104.1	RP23-250G8.13	lincRNA	10.1	0	1.37
ENSMUSG00000104011.1	ENSMUST00000191839.1	RP24-272N10.3	lincRNA	4.56	13.03	8.35
ENSMUSG00000104212.1	ENSMUST00000193285.1	CAAA01187608.3	lincRNA	6.44	0	5.23
ENSMUSG00000105076.1	ENSMUST00000196218.1,ENSMUST00000197486.1,ENSMUST00000199056.1	RP24-324L19.4	lincRNA	6.03	6.45	6.85
ENSMUSG00000105704.1	ENSMUST00000198859.1	RP24-567O8.4	lincRNA	10.38	0	12.43
ENSMUSG00000106317.1	ENSMUST00000198060.1	RP24-500I24.6	lincRNA	0.95	1.67	0
ENSMUSG00000106874.1	ENSMUST00000201775.1,ENSMUST00000202148.1,ENSMUST00000202542.1	RP23-148L8.3	lincRNA	0.35	1.23	2.71
ENSMUSG00000106943.1	ENSMUST00000066220.3,ENSMUST00000132389.2	Snora26	lincRNA	1.67	0.67	0
ENSMUSG00000106980.1	ENSMUST00000201213.1	RP24-333I1.7	lincRNA	17.46	9.24	11.62
ENSMUSG00000106981.1	ENSMUST00000200940.1	RP23-425N12.2	lincRNA	4.8	8.26	8.07
ENSMUSG00000107096.3	ENSMUST00000201650.3,ENSMUST00000201992.1,ENSMUST00000202860.1	RP23-34P11.2	lincRNA	10.43	2.05	0
ENSMUSG00000107198.1	ENSMUST00000200707.1	RP23-258C6.2	lincRNA	1.81	0.86	0
ENSMUSG00000107355.1	ENSMUST00000200738.1,ENSMUST00000201790.1	RP24-80F7.5	lincRNA	0	6.93	0.82
ENSMUSG00000107961.1	ENSMUST00000204551.1	RP23-20K24.11	lincRNA	10.18	3.97	2.27
ENSMUSG00000108137.1	ENSMUST00000203364.1	RP23-392K24.5	lincRNA	0	2.94	1.66
ENSMUSG00000108456.1	ENSMUST00000206533.1	RP24-143K11.2	lincRNA	8.27	4.24	2.01
ENSMUSG00000108532.1	ENSMUST00000206116.1,ENSMUST00000206579.1	RP23-231J2.1	lincRNA	1.86	5.54	0.92
ENSMUSG00000108621.1	ENSMUST00000186011.1,ENSMUST00000188038.2,ENSMUST00000190789.2,ENSMUST00000191302.1	RP23-402K24.2	lincRNA	14.24	2.42	6.41
ENSMUSG00000108801.1	ENSMUST00000205284.1,ENSMUST00000205992.1	RP23-430B14.2	lincRNA	10.31	0.43	13.62
ENSMUSG00000109006.2	ENSMUST00000209115.1,ENSMUST00000211785.1	RP23-407N2.2	lincRNA	24.13	54.21	30.41
ENSMUSG00000109008.2	ENSMUST00000207451.1,ENSMUST00000209433.1	RP24-120F8.4	lincRNA	0	1.41	1.12
ENSMUSG00000109080.1	ENSMUST00000208218.1	RP23-143D11.1	lincRNA	42.09	14.27	0
ENSMUSG00000109394.1	ENSMUST00000207061.1	RP23-54G8.4	lincRNA	0.24	0.56	0.94
ENSMUSG00000109554.1	ENSMUST00000208953.1	RP24-274B19.1	lincRNA	6.48	2.38	4.81
ENSMUSG00000109754.1	ENSMUST00000210912.1	RP23-434L22.2	lincRNA	0.64	0.94	3.17
ENSMUSG00000109814.1	ENSMUST00000209402.1,ENSMUST00000211504.1	RP23-478L20.2	lincRNA	2.3	13.43	21.32
ENSMUSG00000109829.1	ENSMUST00000210265.1	RP23-451A6.4	lincRNA	1.5	2.6	2.52
ENSMUSG00000109868.1	ENSMUST00000209663.1,ENSMUST00000210837.1,ENSMUST00000211262.1	RP23-143B2.1	lincRNA	0	7.39	11.36
ENSMUSG00000110070.1	ENSMUST00000210360.1	RP23-218K15.10	lincRNA	4.38	5.61	4.55
ENSMUSG00000110230.1	ENSMUST00000211170.1	RP23-243D10.3	lincRNA	7.18	0	1.42
ENSMUSG00000110260.1	ENSMUST00000209316.1,ENSMUST00000209448.1,ENSMUST00000209762.1	RP24-241I4.1	lincRNA	6.99	1.97	0.48
ENSMUSG00000110386.1	ENSMUST00000209823.1	RP23-359B23.11	lincRNA	0.98	1.08	0.13
ENSMUSG00000110408.1	ENSMUST00000210659.1	RP23-357C16.1	lincRNA	19.74	7.43	14.44
ENSMUSG00000110605.1	ENSMUST00000212145.1,ENSMUST00000212180.1	RP24-122D14.3	lincRNA	0	2.41	15.4
ENSMUSG00000110656.1	ENSMUST00000212077.1,ENSMUST00000212387.1	RP23-354I24.7	lincRNA	0	2.99	4.96
ENSMUSG00000110834.1	ENSMUST00000214845.1	CAAA01180111.2	lincRNA	3.69	7.61	20.78
ENSMUSG00000111080.1	ENSMUST00000214634.1	RP23-128C4.4	lincRNA	14.38	5.16	11.65
ENSMUSG00000111246.1	ENSMUST00000214795.1	RP24-153A6.1	lincRNA	4.58	1.78	0
ENSMUSG00000111371.1	ENSMUST00000213385.1	RP24-390M17.1	lincRNA	1.45	3.47	2.23
ENSMUSG00000111682.1	ENSMUST00000215094.1	RP23-23B21.1	lincRNA	13.64	0	1.58
ENSMUSG00000112117.1	ENSMUST00000182623.3,ENSMUST00000184175.2,ENSMUST00000217866.1,ENSMUST00000217871.1,ENSMUST00000218060.1,ENSMUST00000218255.1,ENSMUST00000218314.1,ENSMUST00000218678.1,ENSMUST00000219444.1,ENSMUST00000219606.1,ENSMUST00000219726.1,ENSMUST00000220192.1,ENSMUST00000220288.1,ENSMUST00000220389.1	Rmst	lincRNA	18.05	8.99	39.47
ENSMUSG00000112639.1	ENSMUST00000217874.1,ENSMUST00000217956.1	RP24-310D17.9	lincRNA	35.21	31.9	0
ENSMUSG00000112941.1	ENSMUST00000221369.1,ENSMUST00000223430.1	CH25-660D15.2	lincRNA	3.35	4.06	3.77
ENSMUSG00000112964.1	ENSMUST00000099446.4,ENSMUST00000220632.1,ENSMUST00000221334.1,ENSMUST00000221869.1,ENSMUST00000222130.1,ENSMUST00000222455.1,ENSMUST00000222743.1,ENSMUST00000223312.1	RP23-95L9.6	lincRNA	0.13	1.67	11.34
ENSMUSG00000113031.1	ENSMUST00000223381.1	RP23-182N12.5	lincRNA	8.31	0.59	1.51
ENSMUSG00000113047.1	ENSMUST00000221408.1,ENSMUST00000222092.1,ENSMUST00000222245.1	RP23-95L9.7	lincRNA	12.28	0	8.95
ENSMUSG00000113170.1	ENSMUST00000222088.1	RP24-177A17.5	lincRNA	5.93	6.79	1.98
ENSMUSG00000113204.1	ENSMUST00000220478.1,ENSMUST00000220929.1,ENSMUST00000221389.1,ENSMUST00000221506.1,ENSMUST00000222003.1,ENSMUST00000222064.1,ENSMUST00000222254.1,ENSMUST00000222377.1,ENSMUST00000222430.1,ENSMUST00000223059.1	RP23-95L9.5	lincRNA	14.93	7.83	15.84
ENSMUSG00000113429.1	ENSMUST00000220757.1	RP24-345D17.1	lincRNA	0	32.68	8.03
ENSMUSG00000113622.1	ENSMUST00000223212.1	RP24-128N20.2	lincRNA	0	9.01	2.07
ENSMUSG00000113722.1	ENSMUST00000222672.1,ENSMUST00000222812.1	RP24-132G6.4	lincRNA	9.06	5.99	7.67
ENSMUSG00000113772.1	ENSMUST00000220694.1,ENSMUST00000220736.1,ENSMUST00000222925.1	RP23-285H4.2	lincRNA	0	20.39	18.55
ENSMUSG00000113781.1	ENSMUST00000222264.1	RP23-60K23.9	lincRNA	5.97	0	2.68
ENSMUSG00000113940.1	ENSMUST00000220805.1,ENSMUST00000221505.1	RP24-309L4.6	lincRNA	3.04	0	1.13
ENSMUSG00000114036.1	ENSMUST00000220886.1	RP24-231B8.4	lincRNA	11.96	10.18	14.67
ENSMUSG00000114117.1	ENSMUST00000221040.1	RP23-216C6.8	lincRNA	1.82	3.67	9.97
ENSMUSG00000114627.1	ENSMUST00000224800.1,ENSMUST00000224913.1	RP24-151A22.2	lincRNA	2.93	5.07	0
ENSMUSG00000115109.1	ENSMUST00000228194.1	RP23-478G5.2	lincRNA	0	9.91	13.14
ENSMUSG00000115317.1	ENSMUST00000147013.2	RP23-310D3.2	lincRNA	24.52	6.49	49.48
ENSMUSG00000115497.1	ENSMUST00000228223.1	RP23-350J23.1	lincRNA	0	5.46	2.78
ENSMUSG00000115591.1	ENSMUST00000227472.1	RP24-498G7.2	lincRNA	28.52	7.96	0
ENSMUSG00000115724.1	ENSMUST00000227597.1	RP23-262F9.12	lincRNA	0.19	3.64	6.35
ENSMUSG00000115783.1	ENSMUST00000227063.1	Bc1	lincRNA	0	17.46	30.01
XLOC_000619	TCONS_00002149	XLOC_000619	new_lincRNA	4.34	5.04	0
XLOC_001579	TCONS_00005382,TCONS_00005383,TCONS_00005384,TCONS_00005385	XLOC_001579	new_lincRNA	0	6.7	8.46
XLOC_003395	TCONS_00011746,TCONS_00011747	XLOC_003395	new_lincRNA	39.15	4.47	12.01
XLOC_005448	TCONS_00017415,TCONS_00017416,TCONS_00017417	XLOC_005448	new_lincRNA	8.75	7.25	2.46
XLOC_005662	TCONS_00018041	XLOC_005662	new_lincRNA	0	0.83	7.68
XLOC_006062	TCONS_00019683,TCONS_00019684,TCONS_00019685	XLOC_006062	new_lincRNA	6.93	0	0.98
XLOC_006559	TCONS_00021314,TCONS_00021315,TCONS_00021317,TCONS_00021318	XLOC_006559	new_lincRNA	9.54	5.32	4.25
XLOC_007806	TCONS_00025323	XLOC_007806	new_lincRNA	18.68	10.54	3.05
XLOC_007947	TCONS_00025882	XLOC_007947	new_lincRNA	0	4.51	3.46
XLOC_008000	TCONS_00026103	XLOC_008000	new_lincRNA	0.7	9.03	0
XLOC_008694	TCONS_00028985	XLOC_008694	new_lincRNA	0	3.62	1.33
XLOC_009342	TCONS_00031534,TCONS_00031535	XLOC_009342	new_lincRNA	19.05	0	12.47
XLOC_009408	TCONS_00031828,TCONS_00031829,TCONS_00031830,TCONS_00031831	XLOC_009408	new_lincRNA	3.87	3.6	6.47
XLOC_009707	TCONS_00033081,TCONS_00033082,TCONS_00033083,TCONS_00033084,TCONS_00033085	XLOC_009707	new_lincRNA	0	7.95	4.64
XLOC_010755	TCONS_00036046,TCONS_00036047	XLOC_010755	new_lincRNA	4.46	0	2.07
XLOC_013139	TCONS_00042395	XLOC_013139	new_lincRNA	2.98	2.53	4.16
XLOC_014194	TCONS_00045411,TCONS_00045412	XLOC_014194	new_lincRNA	4.56	7.02	0
XLOC_016781	TCONS_00052884,TCONS_00052885,TCONS_00052886,TCONS_00052887,TCONS_00052888,TCONS_00052890,TCONS_00052891,TCONS_00052892,TCONS_00052893	XLOC_016781	new_lincRNA	10.42	14.93	20.76
XLOC_016874	TCONS_00053219	XLOC_016874	new_lincRNA	2.57	2.39	0
XLOC_019271	TCONS_00060520	XLOC_019271	new_lincRNA	21.07	18.53	24.02
XLOC_019395	TCONS_00061018,TCONS_00061019,TCONS_00061020,TCONS_00061021,TCONS_00061022	XLOC_019395	new_lincRNA	3.53	1.45	2.99
XLOC_020975	TCONS_00066517,TCONS_00066518	XLOC_020975	new_lincRNA	0	5.28	2.07
XLOC_021610	TCONS_00068969	XLOC_021610	new_lincRNA	0	1.97	11.27
XLOC_022309	TCONS_00070694	XLOC_022309	new_lincRNA	5.87	0.49	1.29
XLOC_022380	TCONS_00070990,TCONS_00070991	XLOC_022380	new_lincRNA	16.77	5.67	0.2
XLOC_022470	TCONS_00071244,TCONS_00071248	XLOC_022470	new_lincRNA	6.11	9.4	6.75
XLOC_022697	TCONS_00072353	XLOC_022697	new_lincRNA	0	2.03	2.22
XLOC_022966	TCONS_00073408,TCONS_00073409	XLOC_022966	new_lincRNA	8.62	19.37	6.09
XLOC_023002	TCONS_00073515	XLOC_023002	new_lincRNA	15.04	34.85	18.5
XLOC_023190	TCONS_00074277,TCONS_00074278	XLOC_023190	new_lincRNA	4.94	2.79	0
XLOC_023277	TCONS_00074546	XLOC_023277	new_lincRNA	0.62	0.22	4.21
XLOC_023313	TCONS_00074585	XLOC_023313	new_lincRNA	10.22	5.62	0.08
XLOC_023323	TCONS_00074608	XLOC_023323	new_lincRNA	2.43	7.27	6.9
XLOC_023778	TCONS_00076829	XLOC_023778	new_lincRNA	0	0.76	0.67
XLOC_023953	TCONS_00077432,TCONS_00077433,TCONS_00077435,TCONS_00077436,TCONS_00077437,TCONS_00077438,TCONS_00077439,TCONS_00077440	XLOC_023953	new_lincRNA	0	25.93	12.74
XLOC_024020	TCONS_00077639,TCONS_00077640	XLOC_024020	new_lincRNA	8.26	0	6.24
XLOC_024038	TCONS_00077684	XLOC_024038	new_lincRNA	4.5	0.81	0
XLOC_024039	TCONS_00077685,TCONS_00077686,TCONS_00077687,TCONS_00077688	XLOC_024039	new_lincRNA	0	5.22	9.46
XLOC_024379	TCONS_00078242,TCONS_00078243	XLOC_024379	new_lincRNA	0	4.6	2.06
XLOC_024411	TCONS_00078305,TCONS_00078306	XLOC_024411	new_lincRNA	9.25	3.58	10.47
XLOC_024858	TCONS_00080155	XLOC_024858	new_lincRNA	9.42	0	2.36
XLOC_025599	TCONS_00081842	XLOC_025599	new_lincRNA	6.4	4.18	0
XLOC_025810	TCONS_00082769,TCONS_00082770	XLOC_025810	new_lincRNA	15.23	0	3.19
XLOC_025974	TCONS_00083319	XLOC_025974	new_lincRNA	2.26	9.63	4.12
XLOC_026059	TCONS_00083644,TCONS_00083645	XLOC_026059	new_lincRNA	0	2.09	7.44
XLOC_026070	TCONS_00083685,TCONS_00083686	XLOC_026070	new_lincRNA	0	7.27	4.04
XLOC_027142	TCONS_00087140,TCONS_00087141	XLOC_027142	new_lincRNA	10.6	0	6.44
XLOC_028017	TCONS_00090637	XLOC_028017	new_lincRNA	0	30.88	7.03
XLOC_028025	TCONS_00090662	XLOC_028025	new_lincRNA	0.93	6.98	0.91
XLOC_029004	TCONS_00095037,TCONS_00095038	XLOC_029004	new_lincRNA	0	4.4	4.75
XLOC_029021	TCONS_00095120	XLOC_029021	new_lincRNA	9.62	6.55	0
XLOC_031321	TCONS_00102789	XLOC_031321	new_lincRNA	0.46	2.79	1.04
XLOC_031769	TCONS_00104321	XLOC_031769	new_lincRNA	0.74	3.01	5.82
XLOC_032509	TCONS_00106832,TCONS_00106833,TCONS_00106834	XLOC_032509	new_lincRNA	3.73	0	4.62
XLOC_034430	TCONS_00111963	XLOC_034430	new_lincRNA	0.7	0.2	3.58
XLOC_034615	TCONS_00112499,TCONS_00112500,TCONS_00112501	XLOC_034615	new_lincRNA	4.74	6.32	16.4
XLOC_035405	TCONS_00115311,TCONS_00115312	XLOC_035405	new_lincRNA	0	5.08	1.76
XLOC_035721	TCONS_00116521	XLOC_035721	new_lincRNA	10.21	1.65	8.16
XLOC_036274	TCONS_00118593	XLOC_036274	new_lincRNA	0	0.55	7.31
XLOC_036763	TCONS_00120299	XLOC_036763	new_lincRNA	8.18	0	5.28
XLOC_037991	TCONS_00124321,TCONS_00124323,TCONS_00124324,TCONS_00124325	XLOC_037991	new_lincRNA	2.87	10.37	6.69
XLOC_042515	TCONS_00140342	XLOC_042515	new_lincRNA	1.09	0	4.88
XLOC_042914	TCONS_00141603	XLOC_042914	new_lincRNA	6.53	5.39	0.64
XLOC_043633	TCONS_00143811	XLOC_043633	new_lincRNA	0.35	6.89	11.25
XLOC_043687	TCONS_00144052	XLOC_043687	new_lincRNA	0	12.66	1.27
XLOC_045173	TCONS_00148083	XLOC_045173	new_lincRNA	4.72	0	2.63
XLOC_045411	TCONS_00148825	XLOC_045411	new_lincRNA	0	8.2	0.81
XLOC_046036	TCONS_00150996,TCONS_00150997,TCONS_00150999,TCONS_00151000	XLOC_046036	new_lincRNA	10.41	1.38	5.01
XLOC_046041	TCONS_00151005	XLOC_046041	new_lincRNA	0	5.71	9.34
XLOC_046414	TCONS_00152427,TCONS_00152428	XLOC_046414	new_lincRNA	0	2.74	1.8
XLOC_048151	TCONS_00158394,TCONS_00158412,TCONS_00158413,TCONS_00158414,TCONS_00158415,TCONS_00158416,TCONS_00158417,TCONS_00158418,TCONS_00158419,TCONS_00158420,TCONS_00158421,TCONS_00158423,TCONS_00158424	XLOC_048151	new_lincRNA	11.1	1.48	9.17
XLOC_049107	TCONS_00162102,TCONS_00162103	XLOC_049107	new_lincRNA	8.37	0	6.36
XLOC_049716	TCONS_00163750	XLOC_049716	new_lincRNA	9.19	2.24	10.29
XLOC_049721	TCONS_00163757,TCONS_00163758,TCONS_00163759,TCONS_00163760,TCONS_00163761,TCONS_00163762,TCONS_00163763,TCONS_00163765,TCONS_00163766,TCONS_00163767,TCONS_00163768,TCONS_00163771	XLOC_049721	new_lincRNA	10.58	16.94	15.36
XLOC_049722	TCONS_00163774	XLOC_049722	new_lincRNA	6.49	2.08	3
XLOC_049723	TCONS_00163775	XLOC_049723	new_lincRNA	9.55	1.35	2.23
XLOC_049727	TCONS_00163788	XLOC_049727	new_lincRNA	3.72	6.64	17.79
XLOC_051068	TCONS_00168412	XLOC_051068	new_lincRNA	3.82	7.94	7.56
XLOC_051367	TCONS_00169523	XLOC_051367	new_lincRNA	3.77	2.36	2.05
XLOC_054901	TCONS_00182384,TCONS_00182385	XLOC_054901	new_lincRNA	0	1.23	7.5
XLOC_055605	TCONS_00183777	XLOC_055605	new_lincRNA	34.97	47.94	22.02
XLOC_057127	TCONS_00187573	XLOC_057127	new_lincRNA	0	0.83	6.99
XLOC_057167	TCONS_00187676,TCONS_00187677	XLOC_057167	new_lincRNA	0	11.56	8.47

## Sheet: Expressed lncRNA normal ooDSGC
Gene_ID	Transcript_ID(s)	Gene_Name	Gene_Type	Normal_ooDSGC_rep1_TPM	Normal_ooDSGC_rep2_TPM	Normal_ooDSGC_rep3_TPM
ENSMUSG00000010492.10	ENSMUST00000122831.1,ENSMUST00000123110.1,ENSMUST00000126672.1,ENSMUST00000136759.1,ENSMUST00000148004.1,ENSMUST00000148847.1,ENSMUST00000152365.1	Uckl1os	antisense	6.29	1.97	0.81
ENSMUSG00000035983.4	ENSMUST00000038121.4,ENSMUST00000170019.1,ENSMUST00000171356.1	RP23-111F7.1	antisense	2.93	3.94	7.36
ENSMUSG00000039133.8	ENSMUST00000035939.7,ENSMUST00000197011.1	RP24-173K12.2	antisense	0.94	0	4.33
ENSMUSG00000039545.15	ENSMUST00000144719.7,ENSMUST00000149124.1	Ppp1r3fos	antisense	1.57	0	2.88
ENSMUSG00000039798.2	ENSMUST00000047607.2	RP23-443G7.2	antisense	3.78	1.16	1.38
ENSMUSG00000042549.10	ENSMUST00000123544.1	Map2k3os	antisense	2.23	3.89	0
ENSMUSG00000043126.5	ENSMUST00000051330.4,ENSMUST00000217740.1	RP23-55A6.5	antisense	0.13	1.44	2.39
ENSMUSG00000043340.3	ENSMUST00000143099.1,ENSMUST00000143551.1	RP23-23C4.1	antisense	3.46	2.84	0
ENSMUSG00000046413.14	ENSMUST00000062522.8,ENSMUST00000133337.7,ENSMUST00000133528.2	Irx3os	antisense	1.01	0.94	0
ENSMUSG00000052248.15	ENSMUST00000127150.7,ENSMUST00000130827.1	Zeb2os	antisense	0.84	0.63	0.51
ENSMUSG00000053081.3	ENSMUST00000065310.2,ENSMUST00000191155.1	RP23-166E8.1	antisense	1.55	0.98	1.42
ENSMUSG00000053353.5	ENSMUST00000065731.4,ENSMUST00000186760.1	RP23-36P22.8	antisense	0.2	0.87	1.17
ENSMUSG00000053714.8	ENSMUST00000066316.7,ENSMUST00000205787.1,ENSMUST00000206300.1,ENSMUST00000206436.1	RP23-457F4.2	antisense	5	3.74	4.23
ENSMUSG00000054514.3	ENSMUST00000067628.1,ENSMUST00000150777.1,ENSMUST00000155010.1,ENSMUST00000174185.1	Atad3aos	antisense	13.63	0	0.6
ENSMUSG00000054556.6	ENSMUST00000136503.1,ENSMUST00000138170.1,ENSMUST00000139701.1,ENSMUST00000140709.1,ENSMUST00000150251.1,ENSMUST00000166070.1	RP23-413D8.2	antisense	3.8	1.8	0
ENSMUSG00000055048.7	ENSMUST00000085241.5,ENSMUST00000186595.1	RP23-220N19.1	antisense	2.28	8.15	11.14
ENSMUSG00000055188.12	ENSMUST00000124018.7,ENSMUST00000133616.1	Rbm3os	antisense	2.42	1.46	6.26
ENSMUSG00000055818.2	ENSMUST00000069553.2	RP24-545G7.8	antisense	1.72	0	1.18
ENSMUSG00000056579.18	ENSMUST00000132077.3,ENSMUST00000144852.1,ENSMUST00000153313.8,ENSMUST00000182330.1,ENSMUST00000193809.1,ENSMUST00000226545.1,ENSMUST00000226724.1,ENSMUST00000227137.1	Tug1	antisense	65.24	88.73	71.02
ENSMUSG00000056687.9	ENSMUST00000070956.3,ENSMUST00000187514.1,ENSMUST00000188296.6,ENSMUST00000190563.1	RP23-12N20.1	antisense	2.58	0.8	1.02
ENSMUSG00000056735.5	ENSMUST00000148466.1	AC121564.2	antisense	0.69	1.53	0.27
ENSMUSG00000059659.7	ENSMUST00000144745.3,ENSMUST00000204037.1,ENSMUST00000204081.1	RP23-214M22.2	antisense	2.2	0.88	0.03
ENSMUSG00000062470.10	ENSMUST00000054947.7,ENSMUST00000136376.1,ENSMUST00000138471.1,ENSMUST00000170938.1,ENSMUST00000215582.1	Fbxl12os	antisense	0.17	2.94	16.3
ENSMUSG00000063714.15	ENSMUST00000123087.7,ENSMUST00000135297.7,ENSMUST00000137941.1,ENSMUST00000146195.1	Sp3os	antisense	31.57	30.68	31.79
ENSMUSG00000066175.2	ENSMUST00000084587.1,ENSMUST00000187458.1	RP24-464B24.1	antisense	12.59	1.18	4.48
ENSMUSG00000068601.2	ENSMUST00000090237.2,ENSMUST00000156905.1	RP23-117P3.3	antisense	1.38	2.9	0.19
ENSMUSG00000071456.6	ENSMUST00000095903.6,ENSMUST00000168012.2,ENSMUST00000179637.2,ENSMUST00000180149.1	RP23-83G6.1	antisense	11.7	15.85	11.27
ENSMUSG00000073415.4	ENSMUST00000151136.1	RP23-349B4.5	antisense	1.02	1.35	1.43
ENSMUSG00000073656.4	ENSMUST00000147494.1	AC091465.2	antisense	1.54	2.21	0
ENSMUSG00000073728.10	ENSMUST00000139653.1,ENSMUST00000141769.7,ENSMUST00000150202.7,ENSMUST00000153023.1	Tmem51os1	antisense	0.07	3.25	4.97
ENSMUSG00000073779.7	ENSMUST00000097930.1,ENSMUST00000138289.1,ENSMUST00000150323.1,ENSMUST00000188737.6	Lrp8os2	antisense	0	1.22	1.01
ENSMUSG00000074346.6	ENSMUST00000130683.1,ENSMUST00000143893.1	Kcnd3os	antisense	0.44	0.78	0.91
ENSMUSG00000074466.12	ENSMUST00000126926.1,ENSMUST00000145400.7,ENSMUST00000152143.1,ENSMUST00000153969.1	AC171273.3	antisense	17.98	21.76	21.59
ENSMUSG00000074782.3	ENSMUST00000099331.3,ENSMUST00000160385.1,ENSMUST00000161491.1	RP24-230J5.2	antisense	3.31	1.61	0
ENSMUSG00000075514.4	ENSMUST00000126967.1	RP23-177L19.1	antisense	0.74	2.93	7
ENSMUSG00000075585.3	ENSMUST00000100518.2,ENSMUST00000187923.1	RP23-451A12.1	antisense	1.66	1.51	0.91
ENSMUSG00000079179.9	ENSMUST00000049684.6,ENSMUST00000177896.7,ENSMUST00000178074.7,ENSMUST00000178331.7,ENSMUST00000179643.7,ENSMUST00000179908.7,ENSMUST00000179924.7	Rab10os	antisense	40.04	44.25	43.45
ENSMUSG00000079564.3	ENSMUST00000068730.3,ENSMUST00000215070.1,ENSMUST00000215465.1,ENSMUST00000216483.1	RP23-181A16.2	antisense	1.6	0.52	0.88
ENSMUSG00000080058.2	ENSMUST00000116172.1,ENSMUST00000211380.1	RP23-410L16.3	antisense	38.42	16.13	41.99
ENSMUSG00000084790.1	ENSMUST00000139334.1,ENSMUST00000150906.1	RP23-171I6.4	antisense	4.42	0.87	1.6
ENSMUSG00000084826.7	ENSMUST00000137728.1,ENSMUST00000138431.1,ENSMUST00000141786.1,ENSMUST00000148997.7	RP24-388N11.3	antisense	10.85	11.89	4.41
ENSMUSG00000084835.1	ENSMUST00000154452.1	RP23-355L10.10	antisense	2.6	4.34	1.29
ENSMUSG00000084865.1	ENSMUST00000139331.1	RP23-116I16.1	antisense	8.55	5.32	6.7
ENSMUSG00000084880.1	ENSMUST00000155812.1	Tomm6os	antisense	2.86	0.68	0.62
ENSMUSG00000084915.2	ENSMUST00000136218.1,ENSMUST00000166953.1,ENSMUST00000168835.1	RP24-460O22.2	antisense	1.9	0.22	1.11
ENSMUSG00000084925.8	ENSMUST00000124940.1,ENSMUST00000128848.7,ENSMUST00000129237.1,ENSMUST00000141265.7,ENSMUST00000142099.7,ENSMUST00000223899.1,ENSMUST00000224755.1,ENSMUST00000225721.1	RP24-155O13.2	antisense	2.53	8.38	8.18
ENSMUSG00000084947.1	ENSMUST00000137958.1	RP23-16J8.5	antisense	1.69	1.87	0.12
ENSMUSG00000084950.7	ENSMUST00000134600.1,ENSMUST00000143871.7,ENSMUST00000153372.1	RP23-226O20.3	antisense	8.64	9.63	6.97
ENSMUSG00000085175.7	ENSMUST00000136051.1,ENSMUST00000152784.7	RP23-316C11.7	antisense	0	2.09	3.93
ENSMUSG00000085181.1	ENSMUST00000149348.1	RP23-13D22.1	antisense	0.81	0.69	0.47
ENSMUSG00000085208.3	ENSMUST00000128960.1,ENSMUST00000143819.1	Brip1os	antisense	3.73	5.38	5.69
ENSMUSG00000085227.1	ENSMUST00000124298.1,ENSMUST00000125662.1,ENSMUST00000138911.1,ENSMUST00000141454.1,ENSMUST00000144460.1	AC159257.6	antisense	4.43	5.98	14.59
ENSMUSG00000085255.1	ENSMUST00000140736.1	Taco1os	antisense	0.72	2.08	0.56
ENSMUSG00000085260.7	ENSMUST00000129175.7,ENSMUST00000139794.7,ENSMUST00000146334.1	Med9os	antisense	2.69	10.61	0
ENSMUSG00000085327.1	ENSMUST00000156260.1	AC155937.7	antisense	2.71	0.95	1.92
ENSMUSG00000085347.1	ENSMUST00000123457.1,ENSMUST00000142968.1,ENSMUST00000143122.1	Hk1os	antisense	0.61	3.17	0
ENSMUSG00000085360.1	ENSMUST00000123812.1	Arhgap27os2	antisense	0.88	1.79	0.71
ENSMUSG00000085376.1	ENSMUST00000127049.1	RP23-400O10.6	antisense	0	4.81	2.84
ENSMUSG00000085403.1	ENSMUST00000129397.1,ENSMUST00000146250.1	RP23-383I7.3	antisense	2.4	0.35	1.33
ENSMUSG00000085423.1	ENSMUST00000136187.1	RP23-205I1.6	antisense	0	2.09	1.18
ENSMUSG00000085436.1	ENSMUST00000129364.1,ENSMUST00000142338.1	Zfp335os	antisense	18.85	12.74	16.67
ENSMUSG00000085457.3	ENSMUST00000147622.2,ENSMUST00000180906.1,ENSMUST00000181800.1	RP23-262J21.8	antisense	3.41	17.19	3.07
ENSMUSG00000085511.1	ENSMUST00000134069.1	RP23-28C17.1	antisense	0.9	0	2.26
ENSMUSG00000085517.7	ENSMUST00000131846.7,ENSMUST00000147555.1,ENSMUST00000156271.1	RP23-198O15.6	antisense	1.5	1.85	3.47
ENSMUSG00000085526.1	ENSMUST00000125681.1	AC122773.2	antisense	2.26	0.61	0.97
ENSMUSG00000085573.1	ENSMUST00000151014.1	AC115800.2	antisense	1.61	1.55	0
ENSMUSG00000085587.1	ENSMUST00000141174.1	RP23-130J1.4	antisense	1.45	0.67	2.65
ENSMUSG00000085628.4	ENSMUST00000136454.1,ENSMUST00000206972.1	Appbp2os	antisense	0	0.55	1.72
ENSMUSG00000085672.1	ENSMUST00000125903.1	AC156554.1	antisense	2	1.27	0
ENSMUSG00000085715.2	ENSMUST00000152916.1,ENSMUST00000211291.1	Tsix	antisense	4.99	8.49	0.04
ENSMUSG00000085730.7	ENSMUST00000141375.7,ENSMUST00000142990.1	RP23-304I1.4	antisense	2.42	1.53	0.42
ENSMUSG00000085735.1	ENSMUST00000129114.1	Mettl5os	antisense	0.61	3.56	9.73
ENSMUSG00000085749.1	ENSMUST00000137607.1,ENSMUST00000139618.1	RP23-322K15.2	antisense	2.61	0	2.41
ENSMUSG00000085761.1	ENSMUST00000126231.1	RP23-103K12.1	antisense	3.11	0	2.24
ENSMUSG00000085763.1	ENSMUST00000141473.1	Smc2os	antisense	0.9	2.61	1.7
ENSMUSG00000085767.1	ENSMUST00000125518.1,ENSMUST00000150375.1,ENSMUST00000152375.1	RP23-306D20.7	antisense	1.8	0.65	0.3
ENSMUSG00000085782.2	ENSMUST00000145420.1,ENSMUST00000154953.1,ENSMUST00000204811.1	RP23-321M22.2	antisense	0	0.78	3.34
ENSMUSG00000085794.5	ENSMUST00000123402.1,ENSMUST00000150233.2,ENSMUST00000155159.3,ENSMUST00000173883.1	Vax2os	antisense	20.32	0	3.4
ENSMUSG00000085828.1	ENSMUST00000147542.1	RP23-82I13.4	antisense	1.85	1.59	1.06
ENSMUSG00000085830.1	ENSMUST00000129723.1	Grin1os	antisense	4.79	5.46	3.15
ENSMUSG00000085838.1	ENSMUST00000123613.1	Chn1os1	antisense	174.84	152.77	180.06
ENSMUSG00000085873.1	ENSMUST00000150239.1,ENSMUST00000154561.1	Ttc39aos1	antisense	10.25	25.72	20.93
ENSMUSG00000085953.2	ENSMUST00000129578.2,ENSMUST00000195091.1	AC119857.2	antisense	2.48	0	2.46
ENSMUSG00000086029.7	ENSMUST00000126948.1,ENSMUST00000149133.7	Pax6os1	antisense	6.02	14.32	18.01
ENSMUSG00000086043.1	ENSMUST00000137535.1	RP23-191F22.7	antisense	0.75	4.27	4.63
ENSMUSG00000086098.1	ENSMUST00000143645.1	RP23-105M23.5	antisense	0	4.69	2.73
ENSMUSG00000086108.2	ENSMUST00000146366.2	AC115697.2	antisense	6.7	0.11	9.13
ENSMUSG00000086119.2	ENSMUST00000128982.1,ENSMUST00000134688.1,ENSMUST00000149952.1,ENSMUST00000190235.1	RP23-162D3.2	antisense	0.27	0.65	0.63
ENSMUSG00000086128.7	ENSMUST00000123473.1,ENSMUST00000124013.1,ENSMUST00000127716.7,ENSMUST00000140903.1	St8sia3os	antisense	7.62	5.54	2.54
ENSMUSG00000086155.7	ENSMUST00000050989.5,ENSMUST00000132560.7,ENSMUST00000149343.1,ENSMUST00000154825.7	AC110496.3	antisense	3.08	1.8	2.49
ENSMUSG00000086191.1	ENSMUST00000155531.1	Zfp652os	antisense	6.72	0	4.73
ENSMUSG00000086224.8	ENSMUST00000128815.8,ENSMUST00000177440.1	RP24-257J5.1	antisense	4.12	5.31	6.09
ENSMUSG00000086226.1	ENSMUST00000123764.1	RP23-292E3.4	antisense	1.24	1.73	0
ENSMUSG00000086236.9	ENSMUST00000143564.7,ENSMUST00000145185.2,ENSMUST00000194378.2,ENSMUST00000216140.1,ENSMUST00000218189.1	RP23-216O10.2	antisense	3.13	2.62	2.99
ENSMUSG00000086288.1	ENSMUST00000133494.1,ENSMUST00000143287.1	AC087062.8	antisense	0.89	0.65	0
ENSMUSG00000086292.1	ENSMUST00000129681.1	CH36-125B10.6	antisense	2.77	3.6	0
ENSMUSG00000086321.1	ENSMUST00000155822.1	RP23-17O21.3	antisense	3.18	1.07	3.27
ENSMUSG00000086324.8	ENSMUST00000144134.2,ENSMUST00000173605.1,ENSMUST00000174085.7	RP24-459O21.3	antisense	3.61	1.89	5.1
ENSMUSG00000086350.1	ENSMUST00000141846.1	AC166710.3	antisense	6.24	3.22	9.03
ENSMUSG00000086429.9	ENSMUST00000124246.3,ENSMUST00000133467.2,ENSMUST00000159544.2,ENSMUST00000167415.7	Gt(ROSA)26Sor	antisense	65.97	38.39	49.84
ENSMUSG00000086465.1	ENSMUST00000155166.1	CH36-125B10.5	antisense	1.15	0.29	0.58
ENSMUSG00000086468.1	ENSMUST00000140161.1,ENSMUST00000148496.1	Etaa1os	antisense	2.88	2.54	0
ENSMUSG00000086472.1	ENSMUST00000156224.1	RP23-146P7.2	antisense	0.63	0.99	1.54
ENSMUSG00000086546.1	ENSMUST00000138573.1	RP23-463K8.6	antisense	0.72	0	0.9
ENSMUSG00000086604.2	ENSMUST00000123644.2,ENSMUST00000145534.1	AC162893.3	antisense	3.68	14.65	21.39
ENSMUSG00000086606.1	ENSMUST00000123548.1	RP23-230I5.2	antisense	12.54	21.1	3.71
ENSMUSG00000086643.1	ENSMUST00000141440.1	RP24-347A16.2	antisense	6.12	6.12	0
ENSMUSG00000086645.2	ENSMUST00000129645.1,ENSMUST00000182690.1	RP24-401O6.2	antisense	2.53	1.07	0
ENSMUSG00000086679.2	ENSMUST00000132762.2	AC110174.1	antisense	6.2	0	15.76
ENSMUSG00000086693.1	ENSMUST00000153685.1	RP24-386G2.2	antisense	5.84	4.5	1.89
ENSMUSG00000086728.2	ENSMUST00000125333.2,ENSMUST00000142077.2,ENSMUST00000162738.1	Man2c1os	antisense	6.11	1.2	4.38
ENSMUSG00000086770.1	ENSMUST00000123920.1,ENSMUST00000150686.1,ENSMUST00000153095.1	AC127308.2	antisense	0	4.44	7.25
ENSMUSG00000086890.1	ENSMUST00000138729.1	RP23-419D6.5	antisense	0.53	2.58	1.41
ENSMUSG00000086900.1	ENSMUST00000136196.1	Kcnab3os	antisense	1.29	4.08	0
ENSMUSG00000086905.1	ENSMUST00000126401.1	RP23-89M14.3	antisense	14.43	12.33	16.66
ENSMUSG00000086914.1	ENSMUST00000146938.1	AC158384.4	antisense	5.7	2.7	0
ENSMUSG00000086915.7	ENSMUST00000122987.1,ENSMUST00000124241.7,ENSMUST00000142723.7,ENSMUST00000143877.1	RP23-427I15.4	antisense	10.86	0	2.92
ENSMUSG00000086935.1	ENSMUST00000153352.1	AC102096.3	antisense	4.97	2.49	8.62
ENSMUSG00000086938.8	ENSMUST00000128542.2,ENSMUST00000153017.6,ENSMUST00000174412.7,ENSMUST00000174415.1,ENSMUST00000174754.7	RP23-140G16.2	antisense	8.8	4.08	11.89
ENSMUSG00000086968.8	ENSMUST00000131345.7,ENSMUST00000133570.7,ENSMUST00000135512.2,ENSMUST00000137800.7,ENSMUST00000137970.7,ENSMUST00000138472.8,ENSMUST00000144591.7,ENSMUST00000145191.1,ENSMUST00000146337.2,ENSMUST00000152663.7,ENSMUST00000154329.2,ENSMUST00000163675.7	AC079042.1	antisense	20.42	31.75	36.65
ENSMUSG00000087050.1	ENSMUST00000150471.1	Dhrs13os	antisense	3.09	0	1.03
ENSMUSG00000087114.1	ENSMUST00000151303.1,ENSMUST00000151873.1	AC152500.4	antisense	3.31	0.53	7.85
ENSMUSG00000087120.1	ENSMUST00000142533.1	RP23-234K24.5	antisense	0	6.45	8.31
ENSMUSG00000087138.1	ENSMUST00000123517.1,ENSMUST00000141011.1,ENSMUST00000150613.1,ENSMUST00000152595.1	AC155806.4	antisense	1.45	0.24	0.71
ENSMUSG00000087142.7	ENSMUST00000139119.1,ENSMUST00000149817.7	RP23-195K8.8	antisense	4.49	3.5	0
ENSMUSG00000087143.9	ENSMUST00000123998.1,ENSMUST00000131564.7,ENSMUST00000134705.1,ENSMUST00000137199.1,ENSMUST00000144545.1,ENSMUST00000145613.7,ENSMUST00000183171.1	RP23-471B6.2	antisense	11.1	4.32	10.8
ENSMUSG00000087177.7	ENSMUST00000129191.7,ENSMUST00000133302.7,ENSMUST00000136862.7,ENSMUST00000139356.7,ENSMUST00000139429.7,ENSMUST00000139891.1,ENSMUST00000143651.7,ENSMUST00000145971.1,ENSMUST00000149830.7,ENSMUST00000151921.7,ENSMUST00000153113.1,ENSMUST00000153261.7,ENSMUST00000155482.1	RP24-271F24.2	antisense	35.06	30.68	18.14
ENSMUSG00000087249.1	ENSMUST00000151825.1	RP23-479J7.2	antisense	8.32	6.06	15.33
ENSMUSG00000087266.2	ENSMUST00000127631.1,ENSMUST00000212123.1	AC125262.1	antisense	0.91	3.39	2.67
ENSMUSG00000087301.7	ENSMUST00000141149.7,ENSMUST00000152740.1	RP23-276I21.1	antisense	26.4	38.42	54.09
ENSMUSG00000087331.8	ENSMUST00000150364.2,ENSMUST00000159412.7,ENSMUST00000161483.7,ENSMUST00000161735.7,ENSMUST00000162579.7	AC113069.6	antisense	3.61	8.19	5.37
ENSMUSG00000087336.2	ENSMUST00000124914.1,ENSMUST00000137257.1,ENSMUST00000197262.1	AC113504.5	antisense	16.27	21.12	4.02
ENSMUSG00000087341.4	ENSMUST00000137478.3,ENSMUST00000204759.1	RP23-131B11.3	antisense	0.38	2.93	2.16
ENSMUSG00000087352.1	ENSMUST00000124471.1	RP23-63D8.6	antisense	1.32	4.89	3.24
ENSMUSG00000087356.1	ENSMUST00000126498.1	RP23-11P24.3	antisense	0.77	1.26	0.41
ENSMUSG00000087366.7	ENSMUST00000124166.7,ENSMUST00000125438.7,ENSMUST00000125917.1,ENSMUST00000128094.1,ENSMUST00000130684.7,ENSMUST00000133772.1,ENSMUST00000142292.7,ENSMUST00000143242.7	Junos	antisense	3.53	3.13	2.1
ENSMUSG00000087381.8	ENSMUST00000126009.1,ENSMUST00000151836.7,ENSMUST00000181389.1	RP23-118E21.9	antisense	7.3	12.99	3.81
ENSMUSG00000087437.7	ENSMUST00000138795.7,ENSMUST00000151696.1	RP23-15L19.3	antisense	10.01	12.39	19.53
ENSMUSG00000087466.3	ENSMUST00000150367.3	RP23-363K7.1	antisense	2.17	2.87	1.69
ENSMUSG00000087496.1	ENSMUST00000151820.1	RP23-320N1.2	antisense	1.62	0.33	2.59
ENSMUSG00000087497.7	ENSMUST00000135037.7,ENSMUST00000146333.1	RP23-78H18.2	antisense	28.7	29.88	36.91
ENSMUSG00000087515.1	ENSMUST00000137349.1	RP23-325E4.3	antisense	23.99	15.61	35.61
ENSMUSG00000087526.2	ENSMUST00000131985.1,ENSMUST00000140892.2,ENSMUST00000209213.1,ENSMUST00000210237.1,ENSMUST00000210378.1	RP24-182L3.1	antisense	1.97	0.84	0
ENSMUSG00000087578.1	ENSMUST00000125657.1,ENSMUST00000138422.1,ENSMUST00000141639.1,ENSMUST00000154457.1	Ccdc142os	antisense	5.91	10.1	7.92
ENSMUSG00000087611.1	ENSMUST00000142871.1	AC161510.1	antisense	1.4	0.07	0.57
ENSMUSG00000087612.1	ENSMUST00000137661.1,ENSMUST00000151069.1	RP23-225D24.1	antisense	3.8	1.43	0
ENSMUSG00000087652.1	ENSMUST00000137259.1	RP23-279B13.1	antisense	1.09	0	2.71
ENSMUSG00000087692.1	ENSMUST00000153599.1	RP23-336D20.3	antisense	0.84	0.88	0
ENSMUSG00000087700.2	ENSMUST00000125308.2,ENSMUST00000221427.1,ENSMUST00000222217.1	RP24-103K4.2	antisense	4.46	1.04	3.28
ENSMUSG00000089679.1	ENSMUST00000162724.1	AC117805.2	antisense	0.92	0	2.52
ENSMUSG00000089787.2	ENSMUST00000159108.2	AC098736.3	antisense	14.14	17.46	13.58
ENSMUSG00000089810.1	ENSMUST00000162209.1	RP23-3F1.4	antisense	5.73	5.26	3.22
ENSMUSG00000089875.2	ENSMUST00000162450.2,ENSMUST00000163053.2,ENSMUST00000225619.1	Etohd2	antisense	0.64	0.29	1.79
ENSMUSG00000089889.2	ENSMUST00000160231.1,ENSMUST00000162890.1,ENSMUST00000198455.1	AC123686.3	antisense	3.92	18.78	3.33
ENSMUSG00000090031.2	ENSMUST00000097832.1,ENSMUST00000159618.1,ENSMUST00000191825.1	AC139064.2	antisense	1.1	0.89	4.41
ENSMUSG00000090069.2	ENSMUST00000159947.1,ENSMUST00000160177.2,ENSMUST00000160545.1	RP23-17J18.2	antisense	2.04	0.51	1.49
ENSMUSG00000090101.1	ENSMUST00000161706.1	Snhg9	antisense	20.12	33.05	38.49
ENSMUSG00000090117.7	ENSMUST00000160992.7,ENSMUST00000162651.1,ENSMUST00000162829.1	RP23-222M11.2	antisense	3.23	0.98	0.06
ENSMUSG00000090257.1	ENSMUST00000161614.1	RP23-345L20.3	antisense	0.89	1.06	0.67
ENSMUSG00000090270.1	ENSMUST00000166637.1,ENSMUST00000171441.1	RP23-5H10.2	antisense	3.33	0	5.18
ENSMUSG00000090327.1	ENSMUST00000169981.1	RP23-60K23.3	antisense	0.87	0.9	0
ENSMUSG00000090330.2	ENSMUST00000169914.1,ENSMUST00000190693.1	AC156992.2	antisense	7.82	3.56	1.89
ENSMUSG00000090387.1	ENSMUST00000164804.1	RP24-234D9.2	antisense	1.73	0	0.65
ENSMUSG00000090397.1	ENSMUST00000172037.1	RP23-19L12.11	antisense	0	1.72	2.45
ENSMUSG00000090458.1	ENSMUST00000166047.1	RP24-555M20.2	antisense	3.71	4.38	6.8
ENSMUSG00000090564.9	ENSMUST00000169054.2,ENSMUST00000170150.8	RP24-273G1.3	antisense	0.92	1.69	2.03
ENSMUSG00000091050.1	ENSMUST00000163781.1	RP23-204C16.2	antisense	3.62	2.37	0.25
ENSMUSG00000091177.2	ENSMUST00000146199.1,ENSMUST00000171665.1	RP24-161J8.2	antisense	0.76	0	1.23
ENSMUSG00000091443.1	ENSMUST00000165885.1	RP23-293B20.2	antisense	0.39	0.79	1.04
ENSMUSG00000091510.4	ENSMUST00000058665.9,ENSMUST00000211463.1	AC151602.4	antisense	9.82	14.79	2.95
ENSMUSG00000092006.1	ENSMUST00000163802.1	RP23-107N10.4	antisense	2.8	3.41	0
ENSMUSG00000092071.1	ENSMUST00000172178.1	RP23-254F23.2	antisense	0.92	1.65	1.02
ENSMUSG00000092241.1	ENSMUST00000173576.1	RP23-115O3.18	antisense	1.1	1.67	2.17
ENSMUSG00000092368.1	ENSMUST00000173900.1	RP24-443D19.8	antisense	2.5	15.45	7
ENSMUSG00000092375.1	ENSMUST00000174277.1	RP23-385C21.2	antisense	2.7	4.03	4.04
ENSMUSG00000092395.1	ENSMUST00000174756.1	RP23-24A13.20	antisense	63.64	43.23	51.23
ENSMUSG00000092397.7	ENSMUST00000134456.7,ENSMUST00000150005.7,ENSMUST00000154140.7,ENSMUST00000155185.1,ENSMUST00000155678.1	RP23-230H3.6	antisense	3.07	5.3	6.73
ENSMUSG00000092448.1	ENSMUST00000173609.1	RP24-346E16.1	antisense	3.09	0.79	3.96
ENSMUSG00000092564.1	ENSMUST00000172526.1,ENSMUST00000174321.1,ENSMUST00000174467.1	RP23-222K15.23	antisense	3.6	5.29	4.26
ENSMUSG00000093424.3	ENSMUST00000098867.3,ENSMUST00000176569.2,ENSMUST00000198947.1	RP24-372P19.1	antisense	0	1.05	7.23
ENSMUSG00000093452.4	ENSMUST00000176872.3,ENSMUST00000183750.2	Zfhx2os	antisense	1.46	2.92	3.94
ENSMUSG00000093467.1	ENSMUST00000176599.1	RP23-398F7.15	antisense	47.54	42.87	44.88
ENSMUSG00000093514.3	ENSMUST00000176549.1	RP23-85E24.3	antisense	0.82	0	1.14
ENSMUSG00000093577.1	ENSMUST00000176760.1	RP24-201C14.5	antisense	0.81	5.27	0.15
ENSMUSG00000095258.1	ENSMUST00000178906.1	RP24-427A22.1	antisense	0.7	0.43	0.66
ENSMUSG00000095348.1	ENSMUST00000107991.2,ENSMUST00000178043.1	RP23-142L22.1	antisense	0.7	0.43	0.66
ENSMUSG00000096052.1	ENSMUST00000180031.1	RP24-195I15.7	antisense	0	1.58	4.58
ENSMUSG00000096221.3	ENSMUST00000178987.2,ENSMUST00000197451.1	RP23-242K15.24	antisense	7.18	1.04	1.1
ENSMUSG00000096655.2	ENSMUST00000178038.1,ENSMUST00000188975.1,ENSMUST00000189279.1,ENSMUST00000189348.1,ENSMUST00000190890.1	RP23-283E4.1	antisense	2.62	3.38	0
ENSMUSG00000096974.2	ENSMUST00000180426.2,ENSMUST00000209785.1,ENSMUST00000211208.1	RP23-124L1.10	antisense	9.16	11.72	0
ENSMUSG00000097004.1	ENSMUST00000180791.1	RP23-137J12.1	antisense	0.59	0.72	0.24
ENSMUSG00000097006.7	ENSMUST00000180547.1,ENSMUST00000181291.7,ENSMUST00000181605.1	RP23-201I4.11	antisense	2.37	2.16	4.57
ENSMUSG00000097048.7	ENSMUST00000180896.7,ENSMUST00000181928.3,ENSMUST00000204008.2,ENSMUST00000204047.2,ENSMUST00000204068.2,ENSMUST00000204663.1,ENSMUST00000204738.2,ENSMUST00000205028.1	RP23-20K24.5	antisense	22.38	30.78	58.25
ENSMUSG00000097055.2	ENSMUST00000180671.1,ENSMUST00000226239.1,ENSMUST00000226397.1,ENSMUST00000226567.1,ENSMUST00000226634.1,ENSMUST00000226706.1,ENSMUST00000227593.1,ENSMUST00000227598.1,ENSMUST00000228212.1	RP23-15F7.3	antisense	0.24	5.1	2.83
ENSMUSG00000097098.8	ENSMUST00000180409.1,ENSMUST00000181043.7,ENSMUST00000181508.1,ENSMUST00000223730.1,ENSMUST00000225082.1	RP24-540A17.2	antisense	2.42	0	0.76
ENSMUSG00000097099.2	ENSMUST00000180865.2,ENSMUST00000181099.1,ENSMUST00000192051.1,ENSMUST00000194628.1	RP23-456B9.22	antisense	1.38	0.53	1.63
ENSMUSG00000097121.2	ENSMUST00000180800.1,ENSMUST00000220889.1,ENSMUST00000221044.1,ENSMUST00000221614.1,ENSMUST00000222895.1	RP24-212D8.2	antisense	2.82	6.42	9.66
ENSMUSG00000097170.1	ENSMUST00000181275.1	RP24-75A18.3	antisense	0.41	0.63	1.13
ENSMUSG00000097204.2	ENSMUST00000180958.1,ENSMUST00000199721.1	RP23-261M19.4	antisense	4.04	0.69	0.31
ENSMUSG00000097228.1	ENSMUST00000181648.1	RP24-544J6.1	antisense	2.52	0.14	1.62
ENSMUSG00000097251.2	ENSMUST00000181575.2	RP23-45A13.2	antisense	2.84	0.96	0
ENSMUSG00000097274.2	ENSMUST00000181185.1,ENSMUST00000214449.1	RP23-255F14.5	antisense	6.64	10.92	6.84
ENSMUSG00000097276.1	ENSMUST00000181912.1	RP23-463F7.10	antisense	1.87	1.29	2.96
ENSMUSG00000097316.2	ENSMUST00000180598.2,ENSMUST00000195083.1	CAAA01201205.3	antisense	3.01	3.48	14.96
ENSMUSG00000097320.8	ENSMUST00000180820.7,ENSMUST00000183194.1	Tmem147os	antisense	19.79	33.57	29.61
ENSMUSG00000097360.8	ENSMUST00000180824.2,ENSMUST00000180908.8,ENSMUST00000223845.1,ENSMUST00000224521.1,ENSMUST00000224664.1	RP23-206J9.5	antisense	4.84	6.33	3.12
ENSMUSG00000097381.2	ENSMUST00000181055.1,ENSMUST00000181561.2	RP23-447P16.3	antisense	1.92	2.58	0.86
ENSMUSG00000097414.2	ENSMUST00000181510.2,ENSMUST00000229573.1,ENSMUST00000230113.1	RP23-278C10.3	antisense	1.05	1.69	0.93
ENSMUSG00000097419.1	ENSMUST00000180763.1	RP24-347A16.3	antisense	0.14	1.35	0.57
ENSMUSG00000097431.2	ENSMUST00000181482.1,ENSMUST00000181697.2,ENSMUST00000227103.1,ENSMUST00000227207.1,ENSMUST00000227351.1,ENSMUST00000228078.1,ENSMUST00000228254.1	RP23-138C14.7	antisense	102.22	73.71	69.6
ENSMUSG00000097433.1	ENSMUST00000181385.1	RP23-211F21.6	antisense	0.84	0.83	2.05
ENSMUSG00000097439.6	ENSMUST00000181222.6,ENSMUST00000193429.1,ENSMUST00000193875.5	RP23-186O3.5	antisense	0.33	1.67	7.72
ENSMUSG00000097440.2	ENSMUST00000180860.2,ENSMUST00000224036.1	RP23-249P18.1	antisense	2.02	4.18	5.77
ENSMUSG00000097462.7	ENSMUST00000181121.7,ENSMUST00000181145.7,ENSMUST00000181840.3,ENSMUST00000204449.2,ENSMUST00000204609.1,ENSMUST00000205093.2	RP24-358M18.1	antisense	6.22	8.05	2.82
ENSMUSG00000097466.8	ENSMUST00000180663.7,ENSMUST00000181447.7,ENSMUST00000181893.7,ENSMUST00000183536.7,ENSMUST00000183781.1	RP24-290P19.2	antisense	10.46	12.78	2.17
ENSMUSG00000097482.2	ENSMUST00000181383.2,ENSMUST00000186958.1,ENSMUST00000189938.1	RP23-223I5.1	antisense	1.67	3.27	4.66
ENSMUSG00000097535.1	ENSMUST00000180870.1	RP23-110E20.7	antisense	3.65	5.45	6.15
ENSMUSG00000097573.2	ENSMUST00000180570.1,ENSMUST00000189096.1	RP24-535E21.4	antisense	6.21	3.32	0
ENSMUSG00000097575.2	ENSMUST00000181092.2	RP24-388M1.8	antisense	0.54	0.44	1.02
ENSMUSG00000097577.2	ENSMUST00000180987.1,ENSMUST00000224976.1	RP23-300H21.3	antisense	4.73	0.22	2.41
ENSMUSG00000097610.2	ENSMUST00000181094.1,ENSMUST00000202771.1	RP23-275E4.1	antisense	2.84	5.54	6.71
ENSMUSG00000097622.2	ENSMUST00000180921.1	RP23-347J22.4	antisense	2.63	1.6	0
ENSMUSG00000097626.5	ENSMUST00000180594.5,ENSMUST00000197496.1	RP23-350E1.1	antisense	4.42	2.08	20.73
ENSMUSG00000097635.2	ENSMUST00000181317.2	RP23-46L17.5	antisense	0.5	1.37	2.35
ENSMUSG00000097750.2	ENSMUST00000181395.1,ENSMUST00000206345.1	RP23-358K1.3	antisense	0	1.62	2.71
ENSMUSG00000097756.2	ENSMUST00000181299.2,ENSMUST00000206959.1	RP24-360F21.1	antisense	2.63	8.57	3.62
ENSMUSG00000097777.7	ENSMUST00000180727.7,ENSMUST00000181139.1,ENSMUST00000185324.1,ENSMUST00000188854.1	RP23-269E5.5	antisense	0.98	1.24	0.11
ENSMUSG00000097786.3	ENSMUST00000180833.1,ENSMUST00000187361.2	RP24-393I15.2	antisense	1.79	2.19	1.75
ENSMUSG00000097814.5	ENSMUST00000181489.2,ENSMUST00000188631.4,ENSMUST00000202118.1	Panct2	antisense	1.74	1.68	0
ENSMUSG00000097820.3	ENSMUST00000181325.3,ENSMUST00000216791.1	RP24-93F20.4	antisense	1.37	0.94	0
ENSMUSG00000097845.2	ENSMUST00000181050.1,ENSMUST00000192407.1	RP23-399N18.6	antisense	0.86	0	2.13
ENSMUSG00000097874.2	ENSMUST00000181465.1,ENSMUST00000183627.1	RP23-49H16.2	antisense	6.38	4.09	0
ENSMUSG00000097877.2	ENSMUST00000181370.1,ENSMUST00000181506.1,ENSMUST00000198250.1	RP23-102H7.11	antisense	0.88	0.58	0.53
ENSMUSG00000097893.8	ENSMUST00000181358.7,ENSMUST00000181821.7,ENSMUST00000189322.1,ENSMUST00000189431.1,ENSMUST00000191287.6,ENSMUST00000207445.1,ENSMUST00000209020.1	RP23-228O9.1	antisense	3.04	3.62	1.48
ENSMUSG00000097899.2	ENSMUST00000181756.2	RP24-127D13.3	antisense	1.8	1.71	0
ENSMUSG00000097911.2	ENSMUST00000180471.2,ENSMUST00000181952.1,ENSMUST00000200444.1	RP24-352M15.1	antisense	0	3.47	6.37
ENSMUSG00000097976.1	ENSMUST00000182496.1	RP24-196P19.1	antisense	26.04	11.87	10.65
ENSMUSG00000097994.1	ENSMUST00000182250.1	RP23-392K24.4	antisense	5.63	3.61	1.46
ENSMUSG00000098129.1	ENSMUST00000181984.1	RP23-142J2.1	antisense	3.4	16.19	0
ENSMUSG00000098233.1	ENSMUST00000182106.1,ENSMUST00000182753.1	RP23-342M4.1	antisense	5.11	0	2.95
ENSMUSG00000098449.1	ENSMUST00000185173.1	RP23-386C10.2	antisense	10.15	8.39	6.9
ENSMUSG00000098702.1	ENSMUST00000184181.1,ENSMUST00000184530.1,ENSMUST00000184678.1	RP24-390G17.1	antisense	2.59	6.51	6.16
ENSMUSG00000098739.1	ENSMUST00000183473.1,ENSMUST00000185015.1	RP23-448C3.1	antisense	3.22	9.11	8.32
ENSMUSG00000098975.7	ENSMUST00000183339.7,ENSMUST00000183514.1,ENSMUST00000184034.7,ENSMUST00000184491.1,ENSMUST00000184792.7	RP23-103I12.3	antisense	6.96	11.87	24.87
ENSMUSG00000099098.4	ENSMUST00000184073.1,ENSMUST00000205672.1	RP23-96N11.4	antisense	1.29	0.72	1.05
ENSMUSG00000099354.6	ENSMUST00000189129.5,ENSMUST00000189308.2,ENSMUST00000190077.1	RP23-252I12.5	antisense	2.26	8.23	5.18
ENSMUSG00000099478.1	ENSMUST00000185303.1	RP23-315C11.9	antisense	7.07	10.39	5.48
ENSMUSG00000099510.2	ENSMUST00000188729.2	RP23-209N14.2	antisense	0	0.87	1.09
ENSMUSG00000099632.1	ENSMUST00000190930.1	RP23-117O11.4	antisense	3.36	7.62	14.94
ENSMUSG00000099635.1	ENSMUST00000188560.1	RP24-68F22.7	antisense	1.54	1.43	0.73
ENSMUSG00000099681.1	ENSMUST00000190120.1	RP23-456M3.4	antisense	1.91	4.57	3.6
ENSMUSG00000099708.1	ENSMUST00000183323.2	RP23-291K4.3	antisense	0.67	0.4	0.64
ENSMUSG00000099851.1	ENSMUST00000186876.1	RP23-182F9.6	antisense	5.15	3.44	0
ENSMUSG00000099964.6	ENSMUST00000185686.1,ENSMUST00000186665.6	RP23-285F13.1	antisense	2.09	3.93	0
ENSMUSG00000100039.1	ENSMUST00000186713.1	RP24-74F2.12	antisense	1.46	5.6	3.96
ENSMUSG00000100075.1	ENSMUST00000187897.1	RP23-18G1.2	antisense	0.35	0.98	0.71
ENSMUSG00000100081.1	ENSMUST00000187426.1	RP23-374N19.5	antisense	4.16	5.68	8.5
ENSMUSG00000100084.2	ENSMUST00000188271.2	RP23-32P19.3	antisense	0	1.17	1.99
ENSMUSG00000100162.2	ENSMUST00000183822.2,ENSMUST00000183993.7,ENSMUST00000185121.7	RP23-171A13.14	antisense	1.15	0.15	3.46
ENSMUSG00000100166.1	ENSMUST00000190868.1	RP24-96N20.1	antisense	0.17	0.64	1.86
ENSMUSG00000100600.6	ENSMUST00000188579.6,ENSMUST00000189574.6,ENSMUST00000189855.1,ENSMUST00000205953.1	RP23-48C24.2	antisense	1.92	5.63	0.28
ENSMUSG00000100707.1	ENSMUST00000190040.1	RP23-97L11.1	antisense	9.18	5.47	1.6
ENSMUSG00000100812.1	ENSMUST00000188193.1	RP23-158A22.1	antisense	2.08	4.44	0.65
ENSMUSG00000100876.1	ENSMUST00000189942.1	RP23-45G16.6	antisense	0.82	0	1.76
ENSMUSG00000100954.4	ENSMUST00000185848.1,ENSMUST00000186597.1,ENSMUST00000206952.1	RP24-167M10.2	antisense	1.12	0.78	0.99
ENSMUSG00000101013.1	ENSMUST00000190567.1	RP24-300D7.1	antisense	2.21	0.86	0.15
ENSMUSG00000101225.1	ENSMUST00000185351.1	RP23-4H17.1	antisense	5.11	2.18	2.81
ENSMUSG00000101438.1	ENSMUST00000185388.1,ENSMUST00000189156.1	RP23-222K15.31	antisense	7.63	6.02	8.24
ENSMUSG00000101671.1	ENSMUST00000185617.1	RP23-457H19.1	antisense	17.83	15.21	10.03
ENSMUSG00000101952.1	ENSMUST00000188846.1	RP24-263F3.1	antisense	1.99	2.13	1.14
ENSMUSG00000102014.1	ENSMUST00000185310.1,ENSMUST00000188163.1	RP24-137J17.2	antisense	2.46	0.71	0
ENSMUSG00000102055.1	ENSMUST00000186240.1	RP23-31H15.3	antisense	1.62	10.48	0
ENSMUSG00000102101.1	ENSMUST00000186480.1	Zbtb11os1	antisense	2.37	2.86	2.46
ENSMUSG00000102634.1	ENSMUST00000194001.1	RP23-193O23.3	antisense	0.63	4.67	1.2
ENSMUSG00000102774.1	ENSMUST00000193759.1,ENSMUST00000194881.1	RP24-317P2.2	antisense	3.19	4.48	0
ENSMUSG00000102861.1	ENSMUST00000195540.1	RP24-116C1.9	antisense	4.34	1.71	4.15
ENSMUSG00000103041.1	ENSMUST00000195714.1	RP24-372I24.4	antisense	0.67	1.96	1.92
ENSMUSG00000103309.1	ENSMUST00000192003.1	RP23-407E2.27	antisense	1.88	1.42	0.92
ENSMUSG00000103649.1	ENSMUST00000192748.1	RP23-201I6.5	antisense	1.83	2.65	1.02
ENSMUSG00000104002.2	ENSMUST00000193040.2	RP23-348C6.3	antisense	2.02	2.76	3.15
ENSMUSG00000104168.1	ENSMUST00000192691.1,ENSMUST00000195108.1	RP23-410B24.2	antisense	10.71	10.85	3.97
ENSMUSG00000104208.1	ENSMUST00000192053.1	RP23-448A11.8	antisense	84.19	85.96	53.26
ENSMUSG00000104283.1	ENSMUST00000192259.1,ENSMUST00000195007.1	RP24-324H23.3	antisense	3.84	3.07	3.4
ENSMUSG00000104435.1	ENSMUST00000193794.1	RP24-288J3.2	antisense	1.01	0.31	0.6
ENSMUSG00000104554.1	ENSMUST00000198222.1	RP23-71G16.6	antisense	3.02	1.68	3.15
ENSMUSG00000104784.1	ENSMUST00000195990.1	RP24-230J14.10	antisense	1.72	0.35	0.59
ENSMUSG00000104850.1	ENSMUST00000197735.1	RP23-256O22.3	antisense	1.12	2.42	0
ENSMUSG00000105055.1	ENSMUST00000199794.1	RP23-218L17.3	antisense	0.19	6.65	8.27
ENSMUSG00000105245.1	ENSMUST00000198557.1,ENSMUST00000200435.1	RP24-124P9.3	antisense	2.82	0.72	1.63
ENSMUSG00000105834.1	ENSMUST00000196791.1	RP23-210I6.1	antisense	0.83	1	3.9
ENSMUSG00000106108.1	ENSMUST00000197612.1	RP23-316M11.10	antisense	0	1.29	1.88
ENSMUSG00000106396.1	ENSMUST00000199508.1	RP24-140D11.1	antisense	9.11	5.2	22.29
ENSMUSG00000106415.1	ENSMUST00000198035.1	RP24-565B3.4	antisense	0	0.91	1.76
ENSMUSG00000107230.1	ENSMUST00000201818.1	RP23-345O17.5	antisense	3.76	6.69	1.85
ENSMUSG00000107509.1	ENSMUST00000204216.1	RP24-417N21.5	antisense	0.89	0.65	0
ENSMUSG00000107675.1	ENSMUST00000204221.1	RP24-272N4.2	antisense	5.45	6.71	2.33
ENSMUSG00000107999.1	ENSMUST00000204662.1	RP24-218I17.4	antisense	0	1.11	1.5
ENSMUSG00000108081.1	ENSMUST00000203985.1	RP23-415I19.4	antisense	4.21	0	3.13
ENSMUSG00000108332.1	ENSMUST00000205412.1,ENSMUST00000206282.1	RP23-89C10.2	antisense	0.82	3.44	0
ENSMUSG00000108435.1	ENSMUST00000206838.1	RP23-60P18.10	antisense	1.63	4.26	2.41
ENSMUSG00000108660.1	ENSMUST00000205532.1	RP23-361O12.3	antisense	1.09	1.13	0
ENSMUSG00000108832.1	ENSMUST00000208849.1	RP24-325H17.1	antisense	0.78	1.1	0.9
ENSMUSG00000109110.1	ENSMUST00000207657.1	RP23-423B21.7	antisense	0.89	0	0.63
ENSMUSG00000109168.1	ENSMUST00000207649.1	RP23-89A16.3	antisense	51.02	18.58	18.71
ENSMUSG00000109590.1	ENSMUST00000210677.1	RP23-24C14.1	antisense	4.8	4.34	4.35
ENSMUSG00000109604.1	ENSMUST00000209925.1	RP23-393E8.4	antisense	0	0.67	1.69
ENSMUSG00000109715.1	ENSMUST00000209836.1	RP23-384C18.12	antisense	4.54	3.18	3.31
ENSMUSG00000109780.1	ENSMUST00000209874.1	RP23-480D17.3	antisense	0.49	5.2	0.78
ENSMUSG00000109849.1	ENSMUST00000211470.1	RP23-187B20.1	antisense	2	1.22	1.94
ENSMUSG00000109881.1	ENSMUST00000210611.1	RP24-285L8.3	antisense	7.66	1.45	1.63
ENSMUSG00000109998.1	ENSMUST00000209998.1,ENSMUST00000211418.1	AC149057.2	antisense	1.36	1.27	0
ENSMUSG00000110156.1	ENSMUST00000209642.1,ENSMUST00000210917.1	RP23-453G12.2	antisense	13.47	13.05	24.96
ENSMUSG00000110236.1	ENSMUST00000210223.1	RP24-371M20.1	antisense	2.27	0.95	4.51
ENSMUSG00000110243.1	ENSMUST00000210318.1	RP23-344G11.4	antisense	0.45	1.75	2.4
ENSMUSG00000110357.1	ENSMUST00000211533.1	RP23-345D18.4	antisense	43.32	32.37	29.9
ENSMUSG00000110611.1	ENSMUST00000212232.1,ENSMUST00000212288.1	RP23-127B8.7	antisense	8.51	14.85	12.37
ENSMUSG00000110945.1	ENSMUST00000217077.1	RP23-453B15.7	antisense	5.96	0.76	0.48
ENSMUSG00000111082.1	ENSMUST00000215803.1	RP23-23P9.5	antisense	1.26	0.75	0
ENSMUSG00000111329.1	ENSMUST00000216147.1	RP23-228B2.3	antisense	1.1	1.1	2.63
ENSMUSG00000111348.1	ENSMUST00000216737.1	RP24-189I2.4	antisense	2.29	1.63	2.09
ENSMUSG00000111474.1	ENSMUST00000214043.1,ENSMUST00000215162.1	RP23-367D2.1	antisense	4.47	3.54	6.54
ENSMUSG00000111828.1	ENSMUST00000213677.1	RP23-366E1.3	antisense	3.23	0	8.42
ENSMUSG00000111873.1	ENSMUST00000214575.1	RP23-366E4.8	antisense	3.95	3.26	0
ENSMUSG00000111895.1	ENSMUST00000217800.1	CAAA01066804.1	antisense	21.21	18.79	18.55
ENSMUSG00000111905.1	ENSMUST00000218530.1	RP24-347C6.5	antisense	2.29	1.09	0
ENSMUSG00000113070.1	ENSMUST00000220923.1	RP24-494I18.6	antisense	15.11	13.34	4.03
ENSMUSG00000113121.1	ENSMUST00000221765.1,ENSMUST00000222786.1	RP23-96D5.3	antisense	3.08	8.36	5.32
ENSMUSG00000113311.1	ENSMUST00000222047.1	RP23-44G15.6	antisense	0.74	0.79	1.08
ENSMUSG00000114014.1	ENSMUST00000223486.1	RP24-494I18.3	antisense	1.78	0.84	0.54
ENSMUSG00000114235.1	ENSMUST00000224716.1	RP24-511E21.2	antisense	0.63	0.98	0
ENSMUSG00000114369.1	ENSMUST00000224796.1	RP24-67N17.5	antisense	0	1.12	5.98
ENSMUSG00000114742.1	ENSMUST00000225283.1	RP23-183J2.3	antisense	2.47	3.88	6.64
ENSMUSG00000114788.1	ENSMUST00000223925.1	RP23-210I20.5	antisense	4.82	1.72	4.73
ENSMUSG00000114934.1	ENSMUST00000223791.1	RP24-67N17.2	antisense	0.69	1.65	0.94
ENSMUSG00000114961.1	ENSMUST00000224519.1	RP24-259F16.5	antisense	1.83	2.4	0
ENSMUSG00000115311.1	ENSMUST00000228755.1,ENSMUST00000228927.1	RP23-114J12.10	antisense	0	1.85	2.29
ENSMUSG00000115469.1	ENSMUST00000227918.1	RP23-99P18.4	antisense	0.73	0.68	0.44
ENSMUSG00000115546.1	ENSMUST00000228225.1	RP23-262K24.2	antisense	0.64	0.48	1.28
ENSMUSG00000115923.1	ENSMUST00000229446.1	RP23-424C7.4	antisense	12.08	15.49	10.88
ENSMUSG00000116125.1	ENSMUST00000230187.1	RP23-383D13.2	antisense	9.78	6.05	0
ENSMUSG00000116223.1	ENSMUST00000229156.1,ENSMUST00000229635.1	RP23-278C10.9	antisense	2.54	4.28	0
ENSMUSG00000116272.1	ENSMUST00000230714.1	RP24-324P21.2	antisense	0	2.28	7.39
ENSMUSG00000116508.1	ENSMUST00000231106.1	RP23-25N17.6	antisense	4.24	4.55	0
ENSMUSG00000018451.6	ENSMUST00000156068.2	RP23-83I13.10	lincRNA	54.44	33.43	24.98
ENSMUSG00000021268.17	ENSMUST00000124106.7,ENSMUST00000126289.7,ENSMUST00000128178.1,ENSMUST00000128458.2,ENSMUST00000129245.7,ENSMUST00000143272.7,ENSMUST00000143836.7,ENSMUST00000143847.7,ENSMUST00000146701.7,ENSMUST00000150851.1,ENSMUST00000166636.8	Meg3	lincRNA	569.96	448.32	447.56
ENSMUSG00000022639.14	ENSMUST00000169791.3,ENSMUST00000186535.1,ENSMUST00000186806.1,ENSMUST00000186944.6,ENSMUST00000191079.1	Dubr	lincRNA	2.51	7.31	5.68
ENSMUSG00000029878.6	ENSMUST00000072100.3,ENSMUST00000221311.1	RP23-182N12.4	lincRNA	7.1	18.79	11.17
ENSMUSG00000037735.7	ENSMUST00000037953.6,ENSMUST00000163627.2	RP24-280B23.1	lincRNA	7.82	1.49	3.7
ENSMUSG00000037884.6	ENSMUST00000035860.6,ENSMUST00000202778.1	RP23-254H18.1	lincRNA	4.68	2.3	2.31
ENSMUSG00000038152.4	ENSMUST00000038032.4,ENSMUST00000189843.1	RP23-166O7.1	lincRNA	9.14	12.96	16.51
ENSMUSG00000039563.6	ENSMUST00000044964.5,ENSMUST00000122882.1,ENSMUST00000149687.1,ENSMUST00000151434.1	AC131803.2	lincRNA	1.12	1.07	2.9
ENSMUSG00000042579.2	ENSMUST00000038450.1,ENSMUST00000195940.1	RP24-122I22.2	lincRNA	3.56	3.88	3.88
ENSMUSG00000043773.5	ENSMUST00000063103.4,ENSMUST00000214777.1,ENSMUST00000215356.1	RP23-366E4.5	lincRNA	19.19	7.51	13.08
ENSMUSG00000044471.12	ENSMUST00000115107.7,ENSMUST00000123757.1,ENSMUST00000185982.7,ENSMUST00000187876.6,ENSMUST00000188611.1,ENSMUST00000229076.1,ENSMUST00000229116.1,ENSMUST00000229299.1,ENSMUST00000229711.1,ENSMUST00000229779.1,ENSMUST00000230091.1,ENSMUST00000230209.1,ENSMUST00000230832.1,ENSMUST00000230874.1,ENSMUST00000231007.1,ENSMUST00000231083.1	Lncpint	lincRNA	2.67	0.9	3.78
ENSMUSG00000045075.3	ENSMUST00000062249.2,ENSMUST00000191115.1	RP23-17C2.4	lincRNA	4.84	0	0.67
ENSMUSG00000048106.5	ENSMUST00000059704.4,ENSMUST00000198527.1	RP23-105K2.3	lincRNA	19.7	9.5	29.34
ENSMUSG00000049476.12	ENSMUST00000079376.11,ENSMUST00000187948.1	RP24-547H23.2	lincRNA	1.28	1.01	0
ENSMUSG00000050334.12	ENSMUST00000131907.8,ENSMUST00000182701.1,ENSMUST00000182788.1,ENSMUST00000185281.6,ENSMUST00000187663.1	RP23-88A13.2	lincRNA	5.73	5.21	8.06
ENSMUSG00000052479.5	ENSMUST00000064349.5,ENSMUST00000153366.1	AC140724.2	lincRNA	1.86	1.51	0
ENSMUSG00000052658.5	ENSMUST00000064646.4,ENSMUST00000213974.1	RP24-264F17.2	lincRNA	4.37	1.22	5.41
ENSMUSG00000053656.6	ENSMUST00000117249.1,ENSMUST00000120364.1	Dancr	lincRNA	12.4	2.98	10.46
ENSMUSG00000055494.5	ENSMUST00000144818.1	RP23-55C8.3	lincRNA	1.92	0	1.99
ENSMUSG00000056771.7	ENSMUST00000071101.7	RP24-363O21.4	lincRNA	9.99	17.64	22.32
ENSMUSG00000060143.7	ENSMUST00000073238.6,ENSMUST00000227553.1	RP23-4P23.3	lincRNA	159.27	175.62	203.7
ENSMUSG00000060149.6	ENSMUST00000071374.5,ENSMUST00000190415.1	RP23-7F9.1	lincRNA	0.83	1.07	1.55
ENSMUSG00000060380.3	ENSMUST00000080911.1,ENSMUST00000136322.1,ENSMUST00000213746.1,ENSMUST00000217463.1	RP24-175C20.1	lincRNA	4.6	5.2	4.62
ENSMUSG00000066057.6	ENSMUST00000084298.5,ENSMUST00000182639.1	RP24-133K9.1	lincRNA	46.5	45.82	82.3
ENSMUSG00000068151.7	ENSMUST00000107533.3,ENSMUST00000154958.1	AC132685.1	lincRNA	2.02	2.44	0.33
ENSMUSG00000072761.10	ENSMUST00000105311.3,ENSMUST00000186431.6	RP23-15O6.1	lincRNA	2.31	1.44	3.02
ENSMUSG00000072769.6	ENSMUST00000100944.6,ENSMUST00000196693.4,ENSMUST00000197854.1,ENSMUST00000198585.1,ENSMUST00000199724.1	RP24-317M4.4	lincRNA	48.57	53.56	70.62
ENSMUSG00000072847.4	ENSMUST00000101077.2,ENSMUST00000148413.2	RP23-70A15.2	lincRNA	1.3	7.38	14.15
ENSMUSG00000073000.3	ENSMUST00000101281.2,ENSMUST00000219367.1,ENSMUST00000220043.1	RP24-225A16.7	lincRNA	6.22	2.97	4.3
ENSMUSG00000073147.3	ENSMUST00000101522.2,ENSMUST00000185943.1,ENSMUST00000188328.1,ENSMUST00000189045.1,ENSMUST00000191186.1	RP23-443N7.2	lincRNA	8.69	8.19	7.15
ENSMUSG00000073154.10	ENSMUST00000101535.8,ENSMUST00000159032.1,ENSMUST00000159965.1,ENSMUST00000160156.1,ENSMUST00000160187.1,ENSMUST00000161161.7,ENSMUST00000161255.1,ENSMUST00000161820.7,ENSMUST00000163834.2	RP23-315E20.1	lincRNA	0	1.53	1.52
ENSMUSG00000073155.12	ENSMUST00000130875.7,ENSMUST00000136110.1,ENSMUST00000152147.7	RP23-338E5.2	lincRNA	42.15	54.28	61.64
ENSMUSG00000073164.11	ENSMUST00000127001.1,ENSMUST00000130361.7,ENSMUST00000135421.7,ENSMUST00000141777.7,ENSMUST00000149246.7	RP23-286D7.1	lincRNA	12.52	1.98	5.46
ENSMUSG00000073374.3	ENSMUST00000097289.2,ENSMUST00000188481.1	RP24-381E21.2	lincRNA	0.88	0.39	3.96
ENSMUSG00000073478.6	ENSMUST00000139056.2,ENSMUST00000194375.1	AC115896.3	lincRNA	6.91	0.43	2.99
ENSMUSG00000073590.3	ENSMUST00000097608.2,ENSMUST00000192137.1	RP23-56B11.6	lincRNA	1.26	0.68	0
ENSMUSG00000074388.3	ENSMUST00000098828.1	AC164091.1	lincRNA	3.92	0	3.22
ENSMUSG00000075020.6	ENSMUST00000129661.1,ENSMUST00000134563.1,ENSMUST00000209947.1,ENSMUST00000210721.1,ENSMUST00000210851.1,ENSMUST00000211430.1,ENSMUST00000211619.1	RP23-201G13.1	lincRNA	126.78	138.66	119.77
ENSMUSG00000084776.1	ENSMUST00000143622.1	RP23-83P7.2	lincRNA	1.03	1.01	1.32
ENSMUSG00000084799.7	ENSMUST00000138611.7,ENSMUST00000186436.1,ENSMUST00000186786.1,ENSMUST00000188602.1	Ino80dos	lincRNA	13.47	2.1	7.58
ENSMUSG00000084843.1	ENSMUST00000145549.1	RP24-499M12.1	lincRNA	1.56	7.35	2.28
ENSMUSG00000084850.1	ENSMUST00000125194.1	RP23-176O5.2	lincRNA	0	3.95	1.21
ENSMUSG00000084898.1	ENSMUST00000144029.1	RP23-340N6.1	lincRNA	5.13	1.02	5.07
ENSMUSG00000085030.1	ENSMUST00000138442.1	AC147266.3	lincRNA	2.23	6.92	4.21
ENSMUSG00000085067.2	ENSMUST00000142962.2	RP23-305C1.1	lincRNA	24.81	5.4	11.11
ENSMUSG00000085084.7	ENSMUST00000139363.1,ENSMUST00000140941.1,ENSMUST00000148224.1,ENSMUST00000149387.7	AC125047.1	lincRNA	10.15	3.76	6.97
ENSMUSG00000085085.2	ENSMUST00000149472.2	RP23-269B7.6	lincRNA	0.96	0.56	1.01
ENSMUSG00000085238.1	ENSMUST00000146754.1	RP23-158O11.6	lincRNA	2.85	0	2.63
ENSMUSG00000085338.1	ENSMUST00000138424.1	RP23-463E7.8	lincRNA	4.54	2.65	0
ENSMUSG00000085433.2	ENSMUST00000127989.2,ENSMUST00000143062.1	AC113474.3	lincRNA	7.26	4.01	0
ENSMUSG00000085438.1	ENSMUST00000147425.1,ENSMUST00000153581.1	RP23-22A15.2	lincRNA	43.55	31.32	41.24
ENSMUSG00000085862.2	ENSMUST00000123699.2,ENSMUST00000138528.2,ENSMUST00000228816.1	RP23-360N18.1	lincRNA	6.49	7.33	0
ENSMUSG00000086013.1	ENSMUST00000139612.1	RP24-359O2.3	lincRNA	22.42	15.25	33.64
ENSMUSG00000086075.1	ENSMUST00000140833.1,ENSMUST00000156391.1	AC113299.3	lincRNA	0	2	0.96
ENSMUSG00000086212.7	ENSMUST00000139185.1,ENSMUST00000144232.7,ENSMUST00000154820.7	Mkln1os	lincRNA	4.57	10.59	3.66
ENSMUSG00000086290.8	ENSMUST00000126380.2,ENSMUST00000128000.7,ENSMUST00000128131.1,ENSMUST00000137343.7,ENSMUST00000144705.7,ENSMUST00000153474.8,ENSMUST00000182826.1	Snhg12	lincRNA	31.36	18.37	0.95
ENSMUSG00000086363.7	ENSMUST00000130109.7,ENSMUST00000140415.7,ENSMUST00000145801.1,ENSMUST00000146336.1	RP23-262C6.2	lincRNA	20.32	21.42	11.32
ENSMUSG00000086368.2	ENSMUST00000124378.1,ENSMUST00000144202.1,ENSMUST00000148916.1,ENSMUST00000149609.1,ENSMUST00000201195.1	RP23-41I11.9	lincRNA	3.9	4.51	3.87
ENSMUSG00000086370.8	ENSMUST00000123841.2,ENSMUST00000125419.7,ENSMUST00000130063.7,ENSMUST00000145803.7,ENSMUST00000156211.7,ENSMUST00000156240.7	Ftx	lincRNA	1.34	5.76	4.6
ENSMUSG00000086425.7	ENSMUST00000126140.7,ENSMUST00000128888.1,ENSMUST00000156508.1	RP23-475B13.3	lincRNA	1.93	1.08	1.13
ENSMUSG00000086503.3	ENSMUST00000127786.2,ENSMUST00000153883.2,ENSMUST00000185876.1	Xist	lincRNA	8.35	1.83	1.09
ENSMUSG00000086602.1	ENSMUST00000155610.1	AC137513.1	lincRNA	0	1.71	3.47
ENSMUSG00000086782.2	ENSMUST00000144604.1,ENSMUST00000189920.1	RP23-32L21.4	lincRNA	16.11	10.18	3.94
ENSMUSG00000086859.3	ENSMUST00000145438.1,ENSMUST00000149822.1,ENSMUST00000182811.1	Snhg20	lincRNA	35.74	60.18	22.03
ENSMUSG00000086943.2	ENSMUST00000156243.2,ENSMUST00000180695.1	RP23-263M10.3	lincRNA	5.96	1.72	0
ENSMUSG00000087018.1	ENSMUST00000123840.1	RP23-37B7.2	lincRNA	1.11	0.75	2.72
ENSMUSG00000087038.9	ENSMUST00000139552.2,ENSMUST00000144424.8,ENSMUST00000149308.3,ENSMUST00000163302.1	RP23-152P11.2	lincRNA	0.97	3.02	1.11
ENSMUSG00000087196.1	ENSMUST00000144634.1	RP23-466D3.1	lincRNA	4.83	9.34	6.32
ENSMUSG00000087259.7	ENSMUST00000127263.7,ENSMUST00000136438.7,ENSMUST00000145206.1,ENSMUST00000150712.1	RP23-468D17.1	lincRNA	17.35	10.25	16.51
ENSMUSG00000087475.3	ENSMUST00000124673.1,ENSMUST00000163996.1	RP24-403B15.1	lincRNA	1.24	3.36	0.5
ENSMUSG00000087574.1	ENSMUST00000125967.1,ENSMUST00000136201.1,ENSMUST00000138007.1	RP23-393B19.1	lincRNA	15.52	5.74	8.67
ENSMUSG00000087575.7	ENSMUST00000150171.1,ENSMUST00000153817.7	RP23-391E6.1	lincRNA	0.43	2.7	1.21
ENSMUSG00000087590.2	ENSMUST00000146010.2,ENSMUST00000179138.1	Epb41l4aos	lincRNA	7.2	4.14	6.08
ENSMUSG00000087617.1	ENSMUST00000132465.1,ENSMUST00000151070.1	RP23-155G13.1	lincRNA	4.79	2.23	0
ENSMUSG00000087620.7	ENSMUST00000130264.1,ENSMUST00000136406.7,ENSMUST00000142109.7,ENSMUST00000150604.7	RP23-316B4.2	lincRNA	28.8	26.75	27.83
ENSMUSG00000087674.7	ENSMUST00000136456.1,ENSMUST00000141289.7,ENSMUST00000150514.7	RP23-34E4.1	lincRNA	3.78	1.59	0
ENSMUSG00000087679.2	ENSMUST00000133808.1,ENSMUST00000163836.1	RP23-325E4.5	lincRNA	30.42	28.93	32.79
ENSMUSG00000090086.7	ENSMUST00000159072.1,ENSMUST00000159637.7,ENSMUST00000160099.1,ENSMUST00000160227.7,ENSMUST00000160255.7,ENSMUST00000160321.7,ENSMUST00000162697.1	AC158114.3	lincRNA	3.1	5.49	1.47
ENSMUSG00000090399.1	ENSMUST00000112103.1	RP24-409F22.2	lincRNA	1.42	0	0.63
ENSMUSG00000091021.1	ENSMUST00000172202.1	RP23-63D8.8	lincRNA	2.64	0.08	4.2
ENSMUSG00000091514.2	ENSMUST00000167899.2	RP23-322E23.8	lincRNA	8.31	5.84	8.13
ENSMUSG00000091864.1	ENSMUST00000170929.1	RP23-396C19.1	lincRNA	3.84	3.87	0
ENSMUSG00000091985.1	ENSMUST00000170933.1	RP23-406B13.10	lincRNA	1.61	0.45	2.73
ENSMUSG00000092178.2	ENSMUST00000210683.1	RP24-244P2.1	lincRNA	2.47	0	0.62
ENSMUSG00000092341.2	ENSMUST00000172812.2,ENSMUST00000173314.1,ENSMUST00000173499.1,ENSMUST00000173523.1,ENSMUST00000174808.1	Malat1	lincRNA	2981.15	1556.22	1376.36
ENSMUSG00000093908.2	ENSMUST00000179344.1,ENSMUST00000220896.1	RP23-344H4.1	lincRNA	1.83	1.3	6.26
ENSMUSG00000094002.3	ENSMUST00000177636.1,ENSMUST00000182473.1,ENSMUST00000182592.2,ENSMUST00000183238.1,ENSMUST00000220998.1,ENSMUST00000222838.1,ENSMUST00000222954.1	RP23-195H19.1	lincRNA	35.03	13.99	11.69
ENSMUSG00000094707.1	ENSMUST00000178904.1	RP23-167K23.1	lincRNA	0.56	1.42	0
ENSMUSG00000096934.1	ENSMUST00000181067.1	Gm26658	lincRNA	3.38	0.21	1.67
ENSMUSG00000096943.1	ENSMUST00000181723.1	Gm26721	lincRNA	1.84	3.78	2.5
ENSMUSG00000096956.2	ENSMUST00000181536.2	Snhg18	lincRNA	0.53	1.82	0
ENSMUSG00000096972.7	ENSMUST00000180945.1,ENSMUST00000181446.7	Gm26883	lincRNA	3.75	1.34	0.72
ENSMUSG00000096975.1	ENSMUST00000181397.1	Gm16386	lincRNA	1.44	1.1	0.19
ENSMUSG00000096979.1	ENSMUST00000181610.1	Gm26880	lincRNA	0.28	1.28	1.43
ENSMUSG00000096980.1	ENSMUST00000181075.1	Gm26526	lincRNA	1.22	1.61	3.37
ENSMUSG00000096983.1	ENSMUST00000181900.1	2010015M23Rik	lincRNA	1.46	1.09	1.27
ENSMUSG00000096988.1	ENSMUST00000181032.1	RP23-135G19.1	lincRNA	1.94	9.12	8.84
ENSMUSG00000096996.1	ENSMUST00000180538.1	Gm26792	lincRNA	1.82	2.2	0.22
ENSMUSG00000097010.2	ENSMUST00000181194.1,ENSMUST00000223049.1,ENSMUST00000223260.1	RP23-113F14.4	lincRNA	0	4.47	11.73
ENSMUSG00000097018.2	ENSMUST00000180862.2	RP24-421H18.3	lincRNA	1.52	1.95	1.87
ENSMUSG00000097023.8	ENSMUST00000180881.2,ENSMUST00000181511.8,ENSMUST00000182125.1,ENSMUST00000182317.1,ENSMUST00000182495.1,ENSMUST00000182937.7,ENSMUST00000183043.7	RP23-207N5.1	lincRNA	21.26	15.69	7.84
ENSMUSG00000097039.8	ENSMUST00000180432.8,ENSMUST00000181416.8,ENSMUST00000181657.8,ENSMUST00000182075.7,ENSMUST00000182141.1,ENSMUST00000182380.7,ENSMUST00000182476.7,ENSMUST00000182956.7,ENSMUST00000183028.1,ENSMUST00000183297.7	Pvt1	lincRNA	9.73	6.77	13.22
ENSMUSG00000097045.1	ENSMUST00000181499.1	Gm26641	lincRNA	4.37	11.21	2.78
ENSMUSG00000097047.1	ENSMUST00000181147.1	1110020A21Rik	lincRNA	5.47	1.54	0
ENSMUSG00000097059.1	ENSMUST00000180775.1	Fam120aos	lincRNA	8.06	1.76	4.48
ENSMUSG00000097062.1	ENSMUST00000181502.1	Gm17586	lincRNA	12.3	13.37	10.57
ENSMUSG00000097073.7	ENSMUST00000180723.7,ENSMUST00000180982.1	RP23-46B12.5	lincRNA	0	3.84	3.83
ENSMUSG00000097080.7	ENSMUST00000181757.7,ENSMUST00000181871.1	1700086O06Rik	lincRNA	8.14	2.57	9.46
ENSMUSG00000097090.1	ENSMUST00000180434.1	Gm26724	lincRNA	1.62	2.17	0
ENSMUSG00000097094.1	ENSMUST00000181165.1	Gm26548	lincRNA	0.85	0.6	0.13
ENSMUSG00000097103.1	ENSMUST00000181895.1	Gm2885	lincRNA	2.36	1.38	0
ENSMUSG00000097119.1	ENSMUST00000181149.1	B230354K17Rik	lincRNA	10.11	8.45	13.55
ENSMUSG00000097123.1	ENSMUST00000181475.1	Gm6297	lincRNA	0.05	1.01	1.81
ENSMUSG00000097131.1	ENSMUST00000180722.1,ENSMUST00000181382.1,ENSMUST00000181973.1	D230017M19Rik	lincRNA	7.5	3.25	3.64
ENSMUSG00000097165.1	ENSMUST00000180805.1	2210008F06Rik	lincRNA	0	2.36	1.71
ENSMUSG00000097183.2	ENSMUST00000181247.2,ENSMUST00000197148.1	RP23-175I24.3	lincRNA	5.22	1.8	3.86
ENSMUSG00000097184.1	ENSMUST00000181485.1	4632428C04Rik	lincRNA	0.7	5.01	8.65
ENSMUSG00000097189.1	ENSMUST00000180383.1	RP23-218K6.6	lincRNA	0	0.81	1.3
ENSMUSG00000097201.1	ENSMUST00000181480.1	Gm26700	lincRNA	2.01	1.25	0.51
ENSMUSG00000097236.1	ENSMUST00000181942.1	4831440E17Rik	lincRNA	1.17	0.22	1.12
ENSMUSG00000097248.9	ENSMUST00000180700.8,ENSMUST00000180806.8,ENSMUST00000181159.7,ENSMUST00000181898.1,ENSMUST00000182174.7,ENSMUST00000182650.7,ENSMUST00000182758.1,ENSMUST00000210170.1,ENSMUST00000210935.1,ENSMUST00000211487.1,ENSMUST00000211631.1	RP23-433F5.1	lincRNA	10.15	7.52	5.18
ENSMUSG00000097263.1	ENSMUST00000181248.1	Gm26804	lincRNA	3.68	3.55	3.56
ENSMUSG00000097277.7	ENSMUST00000180385.1,ENSMUST00000180705.1,ENSMUST00000180879.7,ENSMUST00000180983.1,ENSMUST00000181164.7,ENSMUST00000181264.1,ENSMUST00000181492.1,ENSMUST00000181903.7	WI1-1616M8.2	lincRNA	8.57	12.37	9.52
ENSMUSG00000097284.7	ENSMUST00000180465.7,ENSMUST00000181430.1	4930480K23Rik	lincRNA	1.74	0.87	8.1
ENSMUSG00000097287.2	ENSMUST00000180460.1,ENSMUST00000180951.2,ENSMUST00000196629.1	RP23-151C5.1	lincRNA	14.37	21.92	16.5
ENSMUSG00000097290.8	ENSMUST00000180830.2,ENSMUST00000181780.8,ENSMUST00000181960.2,ENSMUST00000209429.1,ENSMUST00000209449.1,ENSMUST00000209728.1,ENSMUST00000211443.1	RP23-245B21.3	lincRNA	78.13	85.35	55
ENSMUSG00000097296.1	ENSMUST00000180630.1	RP24-64D24.4	lincRNA	2.54	0	4.62
ENSMUSG00000097305.1	ENSMUST00000180839.1	Gm17276	lincRNA	2.89	0.31	0.57
ENSMUSG00000097312.1	ENSMUST00000181242.1,ENSMUST00000181572.1,ENSMUST00000181957.1	Gm26870	lincRNA	26.13	8.24	0.12
ENSMUSG00000097338.1	ENSMUST00000180838.1	Gm2464	lincRNA	2.98	0.99	1.13
ENSMUSG00000097340.1	ENSMUST00000180381.1	Gm26617	lincRNA	2.09	1.03	0.99
ENSMUSG00000097346.1	ENSMUST00000180396.1	RP23-79J21.2	lincRNA	0.82	1.62	0.45
ENSMUSG00000097350.1	ENSMUST00000181774.1	4732491K20Rik	lincRNA	4.31	4.43	5.69
ENSMUSG00000097353.1	ENSMUST00000180477.1	A430046D13Rik	lincRNA	10.58	11.26	14.13
ENSMUSG00000097354.7	ENSMUST00000180379.3,ENSMUST00000181238.1,ENSMUST00000181517.7,ENSMUST00000203780.2,ENSMUST00000204328.1,ENSMUST00000205051.2	RP24-530N5.3	lincRNA	0.81	0	1.34
ENSMUSG00000097375.2	ENSMUST00000181490.2	RP24-270A10.4	lincRNA	0.61	0	3.41
ENSMUSG00000097391.8	ENSMUST00000181496.1,ENSMUST00000181543.8,ENSMUST00000182074.1,ENSMUST00000182185.7,ENSMUST00000182231.1,ENSMUST00000182268.7,ENSMUST00000182300.1,ENSMUST00000182499.7,ENSMUST00000183068.7,ENSMUST00000183084.1,ENSMUST00000183116.7,ENSMUST00000183144.7	Mirg	lincRNA	8.82	10.08	4.12
ENSMUSG00000097392.2	ENSMUST00000181418.1,ENSMUST00000181620.2,ENSMUST00000196593.1,ENSMUST00000197606.1,ENSMUST00000200034.1	RP23-314A12.2	lincRNA	3.32	2.22	2.31
ENSMUSG00000097393.8	ENSMUST00000180382.2,ENSMUST00000180524.7,ENSMUST00000181098.1,ENSMUST00000212085.1	RP23-409B11.1	lincRNA	2.15	1.51	4.71
ENSMUSG00000097402.1	ENSMUST00000181824.1	RP23-48H10.1	lincRNA	0	0.74	11.07
ENSMUSG00000097435.1	ENSMUST00000181197.1	RP24-156G20.6	lincRNA	2.35	5.17	4.69
ENSMUSG00000097453.1	ENSMUST00000180828.1	Gm26894	lincRNA	5.13	7.21	3.8
ENSMUSG00000097460.1	ENSMUST00000181769.1	Gm26734	lincRNA	3.93	0.26	5.33
ENSMUSG00000097468.1	ENSMUST00000180483.1	Mdrl	lincRNA	2.01	3.76	3.4
ENSMUSG00000097469.1	ENSMUST00000180846.1	Gm26733	lincRNA	1.93	1.95	2.57
ENSMUSG00000097479.1	ENSMUST00000181481.1	Gm26582	lincRNA	0.98	2.01	1.71
ENSMUSG00000097488.1	ENSMUST00000181495.1	RP23-76M13.4	lincRNA	2.47	1.02	0.45
ENSMUSG00000097505.1	ENSMUST00000181858.1	Gm26540	lincRNA	2.86	0.58	0.95
ENSMUSG00000097511.2	ENSMUST00000181229.1,ENSMUST00000229002.1,ENSMUST00000229604.1,ENSMUST00000229870.1	RP24-67I21.3	lincRNA	10.24	1.43	0
ENSMUSG00000097515.2	ENSMUST00000181305.2	RP23-298M23.5	lincRNA	8.39	3.07	1.46
ENSMUSG00000097527.2	ENSMUST00000181631.1,ENSMUST00000208802.1	RP23-413C19.5	lincRNA	1.22	2.53	8.49
ENSMUSG00000097542.1	ENSMUST00000181218.1	Gm26751	lincRNA	1.88	0	0.59
ENSMUSG00000097545.7	ENSMUST00000180610.7,ENSMUST00000181808.2,ENSMUST00000185812.1,ENSMUST00000186703.1	Mir124a-1hg	lincRNA	23.47	12.24	7.05
ENSMUSG00000097554.1	ENSMUST00000181751.1	Gm26825	lincRNA	46.19	604.8	51.29
ENSMUSG00000097574.1	ENSMUST00000180974.1	RP23-99D11.4	lincRNA	2.83	2.03	5.53
ENSMUSG00000097590.1	ENSMUST00000181068.1	Gm26675	lincRNA	2.41	8.03	1.32
ENSMUSG00000097604.1	ENSMUST00000181289.1	RP24-220A15.1	lincRNA	1.94	1.91	1.79
ENSMUSG00000097616.7	ENSMUST00000181090.7,ENSMUST00000181225.1	RP23-44E17.1	lincRNA	1.58	4.12	1.27
ENSMUSG00000097619.8	ENSMUST00000181122.2,ENSMUST00000181252.1,ENSMUST00000181747.7,ENSMUST00000229950.1	RP23-212I23.3	lincRNA	1.42	2.06	0
ENSMUSG00000097627.2	ENSMUST00000181381.2,ENSMUST00000221053.1	RP23-453E16.4	lincRNA	0.61	0	4.39
ENSMUSG00000097638.1	ENSMUST00000181515.1	Carlr	lincRNA	1.24	2.67	1.77
ENSMUSG00000097660.1	ENSMUST00000180864.1	Gm26762	lincRNA	1.08	1.13	1.98
ENSMUSG00000097666.1	ENSMUST00000180530.1	A330094K24Rik	lincRNA	0	1.21	3.93
ENSMUSG00000097718.1	ENSMUST00000180482.1	Gm26896	lincRNA	1.45	4.11	3.34
ENSMUSG00000097723.1	ENSMUST00000181052.1	Gm26848	lincRNA	2.02	1.35	1.5
ENSMUSG00000097732.2	ENSMUST00000180975.2	RP23-201I4.9	lincRNA	1.98	2.4	0.39
ENSMUSG00000097734.1	ENSMUST00000181046.1	B930082K07Rik	lincRNA	1.12	0	1.15
ENSMUSG00000097736.8	ENSMUST00000181107.1,ENSMUST00000181682.8,ENSMUST00000181719.1,ENSMUST00000215759.1	RP23-361B11.2	lincRNA	27.29	10.61	10.26
ENSMUSG00000097743.1	ENSMUST00000180682.1,ENSMUST00000180752.1	RP23-121M22.10	lincRNA	0.88	3.81	2.85
ENSMUSG00000097747.1	ENSMUST00000181687.1	Gm26534	lincRNA	2.39	8.22	0.07
ENSMUSG00000097767.8	ENSMUST00000181535.8,ENSMUST00000182258.7,ENSMUST00000182509.7,ENSMUST00000182699.1,ENSMUST00000182953.7,ENSMUST00000183036.1	Miat	lincRNA	30.39	22.59	22.94
ENSMUSG00000097772.7	ENSMUST00000180779.1,ENSMUST00000181873.7,ENSMUST00000196399.1,ENSMUST00000198522.1	RP23-325M7.3	lincRNA	1.67	1.74	0.85
ENSMUSG00000097785.1	ENSMUST00000181921.1	B230217O12Rik	lincRNA	6.38	8.72	7.53
ENSMUSG00000097787.1	ENSMUST00000181612.1	2700046G09Rik	lincRNA	3.46	1.5	5.63
ENSMUSG00000097799.1	ENSMUST00000181963.1	Gm26899	lincRNA	0.83	1.02	0.91
ENSMUSG00000097815.1	ENSMUST00000180863.1	Gm26809	lincRNA	2.38	2.79	1.59
ENSMUSG00000097823.2	ENSMUST00000181309.2	RP24-192L21.2	lincRNA	18.78	16.24	14.02
ENSMUSG00000097824.1	ENSMUST00000181848.1	Gm26593	lincRNA	1.33	0.94	1.85
ENSMUSG00000097835.1	ENSMUST00000180450.1	Gm26910	lincRNA	6.74	2.59	8.61
ENSMUSG00000097842.2	ENSMUST00000181501.2,ENSMUST00000205647.1	RP23-201L15.5	lincRNA	0.19	3.35	3.45
ENSMUSG00000097861.1	ENSMUST00000180608.1	Gm26858	lincRNA	0.74	1.08	0
ENSMUSG00000097867.1	ENSMUST00000181640.1	Lppos	lincRNA	1.12	1.6	2.04
ENSMUSG00000097868.1	ENSMUST00000181191.1	A330069E16Rik	lincRNA	1.27	1.33	0.17
ENSMUSG00000097908.7	ENSMUST00000181045.7,ENSMUST00000181190.2,ENSMUST00000197095.4,ENSMUST00000199264.4	RP24-456B4.4	lincRNA	3.23	7.52	10.12
ENSMUSG00000097934.1	ENSMUST00000181654.1	RP23-191A12.5	lincRNA	1.27	1.28	0
ENSMUSG00000097960.1	ENSMUST00000183235.1	RP23-418G1.1	lincRNA	5.66	4.37	2.58
ENSMUSG00000097961.1	ENSMUST00000182943.1	RP23-286G19.5	lincRNA	15.04	15.61	21.74
ENSMUSG00000097971.3	ENSMUST00000182520.1,ENSMUST00000192833.1	RP23-81C12.1	lincRNA	143.24	106.95	214.48
ENSMUSG00000097974.1	ENSMUST00000182342.1,ENSMUST00000183019.1	RP23-152P5.2	lincRNA	10.19	8.31	13.35
ENSMUSG00000098051.1	ENSMUST00000183124.1	RP23-359C15.10	lincRNA	9.55	4.15	10.36
ENSMUSG00000098098.7	ENSMUST00000183083.7,ENSMUST00000183087.1	Bvht	lincRNA	10.22	4.1	0
ENSMUSG00000098120.1	ENSMUST00000182046.1,ENSMUST00000182863.1	RP24-242N1.1	lincRNA	8.24	6.07	5.08
ENSMUSG00000098178.1	ENSMUST00000182010.1	RP23-81C12.3	lincRNA	39.08	18.22	24.97
ENSMUSG00000098196.1	ENSMUST00000182516.1	RP23-70A15.5	lincRNA	0.02	1.87	4.49
ENSMUSG00000098221.1	ENSMUST00000182551.1	RP24-365B9.1	lincRNA	1.76	2.51	10.46
ENSMUSG00000098234.7	ENSMUST00000182043.7,ENSMUST00000182498.7,ENSMUST00000182580.7,ENSMUST00000182742.1,ENSMUST00000182819.7	Snhg6	lincRNA	39.96	35.98	47.43
ENSMUSG00000098340.1	ENSMUST00000183670.1	RP23-292F17.5	lincRNA	0.53	0	0.78
ENSMUSG00000098682.8	ENSMUST00000183522.7,ENSMUST00000183803.7,ENSMUST00000184869.1,ENSMUST00000227221.1,ENSMUST00000227424.1,ENSMUST00000228153.1,ENSMUST00000228743.1	Otx2os1	lincRNA	7.34	3.83	0.42
ENSMUSG00000099061.1	ENSMUST00000124394.2,ENSMUST00000131029.1	RP24-421H18.1	lincRNA	36	40.57	18.07
ENSMUSG00000099470.1	ENSMUST00000188763.1	RP23-326F22.4	lincRNA	0	0.83	1.48
ENSMUSG00000099843.1	ENSMUST00000185535.1,ENSMUST00000188519.1	RP24-79F8.3	lincRNA	13.96	1.43	5.74
ENSMUSG00000100001.1	ENSMUST00000187629.1	RP23-16C24.1	lincRNA	3.55	3.9	5.03
ENSMUSG00000100113.1	ENSMUST00000186844.1	RP23-231M6.2	lincRNA	2.65	8.88	0.88
ENSMUSG00000100252.6	ENSMUST00000185804.1,ENSMUST00000186746.1,ENSMUST00000186923.1,ENSMUST00000188983.6,ENSMUST00000189467.1,ENSMUST00000189754.1,ENSMUST00000189868.6	Mir124-2hg	lincRNA	63.45	53.75	54.55
ENSMUSG00000100396.1	ENSMUST00000190911.1	RP23-423G13.11	lincRNA	3.98	1.44	0.82
ENSMUSG00000100475.1	ENSMUST00000188138.1	RP24-202N2.2	lincRNA	2.15	8.65	0
ENSMUSG00000100594.1	ENSMUST00000186444.1	RP23-370J16.1	lincRNA	11.16	0.99	0
ENSMUSG00000100618.1	ENSMUST00000186981.1,ENSMUST00000187954.1	RP23-188J8.3	lincRNA	20.28	12.03	9.43
ENSMUSG00000100680.1	ENSMUST00000186472.1	RP23-190H11.5	lincRNA	2.29	2.31	0
ENSMUSG00000100691.1	ENSMUST00000191396.1	RP23-410L16.1	lincRNA	11.39	20.97	13.37
ENSMUSG00000101493.1	ENSMUST00000189334.1	RP23-246F18.8	lincRNA	5.83	2.96	0
ENSMUSG00000101655.1	ENSMUST00000188135.1,ENSMUST00000189386.1	RP23-281H4.5	lincRNA	1.34	3.32	0
ENSMUSG00000101741.1	ENSMUST00000186769.1,ENSMUST00000189576.1	RP23-139L20.1	lincRNA	3.45	2.05	3.03
ENSMUSG00000101849.1	ENSMUST00000189147.1	RP23-346J11.1	lincRNA	0	1.03	4.29
ENSMUSG00000101856.1	ENSMUST00000188465.1	RP23-405O11.1	lincRNA	0	0.57	1.19
ENSMUSG00000102215.1	ENSMUST00000194841.1	RP23-333L19.2	lincRNA	23.47	7.77	15.87
ENSMUSG00000102424.2	ENSMUST00000194826.2	Paupar	lincRNA	0.72	1.39	2.99
ENSMUSG00000102545.1	ENSMUST00000192562.1,ENSMUST00000192648.1,ENSMUST00000195547.1	RP24-253I2.1	lincRNA	4.59	0.91	0
ENSMUSG00000102869.2	ENSMUST00000192590.1,ENSMUST00000192863.2	RP24-114E18.8	lincRNA	431.86	546.07	593.63
ENSMUSG00000103103.1	ENSMUST00000193193.1,ENSMUST00000194104.1	RP23-250G8.13	lincRNA	3.06	0.25	4.87
ENSMUSG00000103108.2	ENSMUST00000194541.2	Rncr4	lincRNA	0.87	0.26	1.51
ENSMUSG00000103126.2	ENSMUST00000192201.2	RP23-12D3.3	lincRNA	0	0.78	2.84
ENSMUSG00000103408.1	ENSMUST00000193964.1	RP23-383K24.3	lincRNA	9.72	1.28	0
ENSMUSG00000104011.1	ENSMUST00000191839.1	RP24-272N10.3	lincRNA	1.67	0	9.74
ENSMUSG00000104212.1	ENSMUST00000193285.1	CAAA01187608.3	lincRNA	1.47	6.27	2.84
ENSMUSG00000104411.1	ENSMUST00000191898.1	RP23-68L13.1	lincRNA	0.64	2.82	2.28
ENSMUSG00000104675.1	ENSMUST00000195951.1	RP23-209N19.4	lincRNA	6.07	7.97	0
ENSMUSG00000105076.1	ENSMUST00000196218.1,ENSMUST00000197486.1,ENSMUST00000199056.1	RP24-324L19.4	lincRNA	2.71	1.36	5.12
ENSMUSG00000105471.1	ENSMUST00000196262.1	RP23-396K22.3	lincRNA	2.26	1.99	0
ENSMUSG00000105686.1	ENSMUST00000196434.1	RP23-253I14.3	lincRNA	0	0.88	1.93
ENSMUSG00000105851.1	ENSMUST00000197965.1	RP23-45G4.2	lincRNA	3.84	0	2.16
ENSMUSG00000105858.1	ENSMUST00000198276.1	RP24-239E2.2	lincRNA	7.21	1.46	0
ENSMUSG00000105957.1	ENSMUST00000199187.1	RP23-335C9.1	lincRNA	0.26	1.68	0.99
ENSMUSG00000106019.1	ENSMUST00000199072.1	RP24-487F9.4	lincRNA	4.41	1.41	0
ENSMUSG00000106334.1	ENSMUST00000198856.1	WI1-49P9.2	lincRNA	1.48	1.95	1.52
ENSMUSG00000106791.1	ENSMUST00000201164.1	RP23-345O17.7	lincRNA	1.74	7.88	0
ENSMUSG00000106795.1	ENSMUST00000201062.1,ENSMUST00000201152.1	RP24-150D8.2	lincRNA	1.87	1.84	0
ENSMUSG00000106874.1	ENSMUST00000201775.1,ENSMUST00000202148.1,ENSMUST00000202542.1	RP23-148L8.3	lincRNA	2.6	1.88	0
ENSMUSG00000106951.1	ENSMUST00000145042.1,ENSMUST00000152575.1	RP23-134H19.3	lincRNA	0.7	0.27	0.68
ENSMUSG00000106980.1	ENSMUST00000201213.1	RP24-333I1.7	lincRNA	0	3.79	5.57
ENSMUSG00000106981.1	ENSMUST00000200940.1	RP23-425N12.2	lincRNA	4.31	8.86	5.94
ENSMUSG00000107008.3	ENSMUST00000200797.1,ENSMUST00000201517.3,ENSMUST00000201658.3,ENSMUST00000201815.3,ENSMUST00000202366.1,ENSMUST00000202502.1,ENSMUST00000202739.1,ENSMUST00000202976.3	RP23-340E6.2	lincRNA	2.25	2.4	0
ENSMUSG00000107096.3	ENSMUST00000201650.3,ENSMUST00000201992.1,ENSMUST00000202860.1	RP23-34P11.2	lincRNA	7.5	3.01	8.76
ENSMUSG00000107451.1	ENSMUST00000205064.1	RP23-370A2.7	lincRNA	10.11	3.36	0
ENSMUSG00000107494.1	ENSMUST00000204094.1	RP23-15K8.1	lincRNA	4.17	2.33	0
ENSMUSG00000107875.1	ENSMUST00000181943.2	RP23-205F19.4	lincRNA	2.18	3.51	0
ENSMUSG00000107879.1	ENSMUST00000204642.1	RP24-363O21.3	lincRNA	5.05	7.31	7.56
ENSMUSG00000108322.1	ENSMUST00000206342.1	RP23-455C13.7	lincRNA	1.62	0.92	0.2
ENSMUSG00000108456.1	ENSMUST00000206533.1	RP24-143K11.2	lincRNA	2.09	1.52	1.04
ENSMUSG00000108532.1	ENSMUST00000206116.1,ENSMUST00000206579.1	RP23-231J2.1	lincRNA	1.95	0.84	0.19
ENSMUSG00000108726.1	ENSMUST00000205632.1	RP23-470P9.2	lincRNA	1.19	3.02	0
ENSMUSG00000108854.1	ENSMUST00000207444.1,ENSMUST00000208263.1	RP23-85B15.7	lincRNA	1.31	0.73	0.59
ENSMUSG00000109006.2	ENSMUST00000209115.1,ENSMUST00000211785.1	RP23-407N2.2	lincRNA	29.61	14.79	22.11
ENSMUSG00000109008.2	ENSMUST00000207451.1,ENSMUST00000209433.1	RP24-120F8.4	lincRNA	1.42	1.5	0.68
ENSMUSG00000109080.1	ENSMUST00000208218.1	RP23-143D11.1	lincRNA	4.52	0	8.58
ENSMUSG00000109083.2	ENSMUST00000185203.1,ENSMUST00000185997.1,ENSMUST00000188287.1,ENSMUST00000189000.1,ENSMUST00000208803.1,ENSMUST00000209313.1,ENSMUST00000209459.1,ENSMUST00000209615.1,ENSMUST00000209680.1,ENSMUST00000210126.1,ENSMUST00000210270.1,ENSMUST00000210401.1,ENSMUST00000210716.1,ENSMUST00000210787.1,ENSMUST00000210906.1,ENSMUST00000211126.1	RP23-80J7.3	lincRNA	0.92	0	1.19
ENSMUSG00000109394.1	ENSMUST00000207061.1	RP23-54G8.4	lincRNA	0.87	0.43	1
ENSMUSG00000109599.1	ENSMUST00000210323.1	RP24-194N4.6	lincRNA	0	1.02	1.55
ENSMUSG00000109754.1	ENSMUST00000210912.1	RP23-434L22.2	lincRNA	0.98	0.75	0.61
ENSMUSG00000109814.1	ENSMUST00000209402.1,ENSMUST00000211504.1	RP23-478L20.2	lincRNA	7.21	14.73	6.27
ENSMUSG00000109829.1	ENSMUST00000210265.1	RP23-451A6.4	lincRNA	0.58	0	2.44
ENSMUSG00000109853.1	ENSMUST00000209229.1,ENSMUST00000210049.1,ENSMUST00000211420.1	RP23-110M15.1	lincRNA	3.16	0	1.15
ENSMUSG00000109868.1	ENSMUST00000209663.1,ENSMUST00000210837.1,ENSMUST00000211262.1	RP23-143B2.1	lincRNA	19.82	9.29	0
ENSMUSG00000110070.1	ENSMUST00000210360.1	RP23-218K15.10	lincRNA	5.05	7.58	0
ENSMUSG00000110230.1	ENSMUST00000211170.1	RP23-243D10.3	lincRNA	2.13	0	2.18
ENSMUSG00000110390.1	ENSMUST00000210335.1	RP23-176M22.7	lincRNA	0	0.84	0.84
ENSMUSG00000110393.2	ENSMUST00000209344.2,ENSMUST00000209855.1,ENSMUST00000209951.1,ENSMUST00000210653.1,ENSMUST00000211729.1	RP23-414P13.3	lincRNA	2.28	1.61	3.92
ENSMUSG00000110408.1	ENSMUST00000210659.1	RP23-357C16.1	lincRNA	1.48	1.18	3.89
ENSMUSG00000110447.1	ENSMUST00000211925.1,ENSMUST00000212011.1,ENSMUST00000213069.1,ENSMUST00000213099.1	RP24-362N13.1	lincRNA	1.76	3.87	0
ENSMUSG00000110605.1	ENSMUST00000212145.1,ENSMUST00000212180.1	RP24-122D14.3	lincRNA	5.87	5.96	2.35
ENSMUSG00000110620.1	ENSMUST00000212988.1	RP23-265B15.1	lincRNA	1.4	0	1.03
ENSMUSG00000110710.1	ENSMUST00000212800.1	RP24-263E2.3	lincRNA	0.45	0.6	1.68
ENSMUSG00000110834.1	ENSMUST00000214845.1	CAAA01180111.2	lincRNA	19.95	9.43	12.51
ENSMUSG00000110901.1	ENSMUST00000213570.1,ENSMUST00000216969.1	RP23-252J6.1	lincRNA	0.34	1.76	6.25
ENSMUSG00000111053.1	ENSMUST00000214808.1	RP23-366E4.6	lincRNA	3.31	1.03	0
ENSMUSG00000111066.1	ENSMUST00000216806.1	RP23-191M12.2	lincRNA	13.17	20.37	2.74
ENSMUSG00000111080.1	ENSMUST00000214634.1	RP23-128C4.4	lincRNA	25.58	41.24	41.46
ENSMUSG00000111117.1	ENSMUST00000217082.1	RP23-103O7.1	lincRNA	1.48	0.71	2.74
ENSMUSG00000111371.1	ENSMUST00000213385.1	RP24-390M17.1	lincRNA	0.59	1.04	3.88
ENSMUSG00000111399.1	ENSMUST00000216687.1	RP23-217J11.6	lincRNA	3.87	1.57	0
ENSMUSG00000111722.1	ENSMUST00000214308.1	RP24-131G14.10	lincRNA	1.14	2.01	3.39
ENSMUSG00000111990.1	ENSMUST00000218629.1	RP23-137I3.2	lincRNA	4.01	0.69	0.71
ENSMUSG00000112110.1	ENSMUST00000156803.8,ENSMUST00000217860.1	RP24-406I15.1	lincRNA	0.56	2.2	0
ENSMUSG00000112117.1	ENSMUST00000182623.3,ENSMUST00000184175.2,ENSMUST00000217866.1,ENSMUST00000217871.1,ENSMUST00000218060.1,ENSMUST00000218255.1,ENSMUST00000218314.1,ENSMUST00000218678.1,ENSMUST00000219444.1,ENSMUST00000219606.1,ENSMUST00000219726.1,ENSMUST00000220192.1,ENSMUST00000220288.1,ENSMUST00000220389.1	Rmst	lincRNA	23.42	48.2	38.28
ENSMUSG00000112143.1	ENSMUST00000220294.1	RP23-56K17.4	lincRNA	2.22	3.7	0.19
ENSMUSG00000112365.1	ENSMUST00000217817.1	RP23-405K2.11	lincRNA	1.25	0	0.95
ENSMUSG00000112547.1	ENSMUST00000219127.1	RP23-151L20.6	lincRNA	0.57	0.85	0
ENSMUSG00000112639.1	ENSMUST00000217874.1,ENSMUST00000217956.1	RP24-310D17.9	lincRNA	3.97	0.63	0
ENSMUSG00000112742.1	ENSMUST00000218557.1	CH25-11N3.2	lincRNA	0.85	0.44	1.79
ENSMUSG00000112941.1	ENSMUST00000221369.1,ENSMUST00000223430.1	CH25-660D15.2	lincRNA	4.32	3.2	1.05
ENSMUSG00000112964.1	ENSMUST00000099446.4,ENSMUST00000220632.1,ENSMUST00000221334.1,ENSMUST00000221869.1,ENSMUST00000222130.1,ENSMUST00000222455.1,ENSMUST00000222743.1,ENSMUST00000223312.1	RP23-95L9.6	lincRNA	5.33	6.51	13.01
ENSMUSG00000113019.1	ENSMUST00000220784.1	RP23-95L9.3	lincRNA	4.95	2.28	0.79
ENSMUSG00000113047.1	ENSMUST00000221408.1,ENSMUST00000222092.1,ENSMUST00000222245.1	RP23-95L9.7	lincRNA	5.17	9.87	0.75
ENSMUSG00000113170.1	ENSMUST00000222088.1	RP24-177A17.5	lincRNA	1.35	0.85	0
ENSMUSG00000113184.1	ENSMUST00000221438.1	RP23-442M3.3	lincRNA	1.89	3.58	0.84
ENSMUSG00000113204.1	ENSMUST00000220478.1,ENSMUST00000220929.1,ENSMUST00000221389.1,ENSMUST00000221506.1,ENSMUST00000222003.1,ENSMUST00000222064.1,ENSMUST00000222254.1,ENSMUST00000222377.1,ENSMUST00000222430.1,ENSMUST00000223059.1	RP23-95L9.5	lincRNA	15.36	21.98	14.14
ENSMUSG00000113216.1	ENSMUST00000221933.1,ENSMUST00000222823.1,ENSMUST00000223198.1	RP23-128M23.2	lincRNA	7.62	11.81	7.22
ENSMUSG00000113300.1	ENSMUST00000222861.1	RP24-404P19.3	lincRNA	1.09	0	2
ENSMUSG00000113361.1	ENSMUST00000221143.1	RP23-60K23.7	lincRNA	1.09	4.05	1.14
ENSMUSG00000113527.1	ENSMUST00000222938.1	RP23-38P6.1	lincRNA	1.62	7.75	5.59
ENSMUSG00000113622.1	ENSMUST00000223212.1	RP24-128N20.2	lincRNA	14.23	4.19	8.74
ENSMUSG00000113722.1	ENSMUST00000222672.1,ENSMUST00000222812.1	RP24-132G6.4	lincRNA	34.45	11.18	7.9
ENSMUSG00000113831.1	ENSMUST00000220671.1	RP24-144G20.2	lincRNA	1.1	0.13	1.18
ENSMUSG00000113835.1	ENSMUST00000220934.1	RP23-394E9.1	lincRNA	5.18	4.82	6.79
ENSMUSG00000113845.1	ENSMUST00000223498.1	RP24-228J18.1	lincRNA	2.34	0	3.83
ENSMUSG00000113940.1	ENSMUST00000220805.1,ENSMUST00000221505.1	RP24-309L4.6	lincRNA	2.54	6.12	0
ENSMUSG00000113986.1	ENSMUST00000220554.1,ENSMUST00000222225.1	RP23-321N21.2	lincRNA	2.04	0.93	0
ENSMUSG00000114036.1	ENSMUST00000220886.1	RP24-231B8.4	lincRNA	9.64	10.19	6.01
ENSMUSG00000114117.1	ENSMUST00000221040.1	RP23-216C6.8	lincRNA	2.3	5.26	5.08
ENSMUSG00000114269.1	ENSMUST00000223574.1,ENSMUST00000224329.1,ENSMUST00000224658.1	RP23-110M15.2	lincRNA	1.3	0	1.75
ENSMUSG00000114379.1	ENSMUST00000223760.1	RP24-182L14.1	lincRNA	6.15	1.51	2.63
ENSMUSG00000114452.1	ENSMUST00000224134.1,ENSMUST00000224431.1,ENSMUST00000225276.1,ENSMUST00000225622.1,ENSMUST00000226114.1	RP23-43E21.1	lincRNA	0	1.22	1.63
ENSMUSG00000114621.1	ENSMUST00000223853.1	RP24-327L23.3	lincRNA	6.08	10.73	9.28
ENSMUSG00000114771.1	ENSMUST00000225201.1	RP23-53N20.5	lincRNA	2.15	1.57	0.63
ENSMUSG00000115099.1	ENSMUST00000226705.1,ENSMUST00000228080.1	RP23-296J16.2	lincRNA	3.06	2.68	3.01
ENSMUSG00000115109.1	ENSMUST00000228194.1	RP23-478G5.2	lincRNA	0	2.41	2.7
ENSMUSG00000115124.1	ENSMUST00000227403.1	RP24-390D14.9	lincRNA	1.71	0	1.4
ENSMUSG00000115220.1	ENSMUST00000227218.1	RP23-63F23.5	lincRNA	4.05	0	1.52
ENSMUSG00000115424.1	ENSMUST00000227158.1,ENSMUST00000228095.1,ENSMUST00000228613.1	RP23-67A17.1	lincRNA	8.79	6.64	1.99
ENSMUSG00000115497.1	ENSMUST00000228223.1	RP23-350J23.1	lincRNA	2.98	0	11.1
ENSMUSG00000115591.1	ENSMUST00000227472.1	RP24-498G7.2	lincRNA	0.15	4.66	1.76
ENSMUSG00000115635.1	ENSMUST00000227040.1	RP23-10A7.1	lincRNA	1.73	1.65	0
ENSMUSG00000115783.1	ENSMUST00000227063.1	Bc1	lincRNA	18.84	33.75	34.66
ENSMUSG00000115801.1	ENSMUST00000226445.1	RP23-48M16.13	lincRNA	0.53	0.52	0.73
ENSMUSG00000115867.1	ENSMUST00000229708.1,ENSMUST00000231015.1	RP23-414K1.6	lincRNA	0	10.56	4.39
ENSMUSG00000115936.1	ENSMUST00000229695.1	RP23-207P21.2	lincRNA	12.77	31.75	28.29
ENSMUSG00000116164.1	ENSMUST00000230712.1	RP23-432N1.10	lincRNA	10.36	0.2	4.82
ENSMUSG00000116506.1	ENSMUST00000230130.1	RP23-278C10.8	lincRNA	3	0.8	0
XLOC_000142	TCONS_00000417	XLOC_000142	new_lincRNA	0.73	0.25	1.51
XLOC_000611	TCONS_00002139,TCONS_00002140	XLOC_000611	new_lincRNA	2.12	0	1.02
XLOC_000619	TCONS_00002149	XLOC_000619	new_lincRNA	7.27	7.88	12.08
XLOC_001149	TCONS_00003964	XLOC_001149	new_lincRNA	2.57	2.29	0
XLOC_001298	TCONS_00004403	XLOC_001298	new_lincRNA	4.56	0.61	0
XLOC_001579	TCONS_00005382,TCONS_00005383,TCONS_00005384,TCONS_00005385	XLOC_001579	new_lincRNA	0.21	3.04	4.11
XLOC_001711	TCONS_00005767,TCONS_00005768	XLOC_001711	new_lincRNA	4.17	2.93	7.78
XLOC_001850	TCONS_00006161,TCONS_00006162,TCONS_00006163	XLOC_001850	new_lincRNA	3.22	4.9	3.55
XLOC_002061	TCONS_00006815,TCONS_00006816	XLOC_002061	new_lincRNA	2.92	2.36	0
XLOC_002370	TCONS_00008045	XLOC_002370	new_lincRNA	1	1.23	1.28
XLOC_002381	TCONS_00008073,TCONS_00008074	XLOC_002381	new_lincRNA	2.06	0	2.96
XLOC_002779	TCONS_00009381,TCONS_00009382,TCONS_00009383	XLOC_002779	new_lincRNA	12.18	0	5.91
XLOC_004610	TCONS_00014493,TCONS_00014494,TCONS_00014495	XLOC_004610	new_lincRNA	5.35	1.49	0
XLOC_005448	TCONS_00017415,TCONS_00017416,TCONS_00017417	XLOC_005448	new_lincRNA	14.02	8.46	11.31
XLOC_005662	TCONS_00018041	XLOC_005662	new_lincRNA	0	0.89	1.15
XLOC_006288	TCONS_00020408,TCONS_00020409	XLOC_006288	new_lincRNA	0.43	4.64	3.69
XLOC_006559	TCONS_00021314,TCONS_00021315,TCONS_00021317,TCONS_00021318	XLOC_006559	new_lincRNA	2.33	6.2	3.05
XLOC_007342	TCONS_00023298	XLOC_007342	new_lincRNA	0.85	1.58	0
XLOC_007806	TCONS_00025323	XLOC_007806	new_lincRNA	4.26	2.12	3.21
XLOC_007947	TCONS_00025882	XLOC_007947	new_lincRNA	2.89	0.33	3.63
XLOC_008000	TCONS_00026103	XLOC_008000	new_lincRNA	0	1.42	0.57
XLOC_008659	TCONS_00028901	XLOC_008659	new_lincRNA	3.45	2.83	4.56
XLOC_008763	TCONS_00029218	XLOC_008763	new_lincRNA	2.35	1.81	11.43
XLOC_009132	TCONS_00030803	XLOC_009132	new_lincRNA	2.6	1.12	0
XLOC_009140	TCONS_00030869,TCONS_00030870	XLOC_009140	new_lincRNA	2.83	2.84	0
XLOC_009250	TCONS_00031203	XLOC_009250	new_lincRNA	3.98	5.09	0
XLOC_009342	TCONS_00031534,TCONS_00031535	XLOC_009342	new_lincRNA	0	0.84	1.64
XLOC_009408	TCONS_00031828,TCONS_00031829,TCONS_00031830,TCONS_00031831	XLOC_009408	new_lincRNA	1.17	0	1.17
XLOC_009775	TCONS_00033482	XLOC_009775	new_lincRNA	0.59	2.05	0
XLOC_009778	TCONS_00033486,TCONS_00033487	XLOC_009778	new_lincRNA	0.71	3.29	0
XLOC_010284	TCONS_00034731,TCONS_00034732,TCONS_00034733,TCONS_00034734,TCONS_00034735	XLOC_010284	new_lincRNA	2.09	0.94	7.84
XLOC_010449	TCONS_00035149	XLOC_010449	new_lincRNA	4.87	0	1.39
XLOC_010482	TCONS_00035264,TCONS_00035265	XLOC_010482	new_lincRNA	1.41	0	2.97
XLOC_010755	TCONS_00036046,TCONS_00036047	XLOC_010755	new_lincRNA	5.32	2.6	6.17
XLOC_011155	TCONS_00037541	XLOC_011155	new_lincRNA	3.98	0.72	0
XLOC_011405	TCONS_00038344	XLOC_011405	new_lincRNA	0	0.63	4.94
XLOC_011478	TCONS_00038538	XLOC_011478	new_lincRNA	0	3.06	8.81
XLOC_012029	TCONS_00040225,TCONS_00040226	XLOC_012029	new_lincRNA	0.76	1.45	0
XLOC_012042	TCONS_00040255	XLOC_012042	new_lincRNA	5.37	3.24	9.45
XLOC_012261	TCONS_00040888	XLOC_012261	new_lincRNA	2.3	0	3.15
XLOC_012272	TCONS_00040927,TCONS_00040929	XLOC_012272	new_lincRNA	6.23	0	8.85
XLOC_012605	TCONS_00041542,TCONS_00041543,TCONS_00041544	XLOC_012605	new_lincRNA	8.32	0.07	6.89
XLOC_013139	TCONS_00042395	XLOC_013139	new_lincRNA	27.01	26.45	27.27
XLOC_013176	TCONS_00042485,TCONS_00042486	XLOC_013176	new_lincRNA	2.57	7.46	0.59
XLOC_013247	TCONS_00042620	XLOC_013247	new_lincRNA	4.74	0.27	1.39
XLOC_013839	TCONS_00044269,TCONS_00044270	XLOC_013839	new_lincRNA	7.07	5.42	0
XLOC_014603	TCONS_00046489	XLOC_014603	new_lincRNA	1.18	3.86	0
XLOC_014605	TCONS_00046491	XLOC_014605	new_lincRNA	7.43	1.88	0
XLOC_014809	TCONS_00047078	XLOC_014809	new_lincRNA	0.88	0	6.04
XLOC_016180	TCONS_00051178	XLOC_016180	new_lincRNA	3.39	1.8	10.08
XLOC_016187	TCONS_00051187	XLOC_016187	new_lincRNA	0.03	8.47	12.18
XLOC_016781	TCONS_00052884,TCONS_00052885,TCONS_00052886,TCONS_00052887,TCONS_00052888,TCONS_00052890,TCONS_00052891,TCONS_00052892,TCONS_00052893	XLOC_016781	new_lincRNA	13.45	26.37	14.72
XLOC_016874	TCONS_00053219	XLOC_016874	new_lincRNA	0.66	0	0.6
XLOC_016888	TCONS_00053255	XLOC_016888	new_lincRNA	2.23	0.62	0
XLOC_016992	TCONS_00053465,TCONS_00053466,TCONS_00053467,TCONS_00053468	XLOC_016992	new_lincRNA	10.57	2.37	4.32
XLOC_017249	TCONS_00054085,TCONS_00054086	XLOC_017249	new_lincRNA	0.74	4.71	4.31
XLOC_017411	TCONS_00054890	XLOC_017411	new_lincRNA	2.4	0	1.36
XLOC_018215	TCONS_00057387	XLOC_018215	new_lincRNA	0	1.03	5.43
XLOC_018216	TCONS_00057388	XLOC_018216	new_lincRNA	0	0.78	4.24
XLOC_018628	TCONS_00058082	XLOC_018628	new_lincRNA	17.74	5.33	0
XLOC_019271	TCONS_00060520	XLOC_019271	new_lincRNA	17.91	20.64	17.39
XLOC_019300	TCONS_00060605,TCONS_00060606	XLOC_019300	new_lincRNA	0	4.34	1.6
XLOC_019319	TCONS_00060649	XLOC_019319	new_lincRNA	1.07	4.27	0
XLOC_019395	TCONS_00061018,TCONS_00061019,TCONS_00061020,TCONS_00061021,TCONS_00061022	XLOC_019395	new_lincRNA	3.38	2.27	6.11
XLOC_019807	TCONS_00062308	XLOC_019807	new_lincRNA	0	0.56	1
XLOC_019889	TCONS_00062617,TCONS_00062618,TCONS_00062619,TCONS_00062620,TCONS_00062621,TCONS_00062622,TCONS_00062623,TCONS_00062625,TCONS_00062626	XLOC_019889	new_lincRNA	8.92	3.28	10.86
XLOC_020130	TCONS_00063868	XLOC_020130	new_lincRNA	0.76	1.24	3.22
XLOC_020187	TCONS_00064137	XLOC_020187	new_lincRNA	1.84	2.42	7.35
XLOC_020239	TCONS_00064322,TCONS_00064323,TCONS_00064324	XLOC_020239	new_lincRNA	2.62	2.28	0
XLOC_020956	TCONS_00066456	XLOC_020956	new_lincRNA	0.62	13.57	10.35
XLOC_020957	TCONS_00066457	XLOC_020957	new_lincRNA	0	0.62	2.84
XLOC_020958	TCONS_00066458,TCONS_00066459,TCONS_00066460,TCONS_00066461	XLOC_020958	new_lincRNA	8.39	24.73	41.15
XLOC_021179	TCONS_00067347	XLOC_021179	new_lincRNA	8.86	9.16	4.4
XLOC_021301	TCONS_00067676,TCONS_00067677	XLOC_021301	new_lincRNA	3.68	0	1.9
XLOC_021302	TCONS_00067678	XLOC_021302	new_lincRNA	3.57	0	2.27
XLOC_021540	TCONS_00068733	XLOC_021540	new_lincRNA	2.94	6.05	0
XLOC_021592	TCONS_00068891	XLOC_021592	new_lincRNA	0	0.69	1.48
XLOC_021716	TCONS_00069329,TCONS_00069330	XLOC_021716	new_lincRNA	2.68	0	5.08
XLOC_021750	TCONS_00069491,TCONS_00069492,TCONS_00069493,TCONS_00069494,TCONS_00069495	XLOC_021750	new_lincRNA	9.21	13.81	17.64
XLOC_021844	TCONS_00069798	XLOC_021844	new_lincRNA	2.06	5.51	2.48
XLOC_022309	TCONS_00070694	XLOC_022309	new_lincRNA	9.15	3.36	5.08
XLOC_022380	TCONS_00070990,TCONS_00070991	XLOC_022380	new_lincRNA	5.77	7.59	16.22
XLOC_022470	TCONS_00071244,TCONS_00071248	XLOC_022470	new_lincRNA	18.16	11.2	22.68
XLOC_022697	TCONS_00072353	XLOC_022697	new_lincRNA	6.25	2.09	8.4
XLOC_022966	TCONS_00073408,TCONS_00073409	XLOC_022966	new_lincRNA	11.24	0	3.81
XLOC_023002	TCONS_00073515	XLOC_023002	new_lincRNA	9.95	1.33	3.87
XLOC_023190	TCONS_00074277,TCONS_00074278	XLOC_023190	new_lincRNA	3.19	1.16	5
XLOC_023313	TCONS_00074585	XLOC_023313	new_lincRNA	1.86	1.59	2.02
XLOC_023323	TCONS_00074608	XLOC_023323	new_lincRNA	15	9.36	9.21
XLOC_023328	TCONS_00074622	XLOC_023328	new_lincRNA	0.57	0.23	2.69
XLOC_023751	TCONS_00076695,TCONS_00076696	XLOC_023751	new_lincRNA	2.83	5.27	0
XLOC_023778	TCONS_00076829	XLOC_023778	new_lincRNA	0.71	2.09	2.4
XLOC_024020	TCONS_00077639,TCONS_00077640	XLOC_024020	new_lincRNA	10.04	10.46	5.55
XLOC_024025	TCONS_00077646	XLOC_024025	new_lincRNA	0.84	1.73	0
XLOC_024028	TCONS_00077650,TCONS_00077651,TCONS_00077652,TCONS_00077653,TCONS_00077654	XLOC_024028	new_lincRNA	2.23	5.62	3.85
XLOC_024342	TCONS_00078118	XLOC_024342	new_lincRNA	0.97	2.77	1.55
XLOC_024343	TCONS_00078119	XLOC_024343	new_lincRNA	1.27	1	4.59
XLOC_024385	TCONS_00078250,TCONS_00078251	XLOC_024385	new_lincRNA	3.31	1.37	0
XLOC_024411	TCONS_00078305,TCONS_00078306	XLOC_024411	new_lincRNA	7.17	2.19	7.28
XLOC_024430	TCONS_00078397	XLOC_024430	new_lincRNA	1.31	2.9	0
XLOC_024440	TCONS_00078413,TCONS_00078414,TCONS_00078415	XLOC_024440	new_lincRNA	7.35	5.06	11.25
XLOC_024559	TCONS_00078935,TCONS_00078936,TCONS_00078937,TCONS_00078938	XLOC_024559	new_lincRNA	5.3	9.23	9.9
XLOC_024626	TCONS_00079135	XLOC_024626	new_lincRNA	1.37	2.74	0
XLOC_024673	TCONS_00079258,TCONS_00079259	XLOC_024673	new_lincRNA	1.7	5.25	4.11
XLOC_024729	TCONS_00079593	XLOC_024729	new_lincRNA	2.05	2.92	0
XLOC_024733	TCONS_00079597	XLOC_024733	new_lincRNA	2.62	1.04	0
XLOC_024801	TCONS_00079872	XLOC_024801	new_lincRNA	1.9	5.36	0.9
XLOC_024996	TCONS_00080614	XLOC_024996	new_lincRNA	0.54	0.58	0
XLOC_025010	TCONS_00080652,TCONS_00080653,TCONS_00080654,TCONS_00080655,TCONS_00080658,TCONS_00080659,TCONS_00080660,TCONS_00080661	XLOC_025010	new_lincRNA	2.49	14.05	6.95
XLOC_025164	TCONS_00081116	XLOC_025164	new_lincRNA	4.28	6.07	3.76
XLOC_025165	TCONS_00081117,TCONS_00081118,TCONS_00081119	XLOC_025165	new_lincRNA	0.74	7.84	1.01
XLOC_025599	TCONS_00081842	XLOC_025599	new_lincRNA	8.66	4.13	5.42
XLOC_025873	TCONS_00082988,TCONS_00082989,TCONS_00082990,TCONS_00082991,TCONS_00082992,TCONS_00082993,TCONS_00082994	XLOC_025873	new_lincRNA	5.07	4.87	2.55
XLOC_026070	TCONS_00083685,TCONS_00083686	XLOC_026070	new_lincRNA	7.01	2.06	0
XLOC_026087	TCONS_00083777,TCONS_00083778,TCONS_00083779,TCONS_00083780,TCONS_00083781,TCONS_00083782,TCONS_00083783,TCONS_00083784,TCONS_00083785,TCONS_00083786,TCONS_00083787,TCONS_00083788,TCONS_00083790	XLOC_026087	new_lincRNA	7.23	18.05	11.2
XLOC_026160	TCONS_00084133	XLOC_026160	new_lincRNA	3.21	1.07	0
XLOC_026494	TCONS_00085337	XLOC_026494	new_lincRNA	0	1.43	4.89
XLOC_026555	TCONS_00085625	XLOC_026555	new_lincRNA	0	3.81	5.11
XLOC_026564	TCONS_00085658	XLOC_026564	new_lincRNA	0.94	1.89	0
XLOC_027430	TCONS_00088581	XLOC_027430	new_lincRNA	3.1	0	1.52
XLOC_027498	TCONS_00088859,TCONS_00088860,TCONS_00088861,TCONS_00088862,TCONS_00088863,TCONS_00088864	XLOC_027498	new_lincRNA	1.85	4.21	0
XLOC_028025	TCONS_00090662	XLOC_028025	new_lincRNA	1.73	3.4	1.15
XLOC_028695	TCONS_00093499,TCONS_00093500	XLOC_028695	new_lincRNA	3.82	4.87	0
XLOC_029113	TCONS_00095751,TCONS_00095752	XLOC_029113	new_lincRNA	0	0.6	4.46
XLOC_029117	TCONS_00095779,TCONS_00095780	XLOC_029117	new_lincRNA	1.47	2.19	0
XLOC_029755	TCONS_00098177,TCONS_00098178	XLOC_029755	new_lincRNA	4.19	0.96	5.11
XLOC_029756	TCONS_00098179	XLOC_029756	new_lincRNA	0	2.25	2.73
XLOC_029784	TCONS_00098257,TCONS_00098258,TCONS_00098259,TCONS_00098260,TCONS_00098261	XLOC_029784	new_lincRNA	0	5.95	4.23
XLOC_030210	TCONS_00099862	XLOC_030210	new_lincRNA	3.04	0.55	0
XLOC_030481	TCONS_00100953,TCONS_00100954,TCONS_00100955,TCONS_00100956,TCONS_00100957,TCONS_00100958	XLOC_030481	new_lincRNA	11.38	13.63	4.03
XLOC_031044	TCONS_00101861	XLOC_031044	new_lincRNA	4.52	2.15	3.32
XLOC_031088	TCONS_00101957,TCONS_00101958	XLOC_031088	new_lincRNA	5.05	1.07	3.09
XLOC_031091	TCONS_00101963	XLOC_031091	new_lincRNA	1.4	6.48	2.7
XLOC_031769	TCONS_00104321	XLOC_031769	new_lincRNA	0.41	1.29	1.72
XLOC_032066	TCONS_00105428	XLOC_032066	new_lincRNA	1.1	0	2.87
XLOC_032508	TCONS_00106829,TCONS_00106830,TCONS_00106831	XLOC_032508	new_lincRNA	1.35	8.73	20.51
XLOC_032509	TCONS_00106832,TCONS_00106833,TCONS_00106834	XLOC_032509	new_lincRNA	9.14	3.5	11.82
XLOC_032737	TCONS_00107441	XLOC_032737	new_lincRNA	1.7	8.81	4.25
XLOC_032822	TCONS_00107634,TCONS_00107635	XLOC_032822	new_lincRNA	0	2.57	1.95
XLOC_032824	TCONS_00107637,TCONS_00107638	XLOC_032824	new_lincRNA	2.58	2.22	0
XLOC_034435	TCONS_00111973	XLOC_034435	new_lincRNA	2.83	9.59	8.07
XLOC_034615	TCONS_00112499,TCONS_00112500,TCONS_00112501	XLOC_034615	new_lincRNA	15.84	9.52	18.5
XLOC_034725	TCONS_00112947	XLOC_034725	new_lincRNA	0	3.33	1.06
XLOC_035450	TCONS_00115568	XLOC_035450	new_lincRNA	1.79	1.04	0.17
XLOC_035721	TCONS_00116521	XLOC_035721	new_lincRNA	1.51	0.43	4.87
XLOC_035890	TCONS_00117302	XLOC_035890	new_lincRNA	6.57	2.98	0
XLOC_036423	TCONS_00119057,TCONS_00119058,TCONS_00119059	XLOC_036423	new_lincRNA	1.54	1.94	0.97
XLOC_036483	TCONS_00119219,TCONS_00119220,TCONS_00119222,TCONS_00119223	XLOC_036483	new_lincRNA	14.83	0.95	2.99
XLOC_036646	TCONS_00119851	XLOC_036646	new_lincRNA	2.49	2.33	2
XLOC_037991	TCONS_00124321,TCONS_00124323,TCONS_00124324,TCONS_00124325	XLOC_037991	new_lincRNA	3.15	5.13	0
XLOC_039581	TCONS_00130299,TCONS_00130300	XLOC_039581	new_lincRNA	4.66	3.52	2.65
XLOC_039654	TCONS_00130607	XLOC_039654	new_lincRNA	3.07	1.34	0
XLOC_040035	TCONS_00131631,TCONS_00131632	XLOC_040035	new_lincRNA	0.91	2.17	0
XLOC_040297	TCONS_00132739,TCONS_00132740,TCONS_00132741	XLOC_040297	new_lincRNA	6.9	6.92	12.96
XLOC_041733	TCONS_00137530	XLOC_041733	new_lincRNA	1.18	2.02	0
XLOC_042164	TCONS_00138966	XLOC_042164	new_lincRNA	1.15	0	2.09
XLOC_042193	TCONS_00139062,TCONS_00139063	XLOC_042193	new_lincRNA	1.88	0	7.34
XLOC_042914	TCONS_00141603	XLOC_042914	new_lincRNA	2.73	0.42	0.66
XLOC_043945	TCONS_00145074	XLOC_043945	new_lincRNA	1.41	1.01	0
XLOC_044685	TCONS_00146642	XLOC_044685	new_lincRNA	1.16	1.64	0.35
XLOC_045173	TCONS_00148083	XLOC_045173	new_lincRNA	0.14	1.03	0.99
XLOC_045892	TCONS_00150606	XLOC_045892	new_lincRNA	4.9	0.21	2.18
XLOC_046064	TCONS_00151124	XLOC_046064	new_lincRNA	0.66	2.35	3.55
XLOC_047575	TCONS_00156899	XLOC_047575	new_lincRNA	0	2.93	6.27
XLOC_048151	TCONS_00158394,TCONS_00158412,TCONS_00158413,TCONS_00158414,TCONS_00158415,TCONS_00158416,TCONS_00158417,TCONS_00158418,TCONS_00158419,TCONS_00158420,TCONS_00158421,TCONS_00158423,TCONS_00158424	XLOC_048151	new_lincRNA	23.48	21.06	38.25
XLOC_049621	TCONS_00163396	XLOC_049621	new_lincRNA	1.23	5.55	0
XLOC_049721	TCONS_00163757,TCONS_00163758,TCONS_00163759,TCONS_00163760,TCONS_00163761,TCONS_00163762,TCONS_00163763,TCONS_00163765,TCONS_00163766,TCONS_00163767,TCONS_00163768,TCONS_00163771	XLOC_049721	new_lincRNA	15.37	11.33	10.48
XLOC_049722	TCONS_00163774	XLOC_049722	new_lincRNA	5.07	1.32	5.11
XLOC_049727	TCONS_00163788	XLOC_049727	new_lincRNA	3.93	4.68	3.78
XLOC_051013	TCONS_00168255	XLOC_051013	new_lincRNA	1.64	0.78	4.41
XLOC_051644	TCONS_00170423	XLOC_051644	new_lincRNA	0	4.01	1.16
XLOC_051786	TCONS_00171011	XLOC_051786	new_lincRNA	1.35	3.74	3.36
XLOC_052874	TCONS_00173986	XLOC_052874	new_lincRNA	0.81	0	3.59
XLOC_053177	TCONS_00175108	XLOC_053177	new_lincRNA	2.32	1.16	5.22
XLOC_054089	TCONS_00178938,TCONS_00178939	XLOC_054089	new_lincRNA	24.28	9.05	0
XLOC_055605	TCONS_00183777	XLOC_055605	new_lincRNA	55.59	48.7	41.25
XLOC_055619	TCONS_00183799	XLOC_055619	new_lincRNA	2.27	0	3.13
XLOC_055809	TCONS_00184214	XLOC_055809	new_lincRNA	6.38	4.29	1.26
XLOC_057127	TCONS_00187573	XLOC_057127	new_lincRNA	4.95	14.17	5.01
XLOC_057140	TCONS_00187594	XLOC_057140	new_lincRNA	2.09	0	1.88
XLOC_057167	TCONS_00187676,TCONS_00187677	XLOC_057167	new_lincRNA	5.8	5.32	4.15
XLOC_057400	TCONS_00188420	XLOC_057400	new_lincRNA	3.38	1.54	0.33
XLOC_057513	TCONS_00188747,TCONS_00188748,TCONS_00188749	XLOC_057513	new_lincRNA	0.5	2.89	4.41

## Sheet: Expressed lncRNA injured ooDSGC
Gene_ID	Transcript_ID(s)	Gene_Name	Gene_Type	Injured_ooDSGC_rep1_TPM	Injured_ooDSGC_rep2_TPM	Injured_ooDSGC_rep3_TPM
ENSMUSG00000010492.10	ENSMUST00000122831.1,ENSMUST00000123110.1,ENSMUST00000126672.1,ENSMUST00000136759.1,ENSMUST00000148004.1,ENSMUST00000148847.1,ENSMUST00000152365.1	Uckl1os	antisense	1.87	4.77	2.19
ENSMUSG00000023737.14	ENSMUST00000067136.6,ENSMUST00000171130.8	RP23-403G9.2	antisense	1.28	0	1.99
ENSMUSG00000035983.4	ENSMUST00000038121.4,ENSMUST00000170019.1,ENSMUST00000171356.1	RP23-111F7.1	antisense	0.98	4.01	7.28
ENSMUSG00000039133.8	ENSMUST00000035939.7,ENSMUST00000197011.1	RP24-173K12.2	antisense	2.75	6.48	2.94
ENSMUSG00000042549.10	ENSMUST00000123544.1	Map2k3os	antisense	15.61	4.8	7.48
ENSMUSG00000043340.3	ENSMUST00000143099.1,ENSMUST00000143551.1	RP23-23C4.1	antisense	0	2.33	3.11
ENSMUSG00000046109.6	ENSMUST00000062902.6	RP23-25C1.7	antisense	0	1.53	2.27
ENSMUSG00000052143.8	ENSMUST00000063858.7,ENSMUST00000214999.1	RP23-9A12.2	antisense	1.61	5.7	0
ENSMUSG00000053049.3	ENSMUST00000155101.1	AC073599.2	antisense	1.98	0.18	2.15
ENSMUSG00000053081.3	ENSMUST00000065310.2,ENSMUST00000191155.1	RP23-166E8.1	antisense	2	0.42	0.7
ENSMUSG00000053714.8	ENSMUST00000066316.7,ENSMUST00000205787.1,ENSMUST00000206300.1,ENSMUST00000206436.1	RP23-457F4.2	antisense	2.51	2.43	1.31
ENSMUSG00000054493.2	ENSMUST00000067599.1,ENSMUST00000187401.1	RP24-356G6.1	antisense	2.33	1.27	1.36
ENSMUSG00000054514.3	ENSMUST00000067628.1,ENSMUST00000150777.1,ENSMUST00000155010.1,ENSMUST00000174185.1	Atad3aos	antisense	12.42	4.96	0
ENSMUSG00000054556.6	ENSMUST00000136503.1,ENSMUST00000138170.1,ENSMUST00000139701.1,ENSMUST00000140709.1,ENSMUST00000150251.1,ENSMUST00000166070.1	RP23-413D8.2	antisense	0.92	0.39	17.36
ENSMUSG00000055048.7	ENSMUST00000085241.5,ENSMUST00000186595.1	RP23-220N19.1	antisense	4.53	2.8	7.59
ENSMUSG00000056579.18	ENSMUST00000132077.3,ENSMUST00000144852.1,ENSMUST00000153313.8,ENSMUST00000182330.1,ENSMUST00000193809.1,ENSMUST00000226545.1,ENSMUST00000226724.1,ENSMUST00000227137.1	Tug1	antisense	74.63	58.07	80.26
ENSMUSG00000056687.9	ENSMUST00000070956.3,ENSMUST00000187514.1,ENSMUST00000188296.6,ENSMUST00000190563.1	RP23-12N20.1	antisense	0.83	2.59	0.82
ENSMUSG00000056735.5	ENSMUST00000148466.1	AC121564.2	antisense	1.59	2.04	1.95
ENSMUSG00000059659.7	ENSMUST00000144745.3,ENSMUST00000204037.1,ENSMUST00000204081.1	RP23-214M22.2	antisense	2.51	1.99	9.44
ENSMUSG00000060808.4	ENSMUST00000137010.1	B9d1os	antisense	2.44	2.96	9.12
ENSMUSG00000062470.10	ENSMUST00000054947.7,ENSMUST00000136376.1,ENSMUST00000138471.1,ENSMUST00000170938.1,ENSMUST00000215582.1	Fbxl12os	antisense	9.48	0.68	4.78
ENSMUSG00000063714.15	ENSMUST00000123087.7,ENSMUST00000135297.7,ENSMUST00000137941.1,ENSMUST00000146195.1	Sp3os	antisense	30.48	26.36	23.99
ENSMUSG00000066175.2	ENSMUST00000084587.1,ENSMUST00000187458.1	RP24-464B24.1	antisense	0.75	1.73	6.28
ENSMUSG00000070997.4	ENSMUST00000095105.1,ENSMUST00000186030.1	RP23-218A4.8	antisense	0	2.97	3.09
ENSMUSG00000071456.6	ENSMUST00000095903.6,ENSMUST00000168012.2,ENSMUST00000179637.2,ENSMUST00000180149.1	RP23-83G6.1	antisense	31.8	30.04	51.84
ENSMUSG00000072809.2	ENSMUST00000101007.2	RP23-19I2.7	antisense	0	1.12	1.52
ENSMUSG00000073415.4	ENSMUST00000151136.1	RP23-349B4.5	antisense	1.38	2.21	6.99
ENSMUSG00000073656.4	ENSMUST00000147494.1	AC091465.2	antisense	0.32	1.68	1.16
ENSMUSG00000073728.10	ENSMUST00000139653.1,ENSMUST00000141769.7,ENSMUST00000150202.7,ENSMUST00000153023.1	Tmem51os1	antisense	0.2	3.35	2.45
ENSMUSG00000073985.2	ENSMUST00000098239.1,ENSMUST00000211428.1,ENSMUST00000211793.1	RP23-67F4.6	antisense	1.87	0.59	0.72
ENSMUSG00000074136.9	ENSMUST00000098472.1,ENSMUST00000132616.1,ENSMUST00000145562.7,ENSMUST00000212647.1	AC127300.3	antisense	1.28	0	2.04
ENSMUSG00000074346.6	ENSMUST00000130683.1,ENSMUST00000143893.1	Kcnd3os	antisense	1.52	2.46	0
ENSMUSG00000074466.12	ENSMUST00000126926.1,ENSMUST00000145400.7,ENSMUST00000152143.1,ENSMUST00000153969.1	AC171273.3	antisense	30.86	39.11	44.71
ENSMUSG00000074664.3	ENSMUST00000099182.2,ENSMUST00000195446.1	RP23-196E24.1	antisense	1.84	0	1.03
ENSMUSG00000074782.3	ENSMUST00000099331.3,ENSMUST00000160385.1,ENSMUST00000161491.1	RP24-230J5.2	antisense	1.31	3.71	2.49
ENSMUSG00000075514.4	ENSMUST00000126967.1	RP23-177L19.1	antisense	3.05	2.49	0.92
ENSMUSG00000075576.12	ENSMUST00000139017.1,ENSMUST00000141696.1,ENSMUST00000153181.7	RP23-395E10.9	antisense	1.06	2.68	0
ENSMUSG00000079179.9	ENSMUST00000049684.6,ENSMUST00000177896.7,ENSMUST00000178074.7,ENSMUST00000178331.7,ENSMUST00000179643.7,ENSMUST00000179908.7,ENSMUST00000179924.7	Rab10os	antisense	65.74	70.73	41.39
ENSMUSG00000079564.3	ENSMUST00000068730.3,ENSMUST00000215070.1,ENSMUST00000215465.1,ENSMUST00000216483.1	RP23-181A16.2	antisense	0.45	1.7	1.48
ENSMUSG00000080058.2	ENSMUST00000116172.1,ENSMUST00000211380.1	RP23-410L16.3	antisense	10.38	29.36	69.37
ENSMUSG00000080727.2	ENSMUST00000120398.1,ENSMUST00000142433.1,ENSMUST00000143306.1	C920021L13Rik	antisense	2.9	0.45	16.82
ENSMUSG00000084790.1	ENSMUST00000139334.1,ENSMUST00000150906.1	RP23-171I6.4	antisense	4.44	5.59	0.89
ENSMUSG00000084826.7	ENSMUST00000137728.1,ENSMUST00000138431.1,ENSMUST00000141786.1,ENSMUST00000148997.7	RP24-388N11.3	antisense	6.63	16.03	6.09
ENSMUSG00000084835.1	ENSMUST00000154452.1	RP23-355L10.10	antisense	2.26	2.67	2.81
ENSMUSG00000084865.1	ENSMUST00000139331.1	RP23-116I16.1	antisense	4.19	1.11	0
ENSMUSG00000084890.1	ENSMUST00000126470.1,ENSMUST00000128904.1,ENSMUST00000132858.1,ENSMUST00000139095.1	RP23-336D20.8	antisense	2.34	6.01	0.1
ENSMUSG00000084950.7	ENSMUST00000134600.1,ENSMUST00000143871.7,ENSMUST00000153372.1	RP23-226O20.3	antisense	4.36	5.17	9.34
ENSMUSG00000084998.1	ENSMUST00000149452.1	RP24-180B11.7	antisense	0.92	1.25	2.58
ENSMUSG00000085181.1	ENSMUST00000149348.1	RP23-13D22.1	antisense	0.55	0.23	0.6
ENSMUSG00000085208.3	ENSMUST00000128960.1,ENSMUST00000143819.1	Brip1os	antisense	13.72	14.53	12.18
ENSMUSG00000085227.1	ENSMUST00000124298.1,ENSMUST00000125662.1,ENSMUST00000138911.1,ENSMUST00000141454.1,ENSMUST00000144460.1	AC159257.6	antisense	14.12	15.79	4.09
ENSMUSG00000085311.1	ENSMUST00000146700.1	AC133097.2	antisense	1.45	0.97	0
ENSMUSG00000085347.1	ENSMUST00000123457.1,ENSMUST00000142968.1,ENSMUST00000143122.1	Hk1os	antisense	1.7	2.73	2.1
ENSMUSG00000085360.1	ENSMUST00000123812.1	Arhgap27os2	antisense	1	0	1.07
ENSMUSG00000085403.1	ENSMUST00000129397.1,ENSMUST00000146250.1	RP23-383I7.3	antisense	2.8	4.88	0.93
ENSMUSG00000085407.1	ENSMUST00000143715.1	AC124457.2	antisense	1.79	0.05	0.79
ENSMUSG00000085436.1	ENSMUST00000129364.1,ENSMUST00000142338.1	Zfp335os	antisense	9.83	8.51	10.47
ENSMUSG00000085448.1	ENSMUST00000143525.1	RP23-248J10.3	antisense	1.1	0	0.62
ENSMUSG00000085457.3	ENSMUST00000147622.2,ENSMUST00000180906.1,ENSMUST00000181800.1	RP23-262J21.8	antisense	10.12	4.58	7.76
ENSMUSG00000085495.1	ENSMUST00000126086.1	RP23-43J11.4	antisense	0.96	0.75	0.06
ENSMUSG00000085517.7	ENSMUST00000131846.7,ENSMUST00000147555.1,ENSMUST00000156271.1	RP23-198O15.6	antisense	1.72	1.79	6.08
ENSMUSG00000085573.1	ENSMUST00000151014.1	AC115800.2	antisense	0.61	0.82	0
ENSMUSG00000085587.1	ENSMUST00000141174.1	RP23-130J1.4	antisense	0.41	1.01	0.77
ENSMUSG00000085672.1	ENSMUST00000125903.1	AC156554.1	antisense	2.15	1.88	0
ENSMUSG00000085715.2	ENSMUST00000152916.1,ENSMUST00000211291.1	Tsix	antisense	1.69	2.06	1.93
ENSMUSG00000085720.8	ENSMUST00000140650.2,ENSMUST00000187409.2,ENSMUST00000187911.6	RP24-230L5.1	antisense	0	1.62	5.49
ENSMUSG00000085730.7	ENSMUST00000141375.7,ENSMUST00000142990.1	RP23-304I1.4	antisense	7.81	0.54	6
ENSMUSG00000085735.1	ENSMUST00000129114.1	Mettl5os	antisense	7.24	1.34	12.97
ENSMUSG00000085761.1	ENSMUST00000126231.1	RP23-103K12.1	antisense	8.8	3.27	6.05
ENSMUSG00000085779.1	ENSMUST00000129834.1,ENSMUST00000129950.1,ENSMUST00000150782.1	Atcayos	antisense	0.45	1.53	1.39
ENSMUSG00000085794.5	ENSMUST00000123402.1,ENSMUST00000150233.2,ENSMUST00000155159.3,ENSMUST00000173883.1	Vax2os	antisense	3.96	6.55	10.28
ENSMUSG00000085828.1	ENSMUST00000147542.1	RP23-82I13.4	antisense	1.3	0.8	0.8
ENSMUSG00000085830.1	ENSMUST00000129723.1	Grin1os	antisense	2.57	2.1	2.7
ENSMUSG00000085838.1	ENSMUST00000123613.1	Chn1os1	antisense	12.89	35.29	2.92
ENSMUSG00000085873.1	ENSMUST00000150239.1,ENSMUST00000154561.1	Ttc39aos1	antisense	53.87	30.71	54.69
ENSMUSG00000085875.2	ENSMUST00000153814.1,ENSMUST00000163208.1	RP23-29H22.3	antisense	1.27	3.38	4.35
ENSMUSG00000085888.7	ENSMUST00000124047.7,ENSMUST00000127107.1	RP23-297J14.2	antisense	0.54	0.22	1.22
ENSMUSG00000085890.7	ENSMUST00000140371.7,ENSMUST00000144033.1,ENSMUST00000145435.1	Tnfsf13os	antisense	1.26	2.15	0
ENSMUSG00000085953.2	ENSMUST00000129578.2,ENSMUST00000195091.1	AC119857.2	antisense	2.37	2.78	7.89
ENSMUSG00000086029.7	ENSMUST00000126948.1,ENSMUST00000149133.7	Pax6os1	antisense	3.38	3.43	18.3
ENSMUSG00000086043.1	ENSMUST00000137535.1	RP23-191F22.7	antisense	3.87	3.57	5.97
ENSMUSG00000086108.2	ENSMUST00000146366.2	AC115697.2	antisense	0	1.92	7.97
ENSMUSG00000086128.7	ENSMUST00000123473.1,ENSMUST00000124013.1,ENSMUST00000127716.7,ENSMUST00000140903.1	St8sia3os	antisense	5.58	0	3.87
ENSMUSG00000086150.1	ENSMUST00000126225.1,ENSMUST00000136149.1,ENSMUST00000149084.1	Bach2os	antisense	1.21	1.79	0
ENSMUSG00000086163.1	ENSMUST00000132973.1	RP23-217I3.12	antisense	1.75	0	3.31
ENSMUSG00000086191.1	ENSMUST00000155531.1	Zfp652os	antisense	7.6	4.66	5.97
ENSMUSG00000086219.7	ENSMUST00000126959.4,ENSMUST00000133548.4	Srrm4os	antisense	0.9	1.5	3.33
ENSMUSG00000086224.8	ENSMUST00000128815.8,ENSMUST00000177440.1	RP24-257J5.1	antisense	1.27	6.13	3.96
ENSMUSG00000086237.1	ENSMUST00000138539.1	RP23-346L20.2	antisense	0.23	0.57	0.63
ENSMUSG00000086288.1	ENSMUST00000133494.1,ENSMUST00000143287.1	AC087062.8	antisense	1.13	0.83	0.62
ENSMUSG00000086292.1	ENSMUST00000129681.1	CH36-125B10.6	antisense	1.5	0	4.99
ENSMUSG00000086324.8	ENSMUST00000144134.2,ENSMUST00000173605.1,ENSMUST00000174085.7	RP24-459O21.3	antisense	2.52	3.53	3.95
ENSMUSG00000086350.1	ENSMUST00000141846.1	AC166710.3	antisense	0.63	4.61	2.68
ENSMUSG00000086392.9	ENSMUST00000124469.1,ENSMUST00000137198.7,ENSMUST00000144118.7	Mccc1os	antisense	1.73	0.58	0
ENSMUSG00000086401.1	ENSMUST00000132267.1	AC161348.3	antisense	4.05	2.24	0.04
ENSMUSG00000086428.1	ENSMUST00000129933.1	RP24-350B12.3	antisense	2.3	1.38	0
ENSMUSG00000086429.9	ENSMUST00000124246.3,ENSMUST00000133467.2,ENSMUST00000159544.2,ENSMUST00000167415.7	Gt(ROSA)26Sor	antisense	40.18	44.38	61.85
ENSMUSG00000086465.1	ENSMUST00000155166.1	CH36-125B10.5	antisense	0.79	0	1.81
ENSMUSG00000086468.1	ENSMUST00000140161.1,ENSMUST00000148496.1	Etaa1os	antisense	4.4	2.69	1
ENSMUSG00000086536.1	ENSMUST00000123949.1	RP23-180B18.3	antisense	0	0.83	3.38
ENSMUSG00000086604.2	ENSMUST00000123644.2,ENSMUST00000145534.1	AC162893.3	antisense	7.71	6.73	16.04
ENSMUSG00000086606.1	ENSMUST00000123548.1	RP23-230I5.2	antisense	10.29	2.1	0
ENSMUSG00000086645.2	ENSMUST00000129645.1,ENSMUST00000182690.1	RP24-401O6.2	antisense	0.12	5.94	2.09
ENSMUSG00000086655.1	ENSMUST00000127792.1	RP24-486F14.1	antisense	2.46	2.69	0
ENSMUSG00000086693.1	ENSMUST00000153685.1	RP24-386G2.2	antisense	2.38	2.24	0
ENSMUSG00000086728.2	ENSMUST00000125333.2,ENSMUST00000142077.2,ENSMUST00000162738.1	Man2c1os	antisense	1.51	1.04	3.25
ENSMUSG00000086770.1	ENSMUST00000123920.1,ENSMUST00000150686.1,ENSMUST00000153095.1	AC127308.2	antisense	4.78	2.93	1.29
ENSMUSG00000086773.1	ENSMUST00000148357.1	AC116511.5	antisense	0.56	0.78	0
ENSMUSG00000086801.1	ENSMUST00000147638.1	AC152395.2	antisense	0.75	0	1.71
ENSMUSG00000086889.1	ENSMUST00000123212.1	Phf2os1	antisense	1.67	2.38	0
ENSMUSG00000086890.1	ENSMUST00000138729.1	RP23-419D6.5	antisense	0.54	3.04	2.43
ENSMUSG00000086900.1	ENSMUST00000136196.1	Kcnab3os	antisense	2.41	3.64	0.72
ENSMUSG00000086905.1	ENSMUST00000126401.1	RP23-89M14.3	antisense	2.82	1.66	2.26
ENSMUSG00000086914.1	ENSMUST00000146938.1	AC158384.4	antisense	0	0.75	7.54
ENSMUSG00000086935.1	ENSMUST00000153352.1	AC102096.3	antisense	6.9	2.61	7.85
ENSMUSG00000086937.1	ENSMUST00000152648.1	RP23-252K7.2	antisense	0.56	0.98	0.91
ENSMUSG00000086938.8	ENSMUST00000128542.2,ENSMUST00000153017.6,ENSMUST00000174412.7,ENSMUST00000174415.1,ENSMUST00000174754.7	RP23-140G16.2	antisense	6.5	8.94	8.89
ENSMUSG00000086942.1	ENSMUST00000132811.1	AC122232.2	antisense	1.83	0	1.55
ENSMUSG00000086968.8	ENSMUST00000131345.7,ENSMUST00000133570.7,ENSMUST00000135512.2,ENSMUST00000137800.7,ENSMUST00000137970.7,ENSMUST00000138472.8,ENSMUST00000144591.7,ENSMUST00000145191.1,ENSMUST00000146337.2,ENSMUST00000152663.7,ENSMUST00000154329.2,ENSMUST00000163675.7	AC079042.1	antisense	24.09	21.92	21.24
ENSMUSG00000087114.1	ENSMUST00000151303.1,ENSMUST00000151873.1	AC152500.4	antisense	7.92	5.27	8.26
ENSMUSG00000087138.1	ENSMUST00000123517.1,ENSMUST00000141011.1,ENSMUST00000150613.1,ENSMUST00000152595.1	AC155806.4	antisense	0.25	0.8	1.89
ENSMUSG00000087142.7	ENSMUST00000139119.1,ENSMUST00000149817.7	RP23-195K8.8	antisense	1.21	3.68	0
ENSMUSG00000087143.9	ENSMUST00000123998.1,ENSMUST00000131564.7,ENSMUST00000134705.1,ENSMUST00000137199.1,ENSMUST00000144545.1,ENSMUST00000145613.7,ENSMUST00000183171.1	RP23-471B6.2	antisense	2.4	3.16	14.08
ENSMUSG00000087177.7	ENSMUST00000129191.7,ENSMUST00000133302.7,ENSMUST00000136862.7,ENSMUST00000139356.7,ENSMUST00000139429.7,ENSMUST00000139891.1,ENSMUST00000143651.7,ENSMUST00000145971.1,ENSMUST00000149830.7,ENSMUST00000151921.7,ENSMUST00000153113.1,ENSMUST00000153261.7,ENSMUST00000155482.1	RP24-271F24.2	antisense	10.52	21.5	42.44
ENSMUSG00000087249.1	ENSMUST00000151825.1	RP23-479J7.2	antisense	1.74	3.46	13.88
ENSMUSG00000087263.1	ENSMUST00000144738.1	RP23-154O12.2	antisense	0	2.04	2.61
ENSMUSG00000087266.2	ENSMUST00000127631.1,ENSMUST00000212123.1	AC125262.1	antisense	1.22	1.89	0
ENSMUSG00000087299.1	ENSMUST00000138426.1	RP23-233B9.5	antisense	2.11	0	1.55
ENSMUSG00000087301.7	ENSMUST00000141149.7,ENSMUST00000152740.1	RP23-276I21.1	antisense	56.93	46.05	50.64
ENSMUSG00000087331.8	ENSMUST00000150364.2,ENSMUST00000159412.7,ENSMUST00000161483.7,ENSMUST00000161735.7,ENSMUST00000162579.7	AC113069.6	antisense	17.75	2.7	9.59
ENSMUSG00000087334.1	ENSMUST00000148316.1,ENSMUST00000149839.1	RP23-97B15.2	antisense	0	3.94	7.81
ENSMUSG00000087336.2	ENSMUST00000124914.1,ENSMUST00000137257.1,ENSMUST00000197262.1	AC113504.5	antisense	12.78	4.28	23.86
ENSMUSG00000087352.1	ENSMUST00000124471.1	RP23-63D8.6	antisense	2.31	1.22	1.53
ENSMUSG00000087366.7	ENSMUST00000124166.7,ENSMUST00000125438.7,ENSMUST00000125917.1,ENSMUST00000128094.1,ENSMUST00000130684.7,ENSMUST00000133772.1,ENSMUST00000142292.7,ENSMUST00000143242.7	Junos	antisense	0.97	0.92	4.33
ENSMUSG00000087367.1	ENSMUST00000133963.1	AC149086.3	antisense	0.95	1.43	2.22
ENSMUSG00000087381.8	ENSMUST00000126009.1,ENSMUST00000151836.7,ENSMUST00000181389.1	RP23-118E21.9	antisense	3.28	8.76	9.56
ENSMUSG00000087399.1	ENSMUST00000142373.1	RP24-70H3.1	antisense	2.46	3.01	0
ENSMUSG00000087405.1	ENSMUST00000137176.1	RP23-32L15.5	antisense	0.59	0.93	0
ENSMUSG00000087437.7	ENSMUST00000138795.7,ENSMUST00000151696.1	RP23-15L19.3	antisense	4.43	0.18	15.69
ENSMUSG00000087497.7	ENSMUST00000135037.7,ENSMUST00000146333.1	RP23-78H18.2	antisense	33.14	21.17	52.66
ENSMUSG00000087515.1	ENSMUST00000137349.1	RP23-325E4.3	antisense	25.15	21.05	8.84
ENSMUSG00000087526.2	ENSMUST00000131985.1,ENSMUST00000140892.2,ENSMUST00000209213.1,ENSMUST00000210237.1,ENSMUST00000210378.1	RP24-182L3.1	antisense	0.47	1.14	1.77
ENSMUSG00000087532.1	ENSMUST00000150079.1	AC135079.4	antisense	0	2.75	0.6
ENSMUSG00000087545.1	ENSMUST00000148420.1	RP23-288M21.3	antisense	0.71	0.25	1.08
ENSMUSG00000087578.1	ENSMUST00000125657.1,ENSMUST00000138422.1,ENSMUST00000141639.1,ENSMUST00000154457.1	Ccdc142os	antisense	2.34	0.02	1.22
ENSMUSG00000087601.3	ENSMUST00000152002.3,ENSMUST00000177319.1	Uchl1os	antisense	0.89	1.35	0.11
ENSMUSG00000087611.1	ENSMUST00000142871.1	AC161510.1	antisense	4.89	2.15	4.44
ENSMUSG00000087612.1	ENSMUST00000137661.1,ENSMUST00000151069.1	RP23-225D24.1	antisense	0.98	0.82	0
ENSMUSG00000087644.1	ENSMUST00000145894.1	RP23-54C14.5	antisense	0.54	0.83	0.58
ENSMUSG00000087692.1	ENSMUST00000153599.1	RP23-336D20.3	antisense	1.87	1.46	0.82
ENSMUSG00000087700.2	ENSMUST00000125308.2,ENSMUST00000221427.1,ENSMUST00000222217.1	RP24-103K4.2	antisense	0.84	4.17	1.04
ENSMUSG00000089743.7	ENSMUST00000159950.7,ENSMUST00000160096.1,ENSMUST00000161197.1,ENSMUST00000162639.1	AC125319.1	antisense	0	0.97	3.38
ENSMUSG00000089787.2	ENSMUST00000159108.2	AC098736.3	antisense	18.28	20.93	15.4
ENSMUSG00000089810.1	ENSMUST00000162209.1	RP23-3F1.4	antisense	5.89	3.67	3.24
ENSMUSG00000089842.2	ENSMUST00000159053.1,ENSMUST00000162577.1,ENSMUST00000198466.1	Pitpnm2os2	antisense	1.45	2.56	0
ENSMUSG00000089875.2	ENSMUST00000162450.2,ENSMUST00000163053.2,ENSMUST00000225619.1	Etohd2	antisense	0.98	2.19	0.14
ENSMUSG00000089889.2	ENSMUST00000160231.1,ENSMUST00000162890.1,ENSMUST00000198455.1	AC123686.3	antisense	22.35	15.6	52.5
ENSMUSG00000089890.1	ENSMUST00000161366.1	RP23-16I17.4	antisense	1.14	0	3.67
ENSMUSG00000090031.2	ENSMUST00000097832.1,ENSMUST00000159618.1,ENSMUST00000191825.1	AC139064.2	antisense	2.8	0.22	8.23
ENSMUSG00000090069.2	ENSMUST00000159947.1,ENSMUST00000160177.2,ENSMUST00000160545.1	RP23-17J18.2	antisense	3.26	3.33	5.58
ENSMUSG00000090081.1	ENSMUST00000161943.1	RP23-202J6.2	antisense	0.57	1.4	0
ENSMUSG00000090101.1	ENSMUST00000161706.1	Snhg9	antisense	13.83	39.69	57.53
ENSMUSG00000090117.7	ENSMUST00000160992.7,ENSMUST00000162651.1,ENSMUST00000162829.1	RP23-222M11.2	antisense	1.8	0	1.98
ENSMUSG00000090330.2	ENSMUST00000169914.1,ENSMUST00000190693.1	AC156992.2	antisense	2.21	3.43	3.35
ENSMUSG00000090458.1	ENSMUST00000166047.1	RP24-555M20.2	antisense	9.08	2.75	9.45
ENSMUSG00000090564.9	ENSMUST00000169054.2,ENSMUST00000170150.8	RP24-273G1.3	antisense	1.04	0.73	0.18
ENSMUSG00000090761.1	ENSMUST00000167226.1	CT7-BM104O10.3	antisense	0.54	1.09	0
ENSMUSG00000090861.1	ENSMUST00000166902.1	Arf4os	antisense	3.21	3.21	0
ENSMUSG00000091050.1	ENSMUST00000163781.1	RP23-204C16.2	antisense	0.83	1.11	2.69
ENSMUSG00000091154.2	ENSMUST00000163731.1,ENSMUST00000178990.1	Proscos	antisense	2.48	1.15	0.52
ENSMUSG00000091329.2	ENSMUST00000167704.1,ENSMUST00000193387.1	RP24-388D8.1	antisense	13.43	2.12	2.52
ENSMUSG00000091443.1	ENSMUST00000165885.1	RP23-293B20.2	antisense	0	0.97	0.73
ENSMUSG00000091510.4	ENSMUST00000058665.9,ENSMUST00000211463.1	AC151602.4	antisense	7.09	8.04	8.41
ENSMUSG00000091908.7	ENSMUST00000163186.1,ENSMUST00000165858.7,ENSMUST00000170133.7	RP24-539A10.2	antisense	8.17	4.26	0.31
ENSMUSG00000091993.2	ENSMUST00000165827.1,ENSMUST00000181170.1	RP23-116M12.2	antisense	0.43	2.35	0.62
ENSMUSG00000092006.1	ENSMUST00000163802.1	RP23-107N10.4	antisense	0	5.45	2.16
ENSMUSG00000092071.1	ENSMUST00000172178.1	RP23-254F23.2	antisense	8.19	1.97	1
ENSMUSG00000092085.1	ENSMUST00000171429.1	RP23-137I20.2	antisense	1.66	0	4.68
ENSMUSG00000092368.1	ENSMUST00000173900.1	RP24-443D19.8	antisense	6.53	4.84	0.82
ENSMUSG00000092375.1	ENSMUST00000174277.1	RP23-385C21.2	antisense	1.02	2.24	4.13
ENSMUSG00000092395.1	ENSMUST00000174756.1	RP23-24A13.20	antisense	32.71	28.34	54.96
ENSMUSG00000092397.7	ENSMUST00000134456.7,ENSMUST00000150005.7,ENSMUST00000154140.7,ENSMUST00000155185.1,ENSMUST00000155678.1	RP23-230H3.6	antisense	1.52	0.86	0.93
ENSMUSG00000092448.1	ENSMUST00000173609.1	RP24-346E16.1	antisense	3.58	1.36	1.6
ENSMUSG00000092564.1	ENSMUST00000172526.1,ENSMUST00000174321.1,ENSMUST00000174467.1	RP23-222K15.23	antisense	0.88	4.89	2.31
ENSMUSG00000093424.3	ENSMUST00000098867.3,ENSMUST00000176569.2,ENSMUST00000198947.1	RP24-372P19.1	antisense	0.83	1.99	0
ENSMUSG00000093452.4	ENSMUST00000176872.3,ENSMUST00000183750.2	Zfhx2os	antisense	0.16	2.73	4.41
ENSMUSG00000093467.1	ENSMUST00000176599.1	RP23-398F7.15	antisense	34.7	35.32	39.18
ENSMUSG00000093502.2	ENSMUST00000176749.2	RP23-14C20.1	antisense	0.69	0.96	0
ENSMUSG00000093565.1	ENSMUST00000176215.1,ENSMUST00000176921.1	Rab26os	antisense	9.19	6.1	0
ENSMUSG00000093577.1	ENSMUST00000176760.1	RP24-201C14.5	antisense	5.4	4.94	0.63
ENSMUSG00000095258.1	ENSMUST00000178906.1	RP24-427A22.1	antisense	0.77	0.72	1.2
ENSMUSG00000095348.1	ENSMUST00000107991.2,ENSMUST00000178043.1	RP23-142L22.1	antisense	0.77	0.72	1.2
ENSMUSG00000096221.3	ENSMUST00000178987.2,ENSMUST00000197451.1	RP23-242K15.24	antisense	2.37	5.64	3.09
ENSMUSG00000096935.5	ENSMUST00000181837.2,ENSMUST00000197172.4,ENSMUST00000200006.1	RP23-68H24.4	antisense	1.86	1.6	3.17
ENSMUSG00000096974.2	ENSMUST00000180426.2,ENSMUST00000209785.1,ENSMUST00000211208.1	RP23-124L1.10	antisense	4.66	6.03	0.5
ENSMUSG00000097000.2	ENSMUST00000181452.1,ENSMUST00000212699.1	RP23-478A9.4	antisense	0	2.66	3.51
ENSMUSG00000097004.1	ENSMUST00000180791.1	RP23-137J12.1	antisense	0.62	0.36	0.67
ENSMUSG00000097006.7	ENSMUST00000180547.1,ENSMUST00000181291.7,ENSMUST00000181605.1	RP23-201I4.11	antisense	0.62	1.53	0.99
ENSMUSG00000097048.7	ENSMUST00000180896.7,ENSMUST00000181928.3,ENSMUST00000204008.2,ENSMUST00000204047.2,ENSMUST00000204068.2,ENSMUST00000204663.1,ENSMUST00000204738.2,ENSMUST00000205028.1	RP23-20K24.5	antisense	31.39	25.6	34.13
ENSMUSG00000097055.2	ENSMUST00000180671.1,ENSMUST00000226239.1,ENSMUST00000226397.1,ENSMUST00000226567.1,ENSMUST00000226634.1,ENSMUST00000226706.1,ENSMUST00000227593.1,ENSMUST00000227598.1,ENSMUST00000228212.1	RP23-15F7.3	antisense	3.27	8.45	3.87
ENSMUSG00000097057.1	ENSMUST00000181255.1	RP23-81H23.3	antisense	1.04	0.99	0.2
ENSMUSG00000097099.2	ENSMUST00000180865.2,ENSMUST00000181099.1,ENSMUST00000192051.1,ENSMUST00000194628.1	RP23-456B9.22	antisense	2.04	0.45	0.88
ENSMUSG00000097121.2	ENSMUST00000180800.1,ENSMUST00000220889.1,ENSMUST00000221044.1,ENSMUST00000221614.1,ENSMUST00000222895.1	RP24-212D8.2	antisense	5.58	0	4.38
ENSMUSG00000097166.1	ENSMUST00000180569.1,ENSMUST00000180811.1	RP23-387P23.6	antisense	7.83	18.05	6.25
ENSMUSG00000097167.1	ENSMUST00000181819.1	RP24-372P19.2	antisense	0.88	0	2.45
ENSMUSG00000097204.2	ENSMUST00000180958.1,ENSMUST00000199721.1	RP23-261M19.4	antisense	2.34	1.02	1.53
ENSMUSG00000097211.2	ENSMUST00000180997.2,ENSMUST00000184796.1	RP24-282D16.3	antisense	0.67	0	1.38
ENSMUSG00000097251.2	ENSMUST00000181575.2	RP23-45A13.2	antisense	0.88	0.15	3.47
ENSMUSG00000097274.2	ENSMUST00000181185.1,ENSMUST00000214449.1	RP23-255F14.5	antisense	8.22	15.76	7.09
ENSMUSG00000097276.1	ENSMUST00000181912.1	RP23-463F7.10	antisense	2.58	6.9	0
ENSMUSG00000097292.2	ENSMUST00000180894.1,ENSMUST00000185973.1	RP23-445G17.1	antisense	1.45	1.54	0
ENSMUSG00000097316.2	ENSMUST00000180598.2,ENSMUST00000195083.1	CAAA01201205.3	antisense	2.49	2.65	5.26
ENSMUSG00000097320.8	ENSMUST00000180820.7,ENSMUST00000183194.1	Tmem147os	antisense	26.27	35.4	31.87
ENSMUSG00000097360.8	ENSMUST00000180824.2,ENSMUST00000180908.8,ENSMUST00000223845.1,ENSMUST00000224521.1,ENSMUST00000224664.1	RP23-206J9.5	antisense	12.53	7.62	3.49
ENSMUSG00000097381.2	ENSMUST00000181055.1,ENSMUST00000181561.2	RP23-447P16.3	antisense	1.75	3.6	0
ENSMUSG00000097397.2	ENSMUST00000181498.2	RP23-354F11.5	antisense	4.05	1.2	0
ENSMUSG00000097406.1	ENSMUST00000180899.1	RP23-380O16.4	antisense	2.1	0.66	0
ENSMUSG00000097414.2	ENSMUST00000181510.2,ENSMUST00000229573.1,ENSMUST00000230113.1	RP23-278C10.3	antisense	2.15	1.05	2.79
ENSMUSG00000097431.2	ENSMUST00000181482.1,ENSMUST00000181697.2,ENSMUST00000227103.1,ENSMUST00000227207.1,ENSMUST00000227351.1,ENSMUST00000228078.1,ENSMUST00000228254.1	RP23-138C14.7	antisense	66.76	60.86	83.48
ENSMUSG00000097433.1	ENSMUST00000181385.1	RP23-211F21.6	antisense	2.84	1.24	3.04
ENSMUSG00000097439.6	ENSMUST00000181222.6,ENSMUST00000193429.1,ENSMUST00000193875.5	RP23-186O3.5	antisense	0.41	1.48	1.4
ENSMUSG00000097440.2	ENSMUST00000180860.2,ENSMUST00000224036.1	RP23-249P18.1	antisense	12.9	8.42	4.23
ENSMUSG00000097462.7	ENSMUST00000181121.7,ENSMUST00000181145.7,ENSMUST00000181840.3,ENSMUST00000204449.2,ENSMUST00000204609.1,ENSMUST00000205093.2	RP24-358M18.1	antisense	4.51	6.34	0.27
ENSMUSG00000097466.8	ENSMUST00000180663.7,ENSMUST00000181447.7,ENSMUST00000181893.7,ENSMUST00000183536.7,ENSMUST00000183781.1	RP24-290P19.2	antisense	13.96	12.12	3.16
ENSMUSG00000097482.2	ENSMUST00000181383.2,ENSMUST00000186958.1,ENSMUST00000189938.1	RP23-223I5.1	antisense	2.26	3.8	3.92
ENSMUSG00000097535.1	ENSMUST00000180870.1	RP23-110E20.7	antisense	6.6	5.37	8.41
ENSMUSG00000097573.2	ENSMUST00000180570.1,ENSMUST00000189096.1	RP24-535E21.4	antisense	0.74	0	1.2
ENSMUSG00000097577.2	ENSMUST00000180987.1,ENSMUST00000224976.1	RP23-300H21.3	antisense	0.99	0.94	1.01
ENSMUSG00000097613.1	ENSMUST00000181220.1	RP24-186A9.3	antisense	4.86	2.02	0
ENSMUSG00000097622.2	ENSMUST00000180921.1	RP23-347J22.4	antisense	0	1.26	2.26
ENSMUSG00000097626.5	ENSMUST00000180594.5,ENSMUST00000197496.1	RP23-350E1.1	antisense	8.9	2.37	3.95
ENSMUSG00000097692.2	ENSMUST00000181665.1,ENSMUST00000190739.1	RP23-30C12.4	antisense	0.89	0.7	1.51
ENSMUSG00000097726.7	ENSMUST00000180878.7,ENSMUST00000181202.1	RP24-507K16.1	antisense	1.32	0.93	2.08
ENSMUSG00000097750.2	ENSMUST00000181395.1,ENSMUST00000206345.1	RP23-358K1.3	antisense	0	1.23	1.15
ENSMUSG00000097756.2	ENSMUST00000181299.2,ENSMUST00000206959.1	RP24-360F21.1	antisense	5.85	10.44	13.57
ENSMUSG00000097777.7	ENSMUST00000180727.7,ENSMUST00000181139.1,ENSMUST00000185324.1,ENSMUST00000188854.1	RP23-269E5.5	antisense	1.31	0.99	0.02
ENSMUSG00000097788.2	ENSMUST00000180576.2,ENSMUST00000220796.1,ENSMUST00000223178.1	RP23-70L9.3	antisense	4.42	2.87	0
ENSMUSG00000097814.5	ENSMUST00000181489.2,ENSMUST00000188631.4,ENSMUST00000202118.1	Panct2	antisense	5.92	0.71	6.17
ENSMUSG00000097820.3	ENSMUST00000181325.3,ENSMUST00000216791.1	RP24-93F20.4	antisense	0.85	0.93	0
ENSMUSG00000097877.2	ENSMUST00000181370.1,ENSMUST00000181506.1,ENSMUST00000198250.1	RP23-102H7.11	antisense	0.53	1.6	1.52
ENSMUSG00000097892.2	ENSMUST00000180591.1,ENSMUST00000193187.1	RP24-297D18.1	antisense	1.32	1.97	0.33
ENSMUSG00000097893.8	ENSMUST00000181358.7,ENSMUST00000181821.7,ENSMUST00000189322.1,ENSMUST00000189431.1,ENSMUST00000191287.6,ENSMUST00000207445.1,ENSMUST00000209020.1	RP23-228O9.1	antisense	1.28	1.09	1.45
ENSMUSG00000097915.2	ENSMUST00000180639.2,ENSMUST00000229239.1,ENSMUST00000229610.1	RP23-195I24.2	antisense	3.72	1.54	0
ENSMUSG00000097976.1	ENSMUST00000182496.1	RP24-196P19.1	antisense	4.61	5.85	4.27
ENSMUSG00000097994.1	ENSMUST00000182250.1	RP23-392K24.4	antisense	0	0.73	3.76
ENSMUSG00000098024.1	ENSMUST00000182590.1	RP23-251E2.4	antisense	1	0.8	0
ENSMUSG00000098128.1	ENSMUST00000182077.1	RP24-413G2.4	antisense	1.25	8.02	1.01
ENSMUSG00000098233.1	ENSMUST00000182106.1,ENSMUST00000182753.1	RP23-342M4.1	antisense	0	2.35	2.76
ENSMUSG00000098447.2	ENSMUST00000185095.2	RP23-386K20.2	antisense	0.49	0.84	1.38
ENSMUSG00000098702.1	ENSMUST00000184181.1,ENSMUST00000184530.1,ENSMUST00000184678.1	RP24-390G17.1	antisense	6.41	14.76	9.51
ENSMUSG00000098739.1	ENSMUST00000183473.1,ENSMUST00000185015.1	RP23-448C3.1	antisense	5.45	0.73	1.1
ENSMUSG00000098975.7	ENSMUST00000183339.7,ENSMUST00000183514.1,ENSMUST00000184034.7,ENSMUST00000184491.1,ENSMUST00000184792.7	RP23-103I12.3	antisense	8.41	24.06	31.38
ENSMUSG00000099354.6	ENSMUST00000189129.5,ENSMUST00000189308.2,ENSMUST00000190077.1	RP23-252I12.5	antisense	2.76	0	2.96
ENSMUSG00000099478.1	ENSMUST00000185303.1	RP23-315C11.9	antisense	5.43	8.25	7.89
ENSMUSG00000099632.1	ENSMUST00000190930.1	RP23-117O11.4	antisense	9.61	4.7	22.81
ENSMUSG00000099635.1	ENSMUST00000188560.1	RP24-68F22.7	antisense	0.64	1.33	1.88
ENSMUSG00000099681.1	ENSMUST00000190120.1	RP23-456M3.4	antisense	4.9	1.46	3.7
ENSMUSG00000099851.1	ENSMUST00000186876.1	RP23-182F9.6	antisense	0	8.8	2.87
ENSMUSG00000100039.1	ENSMUST00000186713.1	RP24-74F2.12	antisense	0	2.74	2.05
ENSMUSG00000100081.1	ENSMUST00000187426.1	RP23-374N19.5	antisense	41.64	23.03	19.56
ENSMUSG00000100162.2	ENSMUST00000183822.2,ENSMUST00000183993.7,ENSMUST00000185121.7	RP23-171A13.14	antisense	0.11	3.43	6.14
ENSMUSG00000100166.1	ENSMUST00000190868.1	RP24-96N20.1	antisense	2.34	1.22	4.51
ENSMUSG00000100192.1	ENSMUST00000189898.1	RP23-182N12.2	antisense	0.8	1.2	0.67
ENSMUSG00000100548.1	ENSMUST00000185270.1,ENSMUST00000187855.1,ENSMUST00000188089.1	RP23-116B8.1	antisense	0.91	1.19	0
ENSMUSG00000100572.1	ENSMUST00000187090.1	RP24-144E8.1	antisense	1.7	0.69	2.14
ENSMUSG00000100632.1	ENSMUST00000191563.1	RP23-45A13.4	antisense	1.26	1.04	0
ENSMUSG00000100707.1	ENSMUST00000190040.1	RP23-97L11.1	antisense	2.6	6.85	8.47
ENSMUSG00000100812.1	ENSMUST00000188193.1	RP23-158A22.1	antisense	2.98	0.82	3.3
ENSMUSG00000100876.1	ENSMUST00000189942.1	RP23-45G16.6	antisense	1.38	0.26	1.89
ENSMUSG00000100927.1	ENSMUST00000190971.1	RP23-302H1.2	antisense	1.52	1.01	0.23
ENSMUSG00000100954.4	ENSMUST00000185848.1,ENSMUST00000186597.1,ENSMUST00000206952.1	RP24-167M10.2	antisense	0.62	0.8	2.22
ENSMUSG00000101013.1	ENSMUST00000190567.1	RP24-300D7.1	antisense	0.97	1.03	0
ENSMUSG00000101037.1	ENSMUST00000187393.1	RP23-260J19.3	antisense	0	5.37	3.49
ENSMUSG00000101225.1	ENSMUST00000185351.1	RP23-4H17.1	antisense	3.19	1.4	2.22
ENSMUSG00000101438.1	ENSMUST00000185388.1,ENSMUST00000189156.1	RP23-222K15.31	antisense	1.74	5.28	4.48
ENSMUSG00000101671.1	ENSMUST00000185617.1	RP23-457H19.1	antisense	20.11	14.13	12.78
ENSMUSG00000101693.1	ENSMUST00000186027.1,ENSMUST00000186799.1,ENSMUST00000189590.1,ENSMUST00000191132.1,ENSMUST00000191207.1	RP24-187D4.1	antisense	0.87	0.76	0
ENSMUSG00000101905.1	ENSMUST00000186765.1	RP24-444I15.2	antisense	0	4.45	2.23
ENSMUSG00000102014.1	ENSMUST00000185310.1,ENSMUST00000188163.1	RP24-137J17.2	antisense	8.7	0	8.32
ENSMUSG00000102101.1	ENSMUST00000186480.1	Zbtb11os1	antisense	11.04	17.28	15.11
ENSMUSG00000102112.1	ENSMUST00000185880.1,ENSMUST00000187218.1,ENSMUST00000187773.1	RP23-293N22.1	antisense	0.66	0	1.71
ENSMUSG00000102634.1	ENSMUST00000194001.1	RP23-193O23.3	antisense	0.74	1.51	1.26
ENSMUSG00000102861.1	ENSMUST00000195540.1	RP24-116C1.9	antisense	2.22	5.33	0
ENSMUSG00000103041.1	ENSMUST00000195714.1	RP24-372I24.4	antisense	3.15	1.51	13.21
ENSMUSG00000103649.1	ENSMUST00000192748.1	RP23-201I6.5	antisense	1.8	3.72	2
ENSMUSG00000103719.1	ENSMUST00000195328.1	RP23-40E2.2	antisense	3.94	2.91	0.7
ENSMUSG00000104002.2	ENSMUST00000193040.2	RP23-348C6.3	antisense	1.95	1.24	0.99
ENSMUSG00000104208.1	ENSMUST00000192053.1	RP23-448A11.8	antisense	110.89	71.82	80.33
ENSMUSG00000104950.1	ENSMUST00000199632.1	RP23-434H17.6	antisense	0.78	0.76	0.05
ENSMUSG00000105055.1	ENSMUST00000199794.1	RP23-218L17.3	antisense	9.76	15.63	0
ENSMUSG00000105245.1	ENSMUST00000198557.1,ENSMUST00000200435.1	RP24-124P9.3	antisense	3.39	2.9	2.2
ENSMUSG00000105255.1	ENSMUST00000196216.1	AC092711.4	antisense	1.73	1.42	0
ENSMUSG00000105784.1	ENSMUST00000199206.1	RP23-113O9.4	antisense	5.77	7.69	3.93
ENSMUSG00000106396.1	ENSMUST00000199508.1	RP24-140D11.1	antisense	10.25	5.24	15.55
ENSMUSG00000106617.1	ENSMUST00000196660.1	RP23-286M3.5	antisense	0	0.55	3.23
ENSMUSG00000107191.1	ENSMUST00000202387.1	RP23-297M4.4	antisense	0.91	0.67	0.75
ENSMUSG00000107230.1	ENSMUST00000201818.1	RP23-345O17.5	antisense	3.14	1.67	0.12
ENSMUSG00000107317.1	ENSMUST00000200934.1	WI1-1993I8.1	antisense	1.58	2.71	0
ENSMUSG00000107560.1	ENSMUST00000205219.1	RP23-89P21.6	antisense	2.85	0	1.6
ENSMUSG00000107561.1	ENSMUST00000203049.1	RP23-333I12.3	antisense	0.79	0.8	0.59
ENSMUSG00000107666.1	ENSMUST00000203352.1	RP24-441P8.3	antisense	0.5	0.88	1.74
ENSMUSG00000107675.1	ENSMUST00000204221.1	RP24-272N4.2	antisense	2.63	4.15	5.24
ENSMUSG00000107842.1	ENSMUST00000203624.1	RP23-435I16.3	antisense	0.6	0.86	0.91
ENSMUSG00000107969.1	ENSMUST00000205056.1	RP24-314D22.2	antisense	1.21	0.47	1.57
ENSMUSG00000108239.1	ENSMUST00000204330.1	RP23-171B16.2	antisense	5.76	2.52	5.34
ENSMUSG00000108435.1	ENSMUST00000206838.1	RP23-60P18.10	antisense	1.44	1.12	2.35
ENSMUSG00000108883.1	ENSMUST00000207934.1	RP23-78N8.4	antisense	0	2.7	1.89
ENSMUSG00000109168.1	ENSMUST00000207649.1	RP23-89A16.3	antisense	54.73	47.59	44.18
ENSMUSG00000109327.1	ENSMUST00000207056.1	RP24-72H18.4	antisense	0.65	0	0.87
ENSMUSG00000109590.1	ENSMUST00000210677.1	RP23-24C14.1	antisense	5.34	2.48	7.22
ENSMUSG00000109604.1	ENSMUST00000209925.1	RP23-393E8.4	antisense	1.54	2.32	3.03
ENSMUSG00000109715.1	ENSMUST00000209836.1	RP23-384C18.12	antisense	2.83	3.73	3.47
ENSMUSG00000109877.1	ENSMUST00000209333.1,ENSMUST00000209399.1,ENSMUST00000209674.1,ENSMUST00000209837.1,ENSMUST00000210144.1,ENSMUST00000210176.1,ENSMUST00000211194.1,ENSMUST00000211423.1	RP23-290O4.2	antisense	2.59	1.88	6.98
ENSMUSG00000109881.1	ENSMUST00000210611.1	RP24-285L8.3	antisense	0.78	1.77	1.3
ENSMUSG00000110020.1	ENSMUST00000209250.1,ENSMUST00000209301.1,ENSMUST00000210177.1	RP24-502E20.5	antisense	2.04	0.61	2.99
ENSMUSG00000110156.1	ENSMUST00000209642.1,ENSMUST00000210917.1	RP23-453G12.2	antisense	7.75	34.05	34.16
ENSMUSG00000110202.1	ENSMUST00000211147.1	RP24-134G9.4	antisense	7.99	1.15	0
ENSMUSG00000110357.1	ENSMUST00000211533.1	RP23-345D18.4	antisense	53.34	41.69	62.69
ENSMUSG00000110611.1	ENSMUST00000212232.1,ENSMUST00000212288.1	RP23-127B8.7	antisense	10.29	7.71	3.59
ENSMUSG00000110630.1	ENSMUST00000211969.1	RP24-178J22.1	antisense	0.29	0.59	0.85
ENSMUSG00000110945.1	ENSMUST00000217077.1	RP23-453B15.7	antisense	3.52	3.14	3.99
ENSMUSG00000111082.1	ENSMUST00000215803.1	RP23-23P9.5	antisense	0	0.89	1.69
ENSMUSG00000111348.1	ENSMUST00000216737.1	RP24-189I2.4	antisense	0.96	0.46	3.3
ENSMUSG00000111474.1	ENSMUST00000214043.1,ENSMUST00000215162.1	RP23-367D2.1	antisense	4.99	2.14	0
ENSMUSG00000111639.1	ENSMUST00000214403.1,ENSMUST00000217388.1	RP24-233B16.1	antisense	0.13	0.8	0.93
ENSMUSG00000111828.1	ENSMUST00000213677.1	RP23-366E1.3	antisense	2.35	1.91	10.76
ENSMUSG00000111873.1	ENSMUST00000214575.1	RP23-366E4.8	antisense	6.27	4.94	2.9
ENSMUSG00000111895.1	ENSMUST00000217800.1	CAAA01066804.1	antisense	20.04	6.33	15.22
ENSMUSG00000112058.1	ENSMUST00000217859.1,ENSMUST00000219324.1,ENSMUST00000220094.1	RP23-117C21.2	antisense	35.65	17.26	16.17
ENSMUSG00000112080.1	ENSMUST00000220313.1	RP23-117C21.1	antisense	4.26	7.41	3.24
ENSMUSG00000112304.1	ENSMUST00000217945.1	RP23-407I4.2	antisense	3.16	1.55	0
ENSMUSG00000112555.1	ENSMUST00000218599.1	RP24-74G10.2	antisense	1.83	0	3.19
ENSMUSG00000112654.1	ENSMUST00000218108.1	RP23-203H20.5	antisense	0.49	0.91	0.67
ENSMUSG00000112828.1	ENSMUST00000219552.1	RP24-444L19.10	antisense	1.47	0.85	0.94
ENSMUSG00000113070.1	ENSMUST00000220923.1	RP24-494I18.6	antisense	3.73	7.09	4.32
ENSMUSG00000113311.1	ENSMUST00000222047.1	RP23-44G15.6	antisense	0.71	1.74	1.33
ENSMUSG00000114742.1	ENSMUST00000225283.1	RP23-183J2.3	antisense	2.54	1.84	0
ENSMUSG00000114883.1	ENSMUST00000224991.1	RP24-236L7.6	antisense	0	10.4	3.8
ENSMUSG00000115186.1	ENSMUST00000226259.1,ENSMUST00000228730.1	RP24-239E14.2	antisense	0	1.28	1.16
ENSMUSG00000115469.1	ENSMUST00000227918.1	RP23-99P18.4	antisense	0.71	0.78	0.86
ENSMUSG00000115546.1	ENSMUST00000228225.1	RP23-262K24.2	antisense	1.31	1.59	3.98
ENSMUSG00000115767.1	ENSMUST00000226346.1	RP23-357G5.4	antisense	0.07	2.04	6.96
ENSMUSG00000115923.1	ENSMUST00000229446.1	RP23-424C7.4	antisense	8.46	14.73	11.41
ENSMUSG00000116033.1	ENSMUST00000230242.1	RP23-278C10.6	antisense	0	1.1	0.63
ENSMUSG00000116125.1	ENSMUST00000230187.1	RP23-383D13.2	antisense	3.62	1.28	0
ENSMUSG00000116508.1	ENSMUST00000231106.1	RP23-25N17.6	antisense	2.58	2.41	0
ENSMUSG00000018451.6	ENSMUST00000156068.2	RP23-83I13.10	lincRNA	74.57	206.51	168.46
ENSMUSG00000021268.17	ENSMUST00000124106.7,ENSMUST00000126289.7,ENSMUST00000128178.1,ENSMUST00000128458.2,ENSMUST00000129245.7,ENSMUST00000143272.7,ENSMUST00000143836.7,ENSMUST00000143847.7,ENSMUST00000146701.7,ENSMUST00000150851.1,ENSMUST00000166636.8	Meg3	lincRNA	279.28	389.9	307.12
ENSMUSG00000022639.14	ENSMUST00000169791.3,ENSMUST00000186535.1,ENSMUST00000186806.1,ENSMUST00000186944.6,ENSMUST00000191079.1	Dubr	lincRNA	19.21	17.29	23.46
ENSMUSG00000029878.6	ENSMUST00000072100.3,ENSMUST00000221311.1	RP23-182N12.4	lincRNA	8.65	19.4	16.03
ENSMUSG00000037735.7	ENSMUST00000037953.6,ENSMUST00000163627.2	RP24-280B23.1	lincRNA	6.58	3.83	1.18
ENSMUSG00000038152.4	ENSMUST00000038032.4,ENSMUST00000189843.1	RP23-166O7.1	lincRNA	6.75	3.23	3.91
ENSMUSG00000042579.2	ENSMUST00000038450.1,ENSMUST00000195940.1	RP24-122I22.2	lincRNA	8.65	1.5	2.78
ENSMUSG00000043773.5	ENSMUST00000063103.4,ENSMUST00000214777.1,ENSMUST00000215356.1	RP23-366E4.5	lincRNA	8	19.48	0
ENSMUSG00000044471.12	ENSMUST00000115107.7,ENSMUST00000123757.1,ENSMUST00000185982.7,ENSMUST00000187876.6,ENSMUST00000188611.1,ENSMUST00000229076.1,ENSMUST00000229116.1,ENSMUST00000229299.1,ENSMUST00000229711.1,ENSMUST00000229779.1,ENSMUST00000230091.1,ENSMUST00000230209.1,ENSMUST00000230832.1,ENSMUST00000230874.1,ENSMUST00000231007.1,ENSMUST00000231083.1	Lncpint	lincRNA	3.58	3.93	3.97
ENSMUSG00000045075.3	ENSMUST00000062249.2,ENSMUST00000191115.1	RP23-17C2.4	lincRNA	3.66	0	5.16
ENSMUSG00000048106.5	ENSMUST00000059704.4,ENSMUST00000198527.1	RP23-105K2.3	lincRNA	31.22	21.71	25.84
ENSMUSG00000050334.12	ENSMUST00000131907.8,ENSMUST00000182701.1,ENSMUST00000182788.1,ENSMUST00000185281.6,ENSMUST00000187663.1	RP23-88A13.2	lincRNA	5.94	2.95	6.64
ENSMUSG00000051198.6	ENSMUST00000060825.5,ENSMUST00000190364.1	RP23-181J12.1	lincRNA	0	3.13	1.38
ENSMUSG00000052658.5	ENSMUST00000064646.4,ENSMUST00000213974.1	RP24-264F17.2	lincRNA	2.55	3.54	0
ENSMUSG00000055125.7	ENSMUST00000068526.6,ENSMUST00000186205.1,ENSMUST00000196844.1	RP24-76M8.1	lincRNA	1.6	4.4	3.24
ENSMUSG00000055494.5	ENSMUST00000144818.1	RP23-55C8.3	lincRNA	0.32	1.81	2.41
ENSMUSG00000055972.5	ENSMUST00000069809.5,ENSMUST00000189929.1	RP23-33L24.1	lincRNA	0.74	1.95	0
ENSMUSG00000056145.5	ENSMUST00000070085.5	RP23-469H5.1	lincRNA	0.79	2.81	0
ENSMUSG00000056771.7	ENSMUST00000071101.7	RP24-363O21.4	lincRNA	11.78	12.15	15.04
ENSMUSG00000060143.7	ENSMUST00000073238.6,ENSMUST00000227553.1	RP23-4P23.3	lincRNA	294.05	268.28	243.12
ENSMUSG00000060149.6	ENSMUST00000071374.5,ENSMUST00000190415.1	RP23-7F9.1	lincRNA	3.68	3.39	0
ENSMUSG00000060380.3	ENSMUST00000080911.1,ENSMUST00000136322.1,ENSMUST00000213746.1,ENSMUST00000217463.1	RP24-175C20.1	lincRNA	2.52	6.17	2.3
ENSMUSG00000066057.6	ENSMUST00000084298.5,ENSMUST00000182639.1	RP24-133K9.1	lincRNA	25.05	23.65	37.95
ENSMUSG00000068151.7	ENSMUST00000107533.3,ENSMUST00000154958.1	AC132685.1	lincRNA	0.81	1.52	0
ENSMUSG00000072761.10	ENSMUST00000105311.3,ENSMUST00000186431.6	RP23-15O6.1	lincRNA	2.12	0.96	0
ENSMUSG00000072769.6	ENSMUST00000100944.6,ENSMUST00000196693.4,ENSMUST00000197854.1,ENSMUST00000198585.1,ENSMUST00000199724.1	RP24-317M4.4	lincRNA	23.9	34.17	39.98
ENSMUSG00000072847.4	ENSMUST00000101077.2,ENSMUST00000148413.2	RP23-70A15.2	lincRNA	4.86	3.67	4.16
ENSMUSG00000073147.3	ENSMUST00000101522.2,ENSMUST00000185943.1,ENSMUST00000188328.1,ENSMUST00000189045.1,ENSMUST00000191186.1	RP23-443N7.2	lincRNA	6.97	8.95	3.42
ENSMUSG00000073155.12	ENSMUST00000130875.7,ENSMUST00000136110.1,ENSMUST00000152147.7	RP23-338E5.2	lincRNA	110.54	116.4	113.36
ENSMUSG00000073164.11	ENSMUST00000127001.1,ENSMUST00000130361.7,ENSMUST00000135421.7,ENSMUST00000141777.7,ENSMUST00000149246.7	RP23-286D7.1	lincRNA	10.36	7.57	4.83
ENSMUSG00000073374.3	ENSMUST00000097289.2,ENSMUST00000188481.1	RP24-381E21.2	lincRNA	3.38	0.07	2.97
ENSMUSG00000073478.6	ENSMUST00000139056.2,ENSMUST00000194375.1	AC115896.3	lincRNA	5.51	1.81	4.35
ENSMUSG00000073590.3	ENSMUST00000097608.2,ENSMUST00000192137.1	RP23-56B11.6	lincRNA	1.47	0.01	1.35
ENSMUSG00000073699.3	ENSMUST00000143133.1	RP23-352D7.2	lincRNA	2.5	2.94	1
ENSMUSG00000075020.6	ENSMUST00000129661.1,ENSMUST00000134563.1,ENSMUST00000209947.1,ENSMUST00000210721.1,ENSMUST00000210851.1,ENSMUST00000211430.1,ENSMUST00000211619.1	RP23-201G13.1	lincRNA	31.74	30.88	19.43
ENSMUSG00000078956.3	ENSMUST00000109473.1,ENSMUST00000209603.1	RP23-152H17.2	lincRNA	5.88	7.4	5.26
ENSMUSG00000079407.9	ENSMUST00000112775.2,ENSMUST00000112812.7,ENSMUST00000168543.2,ENSMUST00000179153.1,ENSMUST00000186836.1,ENSMUST00000188883.1	RP23-388I12.4	lincRNA	0	1.14	2.75
ENSMUSG00000084799.7	ENSMUST00000138611.7,ENSMUST00000186436.1,ENSMUST00000186786.1,ENSMUST00000188602.1	Ino80dos	lincRNA	2.63	3.05	0.88
ENSMUSG00000084843.1	ENSMUST00000145549.1	RP24-499M12.1	lincRNA	0.62	0.97	0
ENSMUSG00000084850.1	ENSMUST00000125194.1	RP23-176O5.2	lincRNA	0	0.59	3.69
ENSMUSG00000084898.1	ENSMUST00000144029.1	RP23-340N6.1	lincRNA	1.48	1.3	0
ENSMUSG00000085030.1	ENSMUST00000138442.1	AC147266.3	lincRNA	2.62	4.02	4.66
ENSMUSG00000085067.2	ENSMUST00000142962.2	RP23-305C1.1	lincRNA	11.12	9.5	19.87
ENSMUSG00000085084.7	ENSMUST00000139363.1,ENSMUST00000140941.1,ENSMUST00000148224.1,ENSMUST00000149387.7	AC125047.1	lincRNA	1.24	4.28	3.04
ENSMUSG00000085230.1	ENSMUST00000152249.1	RP23-397K10.1	lincRNA	0	1.54	8.1
ENSMUSG00000085250.1	ENSMUST00000141485.1	AC127252.4	lincRNA	0.77	0.99	0
ENSMUSG00000085287.8	ENSMUST00000137539.7,ENSMUST00000146560.8,ENSMUST00000160917.1,ENSMUST00000161759.1	RP23-10B20.2	lincRNA	0.96	0.66	6.4
ENSMUSG00000085316.1	ENSMUST00000126467.1,ENSMUST00000128305.1,ENSMUST00000155323.1	RP23-326F22.3	lincRNA	1.38	2.95	0
ENSMUSG00000085389.7	ENSMUST00000139884.1,ENSMUST00000147634.7	RP23-198O15.4	lincRNA	1.15	0	2.82
ENSMUSG00000085433.2	ENSMUST00000127989.2,ENSMUST00000143062.1	AC113474.3	lincRNA	4.37	1.44	4.76
ENSMUSG00000085438.1	ENSMUST00000147425.1,ENSMUST00000153581.1	RP23-22A15.2	lincRNA	23.83	21.76	24.31
ENSMUSG00000085525.7	ENSMUST00000123828.1,ENSMUST00000124975.1,ENSMUST00000144166.7,ENSMUST00000146671.7,ENSMUST00000154592.7	RP23-383I4.10	lincRNA	12.23	2.69	28.07
ENSMUSG00000085691.1	ENSMUST00000136046.1,ENSMUST00000155334.1	RP23-29D15.6	lincRNA	1.02	0	0.9
ENSMUSG00000085862.2	ENSMUST00000123699.2,ENSMUST00000138528.2,ENSMUST00000228816.1	RP23-360N18.1	lincRNA	8.93	20.15	6.87
ENSMUSG00000086013.1	ENSMUST00000139612.1	RP24-359O2.3	lincRNA	9.77	12.63	30.63
ENSMUSG00000086021.1	ENSMUST00000153521.1,ENSMUST00000153786.1	RP24-249N9.3	lincRNA	4.44	11.87	0
ENSMUSG00000086152.1	ENSMUST00000144092.1	RP23-335N12.3	lincRNA	6.17	5.91	11.08
ENSMUSG00000086212.7	ENSMUST00000139185.1,ENSMUST00000144232.7,ENSMUST00000154820.7	Mkln1os	lincRNA	8.22	21.26	9.29
ENSMUSG00000086290.8	ENSMUST00000126380.2,ENSMUST00000128000.7,ENSMUST00000128131.1,ENSMUST00000137343.7,ENSMUST00000144705.7,ENSMUST00000153474.8,ENSMUST00000182826.1	Snhg12	lincRNA	28.33	25.29	40.93
ENSMUSG00000086306.1	ENSMUST00000156576.1	RP23-458A23.3	lincRNA	1.47	0	3.38
ENSMUSG00000086328.1	ENSMUST00000140185.1	RP23-162G11.1	lincRNA	1.29	1.34	0
ENSMUSG00000086363.7	ENSMUST00000130109.7,ENSMUST00000140415.7,ENSMUST00000145801.1,ENSMUST00000146336.1	RP23-262C6.2	lincRNA	13.91	15.49	17.9
ENSMUSG00000086368.2	ENSMUST00000124378.1,ENSMUST00000144202.1,ENSMUST00000148916.1,ENSMUST00000149609.1,ENSMUST00000201195.1	RP23-41I11.9	lincRNA	5.55	2.3	0
ENSMUSG00000086370.8	ENSMUST00000123841.2,ENSMUST00000125419.7,ENSMUST00000130063.7,ENSMUST00000145803.7,ENSMUST00000156211.7,ENSMUST00000156240.7	Ftx	lincRNA	2.78	2.94	14.57
ENSMUSG00000086503.3	ENSMUST00000127786.2,ENSMUST00000153883.2,ENSMUST00000185876.1	Xist	lincRNA	4.45	4.07	2.27
ENSMUSG00000086602.1	ENSMUST00000155610.1	AC137513.1	lincRNA	1.03	0	0.92
ENSMUSG00000086782.2	ENSMUST00000144604.1,ENSMUST00000189920.1	RP23-32L21.4	lincRNA	16.56	15.28	15.93
ENSMUSG00000086859.3	ENSMUST00000145438.1,ENSMUST00000149822.1,ENSMUST00000182811.1	Snhg20	lincRNA	44.5	34.75	33.04
ENSMUSG00000087038.9	ENSMUST00000139552.2,ENSMUST00000144424.8,ENSMUST00000149308.3,ENSMUST00000163302.1	RP23-152P11.2	lincRNA	0.67	1.66	0
ENSMUSG00000087259.7	ENSMUST00000127263.7,ENSMUST00000136438.7,ENSMUST00000145206.1,ENSMUST00000150712.1	RP23-468D17.1	lincRNA	3.7	21.03	10.68
ENSMUSG00000087475.3	ENSMUST00000124673.1,ENSMUST00000163996.1	RP24-403B15.1	lincRNA	2.96	3.19	0
ENSMUSG00000087574.1	ENSMUST00000125967.1,ENSMUST00000136201.1,ENSMUST00000138007.1	RP23-393B19.1	lincRNA	4.22	5.89	6.11
ENSMUSG00000087575.7	ENSMUST00000150171.1,ENSMUST00000153817.7	RP23-391E6.1	lincRNA	1.16	6.34	0.84
ENSMUSG00000087590.2	ENSMUST00000146010.2,ENSMUST00000179138.1	Epb41l4aos	lincRNA	2.64	5.5	36.56
ENSMUSG00000087617.1	ENSMUST00000132465.1,ENSMUST00000151070.1	RP23-155G13.1	lincRNA	3.44	2.05	5.94
ENSMUSG00000087620.7	ENSMUST00000130264.1,ENSMUST00000136406.7,ENSMUST00000142109.7,ENSMUST00000150604.7	RP23-316B4.2	lincRNA	32.26	42.24	30.33
ENSMUSG00000087674.7	ENSMUST00000136456.1,ENSMUST00000141289.7,ENSMUST00000150514.7	RP23-34E4.1	lincRNA	0	6.28	2.73
ENSMUSG00000087679.2	ENSMUST00000133808.1,ENSMUST00000163836.1	RP23-325E4.5	lincRNA	22.43	16.72	22.79
ENSMUSG00000091021.1	ENSMUST00000172202.1	RP23-63D8.8	lincRNA	0.32	0.93	5.47
ENSMUSG00000091514.2	ENSMUST00000167899.2	RP23-322E23.8	lincRNA	11.38	13.45	20.84
ENSMUSG00000091864.1	ENSMUST00000170929.1	RP23-396C19.1	lincRNA	7.79	0.11	5.58
ENSMUSG00000091985.1	ENSMUST00000170933.1	RP23-406B13.10	lincRNA	0.96	1.01	0.87
ENSMUSG00000092090.2	ENSMUST00000164104.2	RP23-189E15.2	lincRNA	0.7	0.89	3.65
ENSMUSG00000092178.2	ENSMUST00000210683.1	RP24-244P2.1	lincRNA	8.92	8.41	4.9
ENSMUSG00000092341.2	ENSMUST00000172812.2,ENSMUST00000173314.1,ENSMUST00000173499.1,ENSMUST00000173523.1,ENSMUST00000174808.1	Malat1	lincRNA	3000.71	2993.25	3358.14
ENSMUSG00000093908.2	ENSMUST00000179344.1,ENSMUST00000220896.1	RP23-344H4.1	lincRNA	1.91	3.49	2.58
ENSMUSG00000094002.3	ENSMUST00000177636.1,ENSMUST00000182473.1,ENSMUST00000182592.2,ENSMUST00000183238.1,ENSMUST00000220998.1,ENSMUST00000222838.1,ENSMUST00000222954.1	RP23-195H19.1	lincRNA	8.83	15.23	12.01
ENSMUSG00000096934.1	ENSMUST00000181067.1	Gm26658	lincRNA	0.51	1.03	1.59
ENSMUSG00000096956.2	ENSMUST00000181536.2	Snhg18	lincRNA	0.87	2.63	0
ENSMUSG00000096972.7	ENSMUST00000180945.1,ENSMUST00000181446.7	Gm26883	lincRNA	2.62	1.39	0
ENSMUSG00000096975.1	ENSMUST00000181397.1	Gm16386	lincRNA	0.61	0.57	0.35
ENSMUSG00000096979.1	ENSMUST00000181610.1	Gm26880	lincRNA	0.91	0.69	0.99
ENSMUSG00000096980.1	ENSMUST00000181075.1	Gm26526	lincRNA	3.42	1.14	3.08
ENSMUSG00000096983.1	ENSMUST00000181900.1	2010015M23Rik	lincRNA	4.13	0	1.36
ENSMUSG00000096988.1	ENSMUST00000181032.1	RP23-135G19.1	lincRNA	2.82	2.79	2.31
ENSMUSG00000097010.2	ENSMUST00000181194.1,ENSMUST00000223049.1,ENSMUST00000223260.1	RP23-113F14.4	lincRNA	2.77	9.17	12.92
ENSMUSG00000097018.2	ENSMUST00000180862.2	RP24-421H18.3	lincRNA	2.96	0	0.86
ENSMUSG00000097023.8	ENSMUST00000180881.2,ENSMUST00000181511.8,ENSMUST00000182125.1,ENSMUST00000182317.1,ENSMUST00000182495.1,ENSMUST00000182937.7,ENSMUST00000183043.7	RP23-207N5.1	lincRNA	7.91	10.8	14.48
ENSMUSG00000097039.8	ENSMUST00000180432.8,ENSMUST00000181416.8,ENSMUST00000181657.8,ENSMUST00000182075.7,ENSMUST00000182141.1,ENSMUST00000182380.7,ENSMUST00000182476.7,ENSMUST00000182956.7,ENSMUST00000183028.1,ENSMUST00000183297.7	Pvt1	lincRNA	12.21	11.24	23.8
ENSMUSG00000097047.1	ENSMUST00000181147.1	1110020A21Rik	lincRNA	0.87	4.75	0
ENSMUSG00000097059.1	ENSMUST00000180775.1	Fam120aos	lincRNA	2.82	5.01	4.13
ENSMUSG00000097062.1	ENSMUST00000181502.1	Gm17586	lincRNA	8.57	6.23	8.59
ENSMUSG00000097073.7	ENSMUST00000180723.7,ENSMUST00000180982.1	RP23-46B12.5	lincRNA	1.3	1.73	0
ENSMUSG00000097080.7	ENSMUST00000181757.7,ENSMUST00000181871.1	1700086O06Rik	lincRNA	2.83	3.28	1.76
ENSMUSG00000097103.1	ENSMUST00000181895.1	Gm2885	lincRNA	0	4.27	3.96
ENSMUSG00000097113.7	ENSMUST00000180495.7,ENSMUST00000180962.1,ENSMUST00000181491.1,ENSMUST00000181524.7	RP23-302C16.2	lincRNA	3.03	4.67	0
ENSMUSG00000097119.1	ENSMUST00000181149.1	B230354K17Rik	lincRNA	4.25	5.44	10.68
ENSMUSG00000097123.1	ENSMUST00000181475.1	Gm6297	lincRNA	0	0.95	3.17
ENSMUSG00000097134.2	ENSMUST00000181710.2,ENSMUST00000219021.1	RP23-9F3.1	lincRNA	1.37	1.47	0
ENSMUSG00000097165.1	ENSMUST00000180805.1	2210008F06Rik	lincRNA	2.99	4.9	3.48
ENSMUSG00000097183.2	ENSMUST00000181247.2,ENSMUST00000197148.1	RP23-175I24.3	lincRNA	2.34	4.58	0.06
ENSMUSG00000097184.1	ENSMUST00000181485.1	4632428C04Rik	lincRNA	0.91	4.74	8.29
ENSMUSG00000097189.1	ENSMUST00000180383.1	RP23-218K6.6	lincRNA	0.95	2.33	0
ENSMUSG00000097191.2	ENSMUST00000180733.1,ENSMUST00000200718.1	RP23-408A1.3	lincRNA	0	1.15	4.01
ENSMUSG00000097201.1	ENSMUST00000181480.1	Gm26700	lincRNA	1.02	1.26	0.43
ENSMUSG00000097243.1	ENSMUST00000181856.1	Gm26908	lincRNA	0	1.28	0.96
ENSMUSG00000097248.9	ENSMUST00000180700.8,ENSMUST00000180806.8,ENSMUST00000181159.7,ENSMUST00000181898.1,ENSMUST00000182174.7,ENSMUST00000182650.7,ENSMUST00000182758.1,ENSMUST00000210170.1,ENSMUST00000210935.1,ENSMUST00000211487.1,ENSMUST00000211631.1	RP23-433F5.1	lincRNA	30.17	17.87	14.83
ENSMUSG00000097258.1	ENSMUST00000180936.1	Gm26767	lincRNA	0.65	1.18	0
ENSMUSG00000097263.1	ENSMUST00000181248.1	Gm26804	lincRNA	2.77	2.65	5.75
ENSMUSG00000097277.7	ENSMUST00000180385.1,ENSMUST00000180705.1,ENSMUST00000180879.7,ENSMUST00000180983.1,ENSMUST00000181164.7,ENSMUST00000181264.1,ENSMUST00000181492.1,ENSMUST00000181903.7	WI1-1616M8.2	lincRNA	11.96	20.89	14.96
ENSMUSG00000097284.7	ENSMUST00000180465.7,ENSMUST00000181430.1	4930480K23Rik	lincRNA	3.18	6.85	0
ENSMUSG00000097287.2	ENSMUST00000180460.1,ENSMUST00000180951.2,ENSMUST00000196629.1	RP23-151C5.1	lincRNA	21.55	10.25	25.18
ENSMUSG00000097290.8	ENSMUST00000180830.2,ENSMUST00000181780.8,ENSMUST00000181960.2,ENSMUST00000209429.1,ENSMUST00000209449.1,ENSMUST00000209728.1,ENSMUST00000211443.1	RP23-245B21.3	lincRNA	50.81	53.33	33.76
ENSMUSG00000097312.1	ENSMUST00000181242.1,ENSMUST00000181572.1,ENSMUST00000181957.1	Gm26870	lincRNA	9.24	10.02	3.99
ENSMUSG00000097317.1	ENSMUST00000180732.1	Gm17281	lincRNA	0.76	1.99	0
ENSMUSG00000097318.1	ENSMUST00000180923.1	1700007L15Rik	lincRNA	4.11	5.21	12.04
ENSMUSG00000097334.1	ENSMUST00000180525.1	2700012I20Rik	lincRNA	0.6	0	5.18
ENSMUSG00000097338.1	ENSMUST00000180838.1	Gm2464	lincRNA	1.89	2.85	5.39
ENSMUSG00000097340.1	ENSMUST00000180381.1	Gm26617	lincRNA	1.62	0.82	0.13
ENSMUSG00000097346.1	ENSMUST00000180396.1	RP23-79J21.2	lincRNA	0.75	1.35	3.24
ENSMUSG00000097350.1	ENSMUST00000181774.1	4732491K20Rik	lincRNA	4.48	7.39	15.11
ENSMUSG00000097353.1	ENSMUST00000180477.1	A430046D13Rik	lincRNA	6.04	2.65	12.24
ENSMUSG00000097391.8	ENSMUST00000181496.1,ENSMUST00000181543.8,ENSMUST00000182074.1,ENSMUST00000182185.7,ENSMUST00000182231.1,ENSMUST00000182268.7,ENSMUST00000182300.1,ENSMUST00000182499.7,ENSMUST00000183068.7,ENSMUST00000183084.1,ENSMUST00000183116.7,ENSMUST00000183144.7	Mirg	lincRNA	6.54	3.24	3.57
ENSMUSG00000097392.2	ENSMUST00000181418.1,ENSMUST00000181620.2,ENSMUST00000196593.1,ENSMUST00000197606.1,ENSMUST00000200034.1	RP23-314A12.2	lincRNA	1.5	1.6	0
ENSMUSG00000097402.1	ENSMUST00000181824.1	RP23-48H10.1	lincRNA	2.87	4.24	1.65
ENSMUSG00000097404.1	ENSMUST00000180505.1	Gm10814	lincRNA	1.68	0.62	0.1
ENSMUSG00000097410.1	ENSMUST00000181125.1	Gm26668	lincRNA	0	0.57	0.7
ENSMUSG00000097415.2	ENSMUST00000181224.1,ENSMUST00000206358.1	RP23-285C18.2	lincRNA	0.76	1.64	0
ENSMUSG00000097460.1	ENSMUST00000181769.1	Gm26734	lincRNA	2	0.11	2.74
ENSMUSG00000097468.1	ENSMUST00000180483.1	Mdrl	lincRNA	0.69	2.17	1.56
ENSMUSG00000097469.1	ENSMUST00000180846.1	Gm26733	lincRNA	0.09	1.1	3.25
ENSMUSG00000097479.1	ENSMUST00000181481.1	Gm26582	lincRNA	1.83	0.8	2.42
ENSMUSG00000097488.1	ENSMUST00000181495.1	RP23-76M13.4	lincRNA	0.88	0.63	1.4
ENSMUSG00000097505.1	ENSMUST00000181858.1	Gm26540	lincRNA	2.57	1	1.75
ENSMUSG00000097515.2	ENSMUST00000181305.2	RP23-298M23.5	lincRNA	1.77	1.16	2.46
ENSMUSG00000097527.2	ENSMUST00000181631.1,ENSMUST00000208802.1	RP23-413C19.5	lincRNA	3.39	3.98	0
ENSMUSG00000097545.7	ENSMUST00000180610.7,ENSMUST00000181808.2,ENSMUST00000185812.1,ENSMUST00000186703.1	Mir124a-1hg	lincRNA	4.67	6.11	14.78
ENSMUSG00000097554.1	ENSMUST00000181751.1	Gm26825	lincRNA	66.44	60.33	35.15
ENSMUSG00000097558.1	ENSMUST00000181307.1,ENSMUST00000181777.1	Gm26902	lincRNA	1.25	0	3.41
ENSMUSG00000097571.8	ENSMUST00000181020.8,ENSMUST00000182447.1,ENSMUST00000182486.1,ENSMUST00000183027.1	Jpx	lincRNA	0.43	0.54	5.59
ENSMUSG00000097574.1	ENSMUST00000180974.1	RP23-99D11.4	lincRNA	3.9	2.29	6.76
ENSMUSG00000097578.1	ENSMUST00000181384.1	Gm26798	lincRNA	0.74	0	2.57
ENSMUSG00000097601.2	ENSMUST00000181582.1,ENSMUST00000223620.1	RP24-573N21.3	lincRNA	2.24	2.79	0
ENSMUSG00000097616.7	ENSMUST00000181090.7,ENSMUST00000181225.1	RP23-44E17.1	lincRNA	2.66	8.77	5.24
ENSMUSG00000097638.1	ENSMUST00000181515.1	Carlr	lincRNA	2.53	1.39	0
ENSMUSG00000097666.1	ENSMUST00000180530.1	A330094K24Rik	lincRNA	1.25	0.19	3.92
ENSMUSG00000097718.1	ENSMUST00000180482.1	Gm26896	lincRNA	3.26	3.83	1.09
ENSMUSG00000097723.1	ENSMUST00000181052.1	Gm26848	lincRNA	3.08	3.98	0.31
ENSMUSG00000097732.2	ENSMUST00000180975.2	RP23-201I4.9	lincRNA	2.18	6.27	1
ENSMUSG00000097736.8	ENSMUST00000181107.1,ENSMUST00000181682.8,ENSMUST00000181719.1,ENSMUST00000215759.1	RP23-361B11.2	lincRNA	15.87	13.92	8.94
ENSMUSG00000097743.1	ENSMUST00000180682.1,ENSMUST00000180752.1	RP23-121M22.10	lincRNA	3.44	6.15	0
ENSMUSG00000097757.1	ENSMUST00000181232.1	Gm17518	lincRNA	0.98	1.88	3.34
ENSMUSG00000097767.8	ENSMUST00000181535.8,ENSMUST00000182258.7,ENSMUST00000182509.7,ENSMUST00000182699.1,ENSMUST00000182953.7,ENSMUST00000183036.1	Miat	lincRNA	14.36	13.51	21.28
ENSMUSG00000097772.7	ENSMUST00000180779.1,ENSMUST00000181873.7,ENSMUST00000196399.1,ENSMUST00000198522.1	RP23-325M7.3	lincRNA	4.68	10.2	16.57
ENSMUSG00000097784.1	ENSMUST00000180869.1	RP23-67H24.1	lincRNA	1.13	2.29	5.93
ENSMUSG00000097785.1	ENSMUST00000181921.1	B230217O12Rik	lincRNA	6.78	8.74	6.35
ENSMUSG00000097787.1	ENSMUST00000181612.1	2700046G09Rik	lincRNA	3.75	2.88	3.53
ENSMUSG00000097792.1	ENSMUST00000181109.1	Gm27042	lincRNA	1.05	0	2.57
ENSMUSG00000097812.1	ENSMUST00000181647.1,ENSMUST00000181776.1	RP24-286J21.4	lincRNA	1.71	23.63	18.74
ENSMUSG00000097815.1	ENSMUST00000180863.1	Gm26809	lincRNA	4.18	3.18	2.39
ENSMUSG00000097823.2	ENSMUST00000181309.2	RP24-192L21.2	lincRNA	13.43	9.48	17.35
ENSMUSG00000097835.1	ENSMUST00000180450.1	Gm26910	lincRNA	6.38	2.19	10.58
ENSMUSG00000097867.1	ENSMUST00000181640.1	Lppos	lincRNA	1.19	2.56	0
ENSMUSG00000097868.1	ENSMUST00000181191.1	A330069E16Rik	lincRNA	5.52	7.22	4.37
ENSMUSG00000097879.1	ENSMUST00000181241.1	Gm26869	lincRNA	1.11	0	1.55
ENSMUSG00000097908.7	ENSMUST00000181045.7,ENSMUST00000181190.2,ENSMUST00000197095.4,ENSMUST00000199264.4	RP24-456B4.4	lincRNA	4.64	8.62	7.96
ENSMUSG00000097960.1	ENSMUST00000183235.1	RP23-418G1.1	lincRNA	1.17	0.27	2.8
ENSMUSG00000097961.1	ENSMUST00000182943.1	RP23-286G19.5	lincRNA	12.34	22.35	14.06
ENSMUSG00000097971.3	ENSMUST00000182520.1,ENSMUST00000192833.1	RP23-81C12.1	lincRNA	153.7	118.92	186.19
ENSMUSG00000097974.1	ENSMUST00000182342.1,ENSMUST00000183019.1	RP23-152P5.2	lincRNA	4.26	3.77	8.43
ENSMUSG00000098051.1	ENSMUST00000183124.1	RP23-359C15.10	lincRNA	1.33	6.15	4.09
ENSMUSG00000098120.1	ENSMUST00000182046.1,ENSMUST00000182863.1	RP24-242N1.1	lincRNA	9.78	3.32	17.68
ENSMUSG00000098178.1	ENSMUST00000182010.1	RP23-81C12.3	lincRNA	22.88	27.04	28.4
ENSMUSG00000098196.1	ENSMUST00000182516.1	RP23-70A15.5	lincRNA	0.94	2.23	0
ENSMUSG00000098234.7	ENSMUST00000182043.7,ENSMUST00000182498.7,ENSMUST00000182580.7,ENSMUST00000182742.1,ENSMUST00000182819.7	Snhg6	lincRNA	34.6	42.05	53.72
ENSMUSG00000098682.8	ENSMUST00000183522.7,ENSMUST00000183803.7,ENSMUST00000184869.1,ENSMUST00000227221.1,ENSMUST00000227424.1,ENSMUST00000228153.1,ENSMUST00000228743.1	Otx2os1	lincRNA	3.72	3.07	2.34
ENSMUSG00000099061.1	ENSMUST00000124394.2,ENSMUST00000131029.1	RP24-421H18.1	lincRNA	23.84	35.49	36.75
ENSMUSG00000099839.1	ENSMUST00000187198.1	RP23-416O18.4	lincRNA	18.94	29.65	13.64
ENSMUSG00000099843.1	ENSMUST00000185535.1,ENSMUST00000188519.1	RP24-79F8.3	lincRNA	2.05	2.06	0
ENSMUSG00000100113.1	ENSMUST00000186844.1	RP23-231M6.2	lincRNA	6.35	9.26	10.84
ENSMUSG00000100252.6	ENSMUST00000185804.1,ENSMUST00000186746.1,ENSMUST00000186923.1,ENSMUST00000188983.6,ENSMUST00000189467.1,ENSMUST00000189754.1,ENSMUST00000189868.6	Mir124-2hg	lincRNA	25.82	30.39	45.7
ENSMUSG00000100475.1	ENSMUST00000188138.1	RP24-202N2.2	lincRNA	10.23	7.26	4.46
ENSMUSG00000100594.1	ENSMUST00000186444.1	RP23-370J16.1	lincRNA	3.72	0.2	12.3
ENSMUSG00000100618.1	ENSMUST00000186981.1,ENSMUST00000187954.1	RP23-188J8.3	lincRNA	0	6.53	28.83
ENSMUSG00000100691.1	ENSMUST00000191396.1	RP23-410L16.1	lincRNA	26.01	39.74	23.76
ENSMUSG00000100783.1	ENSMUST00000189493.1,ENSMUST00000189639.1	RP23-408A1.1	lincRNA	3.46	0.61	0
ENSMUSG00000101655.1	ENSMUST00000188135.1,ENSMUST00000189386.1	RP23-281H4.5	lincRNA	2.99	5.89	10.17
ENSMUSG00000102215.1	ENSMUST00000194841.1	RP23-333L19.2	lincRNA	14.51	15.9	13.78
ENSMUSG00000102424.2	ENSMUST00000194826.2	Paupar	lincRNA	0.67	1.66	1.18
ENSMUSG00000102545.1	ENSMUST00000192562.1,ENSMUST00000192648.1,ENSMUST00000195547.1	RP24-253I2.1	lincRNA	4.9	10.1	4.56
ENSMUSG00000102869.2	ENSMUST00000192590.1,ENSMUST00000192863.2	RP24-114E18.8	lincRNA	330.24	365.89	383.11
ENSMUSG00000102893.1	ENSMUST00000192571.1	RP23-145A18.2	lincRNA	1.95	2.97	0
ENSMUSG00000103103.1	ENSMUST00000193193.1,ENSMUST00000194104.1	RP23-250G8.13	lincRNA	1.31	11.74	13.23
ENSMUSG00000103108.2	ENSMUST00000194541.2	Rncr4	lincRNA	1.09	0.75	0
ENSMUSG00000103408.1	ENSMUST00000193964.1	RP23-383K24.3	lincRNA	1.94	6.14	0
ENSMUSG00000104011.1	ENSMUST00000191839.1	RP24-272N10.3	lincRNA	0	10.4	6.94
ENSMUSG00000104212.1	ENSMUST00000193285.1	CAAA01187608.3	lincRNA	4.47	11.22	2.91
ENSMUSG00000104411.1	ENSMUST00000191898.1	RP23-68L13.1	lincRNA	1.02	6.37	1.73
ENSMUSG00000105161.1	ENSMUST00000196771.1	RP23-393E10.2	lincRNA	1.06	2.46	0.54
ENSMUSG00000105651.1	ENSMUST00000198307.1	RP23-477L20.1	lincRNA	40.15	10.14	23.35
ENSMUSG00000105851.1	ENSMUST00000197965.1	RP23-45G4.2	lincRNA	3	2.35	0
ENSMUSG00000105957.1	ENSMUST00000199187.1	RP23-335C9.1	lincRNA	0.69	0.23	1.7
ENSMUSG00000106164.1	ENSMUST00000198824.1	RP24-292F8.1	lincRNA	4.03	0.39	1.04
ENSMUSG00000106317.1	ENSMUST00000198060.1	RP24-500I24.6	lincRNA	0.98	0	2.68
ENSMUSG00000106334.1	ENSMUST00000198856.1	WI1-49P9.2	lincRNA	5.53	4.65	8.66
ENSMUSG00000106683.1	ENSMUST00000201619.1	RP23-468H22.3	lincRNA	0.61	0.82	2.03
ENSMUSG00000106874.1	ENSMUST00000201775.1,ENSMUST00000202148.1,ENSMUST00000202542.1	RP23-148L8.3	lincRNA	1.25	1.94	0.35
ENSMUSG00000106951.1	ENSMUST00000145042.1,ENSMUST00000152575.1	RP23-134H19.3	lincRNA	0.39	3.15	0.9
ENSMUSG00000106980.1	ENSMUST00000201213.1	RP24-333I1.7	lincRNA	8.37	5.13	1.17
ENSMUSG00000106981.1	ENSMUST00000200940.1	RP23-425N12.2	lincRNA	10.23	12.09	9.43
ENSMUSG00000107008.3	ENSMUST00000200797.1,ENSMUST00000201517.3,ENSMUST00000201658.3,ENSMUST00000201815.3,ENSMUST00000202366.1,ENSMUST00000202502.1,ENSMUST00000202739.1,ENSMUST00000202976.3	RP23-340E6.2	lincRNA	0.72	9.61	0
ENSMUSG00000107096.3	ENSMUST00000201650.3,ENSMUST00000201992.1,ENSMUST00000202860.1	RP23-34P11.2	lincRNA	5.68	4.92	1.75
ENSMUSG00000107121.1	ENSMUST00000201728.1	RP23-228F6.9	lincRNA	0	2.05	0.61
ENSMUSG00000107313.1	ENSMUST00000202511.1	RP23-408A1.8	lincRNA	1.56	0.09	2.33
ENSMUSG00000107355.1	ENSMUST00000200738.1,ENSMUST00000201790.1	RP24-80F7.5	lincRNA	2.09	0	3.72
ENSMUSG00000107451.1	ENSMUST00000205064.1	RP23-370A2.7	lincRNA	1.65	3.77	0
ENSMUSG00000107875.1	ENSMUST00000181943.2	RP23-205F19.4	lincRNA	13.57	11.16	14.39
ENSMUSG00000107879.1	ENSMUST00000204642.1	RP24-363O21.3	lincRNA	9.12	6.51	3.72
ENSMUSG00000108137.1	ENSMUST00000203364.1	RP23-392K24.5	lincRNA	3.77	0	2.93
ENSMUSG00000108258.1	ENSMUST00000203924.1	RP24-325P20.7	lincRNA	0.82	1.35	0
ENSMUSG00000108456.1	ENSMUST00000206533.1	RP24-143K11.2	lincRNA	1.21	1.6	1.58
ENSMUSG00000108621.1	ENSMUST00000186011.1,ENSMUST00000188038.2,ENSMUST00000190789.2,ENSMUST00000191302.1	RP23-402K24.2	lincRNA	4.05	1.66	3.38
ENSMUSG00000109006.2	ENSMUST00000209115.1,ENSMUST00000211785.1	RP23-407N2.2	lincRNA	57.38	59.21	65.89
ENSMUSG00000109008.2	ENSMUST00000207451.1,ENSMUST00000209433.1	RP24-120F8.4	lincRNA	0	1.24	0.93
ENSMUSG00000109080.1	ENSMUST00000208218.1	RP23-143D11.1	lincRNA	2.54	2.02	7.03
ENSMUSG00000109394.1	ENSMUST00000207061.1	RP23-54G8.4	lincRNA	1.02	0.83	1.89
ENSMUSG00000109554.1	ENSMUST00000208953.1	RP24-274B19.1	lincRNA	2.1	3.44	1.04
ENSMUSG00000109754.1	ENSMUST00000210912.1	RP23-434L22.2	lincRNA	0.63	0.82	0.51
ENSMUSG00000109814.1	ENSMUST00000209402.1,ENSMUST00000211504.1	RP23-478L20.2	lincRNA	2.28	16.36	12.97
ENSMUSG00000109829.1	ENSMUST00000210265.1	RP23-451A6.4	lincRNA	1.18	1.47	0.17
ENSMUSG00000109868.1	ENSMUST00000209663.1,ENSMUST00000210837.1,ENSMUST00000211262.1	RP23-143B2.1	lincRNA	4.4	6.53	0
ENSMUSG00000110230.1	ENSMUST00000211170.1	RP23-243D10.3	lincRNA	2.89	0.82	4.8
ENSMUSG00000110408.1	ENSMUST00000210659.1	RP23-357C16.1	lincRNA	2.81	0	0.83
ENSMUSG00000110447.1	ENSMUST00000211925.1,ENSMUST00000212011.1,ENSMUST00000213069.1,ENSMUST00000213099.1	RP24-362N13.1	lincRNA	2.36	0	0.68
ENSMUSG00000110605.1	ENSMUST00000212145.1,ENSMUST00000212180.1	RP24-122D14.3	lincRNA	12.61	8.16	21.53
ENSMUSG00000110631.1	ENSMUST00000212158.1,ENSMUST00000212899.1	RP24-286J21.7	lincRNA	4.01	4.01	5.52
ENSMUSG00000110656.1	ENSMUST00000212077.1,ENSMUST00000212387.1	RP23-354I24.7	lincRNA	0.68	0	1.56
ENSMUSG00000110710.1	ENSMUST00000212800.1	RP24-263E2.3	lincRNA	0.29	0.71	1.08
ENSMUSG00000110834.1	ENSMUST00000214845.1	CAAA01180111.2	lincRNA	25.75	3.03	1.69
ENSMUSG00000110866.1	ENSMUST00000216055.1	RP23-212C9.3	lincRNA	1.35	0.54	0.88
ENSMUSG00000110901.1	ENSMUST00000213570.1,ENSMUST00000216969.1	RP23-252J6.1	lincRNA	4.72	3.56	0
ENSMUSG00000110916.1	ENSMUST00000215655.1	RP23-68E4.2	lincRNA	0	5.51	1.03
ENSMUSG00000110980.1	ENSMUST00000216321.1	RP24-175C20.18	lincRNA	1.95	0	2.95
ENSMUSG00000111080.1	ENSMUST00000214634.1	RP23-128C4.4	lincRNA	30.52	21.48	52.14
ENSMUSG00000111085.1	ENSMUST00000214920.1	RP23-340G24.12	lincRNA	1.24	2.72	8.27
ENSMUSG00000111291.1	ENSMUST00000217413.1	RP23-162P10.8	lincRNA	0.83	0.66	0
ENSMUSG00000111371.1	ENSMUST00000213385.1	RP24-390M17.1	lincRNA	3.77	3.44	0.49
ENSMUSG00000111637.1	ENSMUST00000214985.1	RP23-181A8.4	lincRNA	0.93	3.93	0
ENSMUSG00000111722.1	ENSMUST00000214308.1	RP24-131G14.10	lincRNA	5.33	1.58	0
ENSMUSG00000111947.1	ENSMUST00000217728.1	RP24-547N4.7	lincRNA	1.18	0	1.44
ENSMUSG00000111990.1	ENSMUST00000218629.1	RP23-137I3.2	lincRNA	1.34	0.44	3.02
ENSMUSG00000112110.1	ENSMUST00000156803.8,ENSMUST00000217860.1	RP24-406I15.1	lincRNA	6.58	5.68	0
ENSMUSG00000112117.1	ENSMUST00000182623.3,ENSMUST00000184175.2,ENSMUST00000217866.1,ENSMUST00000217871.1,ENSMUST00000218060.1,ENSMUST00000218255.1,ENSMUST00000218314.1,ENSMUST00000218678.1,ENSMUST00000219444.1,ENSMUST00000219606.1,ENSMUST00000219726.1,ENSMUST00000220192.1,ENSMUST00000220288.1,ENSMUST00000220389.1	Rmst	lincRNA	19.95	19.9	21.29
ENSMUSG00000112143.1	ENSMUST00000220294.1	RP23-56K17.4	lincRNA	0.87	0	2.05
ENSMUSG00000112636.1	ENSMUST00000219620.1	RP23-220P13.3	lincRNA	0.58	1.63	0
ENSMUSG00000112639.1	ENSMUST00000217874.1,ENSMUST00000217956.1	RP24-310D17.9	lincRNA	0.12	14.54	9.77
ENSMUSG00000112742.1	ENSMUST00000218557.1	CH25-11N3.2	lincRNA	2.9	1.47	0
ENSMUSG00000112854.1	ENSMUST00000219032.1	RP23-282M20.6	lincRNA	7.89	12.55	22.68
ENSMUSG00000112941.1	ENSMUST00000221369.1,ENSMUST00000223430.1	CH25-660D15.2	lincRNA	4.6	1.9	2.19
ENSMUSG00000112964.1	ENSMUST00000099446.4,ENSMUST00000220632.1,ENSMUST00000221334.1,ENSMUST00000221869.1,ENSMUST00000222130.1,ENSMUST00000222455.1,ENSMUST00000222743.1,ENSMUST00000223312.1	RP23-95L9.6	lincRNA	4.56	6.03	7.4
ENSMUSG00000113031.1	ENSMUST00000223381.1	RP23-182N12.5	lincRNA	1.33	1.97	0.4
ENSMUSG00000113047.1	ENSMUST00000221408.1,ENSMUST00000222092.1,ENSMUST00000222245.1	RP23-95L9.7	lincRNA	8.94	3.07	7.78
ENSMUSG00000113074.1	ENSMUST00000221404.1	RP24-545J11.2	lincRNA	0.17	1.05	0.7
ENSMUSG00000113184.1	ENSMUST00000221438.1	RP23-442M3.3	lincRNA	2.75	1.93	1.55
ENSMUSG00000113204.1	ENSMUST00000220478.1,ENSMUST00000220929.1,ENSMUST00000221389.1,ENSMUST00000221506.1,ENSMUST00000222003.1,ENSMUST00000222064.1,ENSMUST00000222254.1,ENSMUST00000222377.1,ENSMUST00000222430.1,ENSMUST00000223059.1	RP23-95L9.5	lincRNA	15.9	12.38	47.09
ENSMUSG00000113216.1	ENSMUST00000221933.1,ENSMUST00000222823.1,ENSMUST00000223198.1	RP23-128M23.2	lincRNA	1.91	2.69	0.27
ENSMUSG00000113238.1	ENSMUST00000223117.1	RP23-414P13.7	lincRNA	0.8	0	1.16
ENSMUSG00000113295.1	ENSMUST00000222397.1	RP23-142A12.2	lincRNA	1.21	0.81	0
ENSMUSG00000113324.1	ENSMUST00000220876.1	RP23-459C10.6	lincRNA	1.1	0	0.73
ENSMUSG00000113361.1	ENSMUST00000221143.1	RP23-60K23.7	lincRNA	0.56	1.58	0.68
ENSMUSG00000113362.1	ENSMUST00000220782.1,ENSMUST00000220946.1	RP24-159L15.2	lincRNA	1.74	2.02	0.07
ENSMUSG00000113429.1	ENSMUST00000220757.1	RP24-345D17.1	lincRNA	2.96	13.81	4.51
ENSMUSG00000113622.1	ENSMUST00000223212.1	RP24-128N20.2	lincRNA	10.87	14.28	7.86
ENSMUSG00000113722.1	ENSMUST00000222672.1,ENSMUST00000222812.1	RP24-132G6.4	lincRNA	9.84	8.9	29.71
ENSMUSG00000113769.1	ENSMUST00000221314.1,ENSMUST00000221669.1,ENSMUST00000222845.1,ENSMUST00000223453.1	RP23-123N23.3	lincRNA	4.34	3.25	0
ENSMUSG00000113781.1	ENSMUST00000222264.1	RP23-60K23.9	lincRNA	3.18	4.57	0
ENSMUSG00000113831.1	ENSMUST00000220671.1	RP24-144G20.2	lincRNA	0	2.63	1.25
ENSMUSG00000114036.1	ENSMUST00000220886.1	RP24-231B8.4	lincRNA	10.75	19.14	8.35
ENSMUSG00000114117.1	ENSMUST00000221040.1	RP23-216C6.8	lincRNA	2.17	1.86	2.06
ENSMUSG00000114771.1	ENSMUST00000225201.1	RP23-53N20.5	lincRNA	5.93	0	5.54
ENSMUSG00000115099.1	ENSMUST00000226705.1,ENSMUST00000228080.1	RP23-296J16.2	lincRNA	6.67	0	4.43
ENSMUSG00000115109.1	ENSMUST00000228194.1	RP23-478G5.2	lincRNA	2.72	0	7.11
ENSMUSG00000115289.1	ENSMUST00000226696.1,ENSMUST00000228116.1,ENSMUST00000228430.1	RP24-120I12.2	lincRNA	0.5	0.59	1.31
ENSMUSG00000115317.1	ENSMUST00000147013.2	RP23-310D3.2	lincRNA	3.46	6.54	0.38
ENSMUSG00000115424.1	ENSMUST00000227158.1,ENSMUST00000228095.1,ENSMUST00000228613.1	RP23-67A17.1	lincRNA	4.46	1.92	0.12
ENSMUSG00000115451.1	ENSMUST00000227707.1	RP24-260F19.3	lincRNA	0	2.09	15.03
ENSMUSG00000115497.1	ENSMUST00000228223.1	RP23-350J23.1	lincRNA	14.45	6.99	2.55
ENSMUSG00000115591.1	ENSMUST00000227472.1	RP24-498G7.2	lincRNA	3.14	0	6.69
ENSMUSG00000115783.1	ENSMUST00000227063.1	Bc1	lincRNA	18.72	13.47	10.4
ENSMUSG00000115867.1	ENSMUST00000229708.1,ENSMUST00000231015.1	RP23-414K1.6	lincRNA	3.1	2.09	2.72
ENSMUSG00000115936.1	ENSMUST00000229695.1	RP23-207P21.2	lincRNA	95.7	78.24	140.07
ENSMUSG00000116072.1	ENSMUST00000229889.1	RP23-237G11.5	lincRNA	4.74	6.14	0
ENSMUSG00000116164.1	ENSMUST00000230712.1	RP23-432N1.10	lincRNA	0	1.66	3.86
ENSMUSG00000116389.1	ENSMUST00000230278.1	RP24-167O15.4	lincRNA	0.97	0.79	0
XLOC_000611	TCONS_00002139,TCONS_00002140	XLOC_000611	new_lincRNA	0	3.36	0.56
XLOC_000619	TCONS_00002149	XLOC_000619	new_lincRNA	7.47	7.34	7.37
XLOC_001138	TCONS_00003936	XLOC_001138	new_lincRNA	0	1.17	3.54
XLOC_001579	TCONS_00005382,TCONS_00005383,TCONS_00005384,TCONS_00005385	XLOC_001579	new_lincRNA	0.21	3.23	6.75
XLOC_001697	TCONS_00005733	XLOC_001697	new_lincRNA	1.92	0	2.67
XLOC_001711	TCONS_00005767,TCONS_00005768	XLOC_001711	new_lincRNA	2.32	6.89	5.7
XLOC_001819	TCONS_00006056	XLOC_001819	new_lincRNA	2.62	0.75	0
XLOC_001850	TCONS_00006161,TCONS_00006162,TCONS_00006163	XLOC_001850	new_lincRNA	1.79	9.53	6.59
XLOC_001993	TCONS_00006515	XLOC_001993	new_lincRNA	2.3	0.58	6.56
XLOC_002061	TCONS_00006815,TCONS_00006816	XLOC_002061	new_lincRNA	6.86	0.47	2.4
XLOC_002379	TCONS_00008070	XLOC_002379	new_lincRNA	3.86	0	1.99
XLOC_002381	TCONS_00008073,TCONS_00008074	XLOC_002381	new_lincRNA	0	2.62	3.97
XLOC_004610	TCONS_00014493,TCONS_00014494,TCONS_00014495	XLOC_004610	new_lincRNA	2.78	7.42	6.78
XLOC_005448	TCONS_00017415,TCONS_00017416,TCONS_00017417	XLOC_005448	new_lincRNA	14.28	27.15	19.35
XLOC_005662	TCONS_00018041	XLOC_005662	new_lincRNA	2.17	1.64	5.88
XLOC_006062	TCONS_00019683,TCONS_00019684,TCONS_00019685	XLOC_006062	new_lincRNA	3.56	0.65	0.61
XLOC_006288	TCONS_00020408,TCONS_00020409	XLOC_006288	new_lincRNA	0.92	2.1	1.01
XLOC_006326	TCONS_00020495	XLOC_006326	new_lincRNA	1.72	0	3.9
XLOC_006389	TCONS_00020705,TCONS_00020706	XLOC_006389	new_lincRNA	0.25	3.31	6.16
XLOC_006559	TCONS_00021314,TCONS_00021315,TCONS_00021317,TCONS_00021318	XLOC_006559	new_lincRNA	0.23	3.72	7.59
XLOC_007123	TCONS_00022451	XLOC_007123	new_lincRNA	0	7.87	10.68
XLOC_007299	TCONS_00023086	XLOC_007299	new_lincRNA	0	2.17	1.93
XLOC_007342	TCONS_00023298	XLOC_007342	new_lincRNA	10.06	9.49	6.42
XLOC_007537	TCONS_00023972	XLOC_007537	new_lincRNA	0.82	2.33	0.99
XLOC_007737	TCONS_00025020	XLOC_007737	new_lincRNA	0	0.78	1.53
XLOC_007806	TCONS_00025323	XLOC_007806	new_lincRNA	3.91	4.45	0
XLOC_007903	TCONS_00025750	XLOC_007903	new_lincRNA	0.64	1.83	0
XLOC_007947	TCONS_00025882	XLOC_007947	new_lincRNA	1.47	4.71	1.26
XLOC_008211	TCONS_00027005,TCONS_00027006,TCONS_00027007,TCONS_00027008	XLOC_008211	new_lincRNA	2.97	12.62	1.78
XLOC_009132	TCONS_00030803	XLOC_009132	new_lincRNA	0.6	1.84	3.11
XLOC_009250	TCONS_00031203	XLOC_009250	new_lincRNA	8.89	1.15	5.17
XLOC_009450	TCONS_00032003	XLOC_009450	new_lincRNA	0	3.23	3.66
XLOC_009707	TCONS_00033081,TCONS_00033082,TCONS_00033083,TCONS_00033084,TCONS_00033085	XLOC_009707	new_lincRNA	3.53	0	11.05
XLOC_009778	TCONS_00033486,TCONS_00033487	XLOC_009778	new_lincRNA	1.57	1.39	0
XLOC_010284	TCONS_00034731,TCONS_00034732,TCONS_00034733,TCONS_00034734,TCONS_00034735	XLOC_010284	new_lincRNA	1.4	14.59	6.71
XLOC_010482	TCONS_00035264,TCONS_00035265	XLOC_010482	new_lincRNA	3.18	10.51	7.04
XLOC_010755	TCONS_00036046,TCONS_00036047	XLOC_010755	new_lincRNA	1.08	3.92	8.05
XLOC_011155	TCONS_00037541	XLOC_011155	new_lincRNA	1.75	1.13	0
XLOC_011251	TCONS_00037850	XLOC_011251	new_lincRNA	0	0.66	6.39
XLOC_011486	TCONS_00038546	XLOC_011486	new_lincRNA	0	3.94	2.41
XLOC_011553	TCONS_00038678	XLOC_011553	new_lincRNA	9.48	10.58	10.79
XLOC_012029	TCONS_00040225,TCONS_00040226	XLOC_012029	new_lincRNA	2.33	0	6.93
XLOC_012042	TCONS_00040255	XLOC_012042	new_lincRNA	4.72	4.22	10.24
XLOC_012236	TCONS_00040820	XLOC_012236	new_lincRNA	0.85	1.45	0
XLOC_012605	TCONS_00041542,TCONS_00041543,TCONS_00041544	XLOC_012605	new_lincRNA	3.39	1.09	2.49
XLOC_013139	TCONS_00042395	XLOC_013139	new_lincRNA	3.2	4.01	8.36
XLOC_013247	TCONS_00042620	XLOC_013247	new_lincRNA	4.09	1.96	0
XLOC_013836	TCONS_00044265,TCONS_00044266	XLOC_013836	new_lincRNA	2.83	2.33	0
XLOC_013849	TCONS_00044298	XLOC_013849	new_lincRNA	1.47	4.32	9.91
XLOC_013850	TCONS_00044306	XLOC_013850	new_lincRNA	1	3.27	9.95
XLOC_015410	TCONS_00049301	XLOC_015410	new_lincRNA	1.02	3.13	1.6
XLOC_016781	TCONS_00052884,TCONS_00052885,TCONS_00052886,TCONS_00052887,TCONS_00052888,TCONS_00052890,TCONS_00052891,TCONS_00052892,TCONS_00052893	XLOC_016781	new_lincRNA	16.09	6.46	13.21
XLOC_016992	TCONS_00053465,TCONS_00053466,TCONS_00053467,TCONS_00053468	XLOC_016992	new_lincRNA	4.28	1.98	1.37
XLOC_017249	TCONS_00054085,TCONS_00054086	XLOC_017249	new_lincRNA	1.17	5.78	3.44
XLOC_017399	TCONS_00054845	XLOC_017399	new_lincRNA	0.95	0	3.56
XLOC_019016	TCONS_00059235	XLOC_019016	new_lincRNA	0	2.05	13.83
XLOC_019271	TCONS_00060520	XLOC_019271	new_lincRNA	12.35	13.52	11.86
XLOC_019395	TCONS_00061018,TCONS_00061019,TCONS_00061020,TCONS_00061021,TCONS_00061022	XLOC_019395	new_lincRNA	13.02	7.79	1.42
XLOC_019509	TCONS_00061432,TCONS_00061433,TCONS_00061434	XLOC_019509	new_lincRNA	0	4	3.61
XLOC_019735	TCONS_00062054	XLOC_019735	new_lincRNA	1.34	0.9	0
XLOC_019807	TCONS_00062308	XLOC_019807	new_lincRNA	0	1.71	3.98
XLOC_019889	TCONS_00062617,TCONS_00062618,TCONS_00062619,TCONS_00062620,TCONS_00062621,TCONS_00062622,TCONS_00062623,TCONS_00062625,TCONS_00062626	XLOC_019889	new_lincRNA	5.41	2.68	4.49
XLOC_020200	TCONS_00064190,TCONS_00064191	XLOC_020200	new_lincRNA	1.44	0.92	0
XLOC_020735	TCONS_00065502,TCONS_00065503	XLOC_020735	new_lincRNA	1.48	4.4	0
XLOC_020958	TCONS_00066458,TCONS_00066459,TCONS_00066460,TCONS_00066461	XLOC_020958	new_lincRNA	5.42	9.19	7.98
XLOC_020964	TCONS_00066493,TCONS_00066494,TCONS_00066495,TCONS_00066496	XLOC_020964	new_lincRNA	33.37	42.97	47.34
XLOC_021138	TCONS_00067206	XLOC_021138	new_lincRNA	0	1.19	5.59
XLOC_021179	TCONS_00067347	XLOC_021179	new_lincRNA	2.02	7.71	0
XLOC_021263	TCONS_00067524,TCONS_00067525	XLOC_021263	new_lincRNA	3.28	0	1.59
XLOC_021266	TCONS_00067533,TCONS_00067534	XLOC_021266	new_lincRNA	10.14	4.46	0
XLOC_021680	TCONS_00069232	XLOC_021680	new_lincRNA	1.38	5.78	0
XLOC_021716	TCONS_00069329,TCONS_00069330	XLOC_021716	new_lincRNA	2.51	2.9	0
XLOC_021750	TCONS_00069491,TCONS_00069492,TCONS_00069493,TCONS_00069494,TCONS_00069495	XLOC_021750	new_lincRNA	8.9	8.29	18.77
XLOC_022309	TCONS_00070694	XLOC_022309	new_lincRNA	2.02	4.68	2.75
XLOC_022380	TCONS_00070990,TCONS_00070991	XLOC_022380	new_lincRNA	3.51	8.19	4.69
XLOC_022470	TCONS_00071244,TCONS_00071248	XLOC_022470	new_lincRNA	16.06	5.83	12.63
XLOC_022476	TCONS_00071274	XLOC_022476	new_lincRNA	0	3.07	1.75
XLOC_022697	TCONS_00072353	XLOC_022697	new_lincRNA	4.37	2.82	8.21
XLOC_022966	TCONS_00073408,TCONS_00073409	XLOC_022966	new_lincRNA	5.07	8.26	4.12
XLOC_023002	TCONS_00073515	XLOC_023002	new_lincRNA	1.04	5.64	5.94
XLOC_023127	TCONS_00074074,TCONS_00074075	XLOC_023127	new_lincRNA	0.95	3.32	0
XLOC_023165	TCONS_00074200,TCONS_00074201	XLOC_023165	new_lincRNA	0.39	3.63	4.84
XLOC_023190	TCONS_00074277,TCONS_00074278	XLOC_023190	new_lincRNA	2.14	1.29	2.22
XLOC_023275	TCONS_00074543	XLOC_023275	new_lincRNA	7.7	1.7	0
XLOC_023277	TCONS_00074546	XLOC_023277	new_lincRNA	1.63	2.41	0.89
XLOC_023313	TCONS_00074585	XLOC_023313	new_lincRNA	0.72	3.84	0.06
XLOC_023323	TCONS_00074608	XLOC_023323	new_lincRNA	5.48	8.24	8.6
XLOC_023506	TCONS_00075700	XLOC_023506	new_lincRNA	0	0.74	2.71
XLOC_023733	TCONS_00076548,TCONS_00076549,TCONS_00076550	XLOC_023733	new_lincRNA	0	4.97	2.3
XLOC_023759	TCONS_00076740	XLOC_023759	new_lincRNA	1.43	0	4.29
XLOC_023778	TCONS_00076829	XLOC_023778	new_lincRNA	1.37	0.75	1.35
XLOC_023953	TCONS_00077432,TCONS_00077433,TCONS_00077435,TCONS_00077436,TCONS_00077437,TCONS_00077438,TCONS_00077439,TCONS_00077440	XLOC_023953	new_lincRNA	5.38	1.36	2.15
XLOC_023964	TCONS_00077462	XLOC_023964	new_lincRNA	1.38	1.01	0
XLOC_024020	TCONS_00077639,TCONS_00077640	XLOC_024020	new_lincRNA	8.29	5.26	3.32
XLOC_024028	TCONS_00077650,TCONS_00077651,TCONS_00077652,TCONS_00077653,TCONS_00077654	XLOC_024028	new_lincRNA	6.42	2.14	7.34
XLOC_024039	TCONS_00077685,TCONS_00077686,TCONS_00077687,TCONS_00077688	XLOC_024039	new_lincRNA	2.97	5.7	3.19
XLOC_024342	TCONS_00078118	XLOC_024342	new_lincRNA	1.76	2.69	2.22
XLOC_024357	TCONS_00078178	XLOC_024357	new_lincRNA	0.94	2.08	1.47
XLOC_024411	TCONS_00078305,TCONS_00078306	XLOC_024411	new_lincRNA	8.03	5.49	8.52
XLOC_024559	TCONS_00078935,TCONS_00078936,TCONS_00078937,TCONS_00078938	XLOC_024559	new_lincRNA	4.83	0.58	7.45
XLOC_024589	TCONS_00079015,TCONS_00079016	XLOC_024589	new_lincRNA	5.48	0	5.29
XLOC_024596	TCONS_00079037,TCONS_00079038	XLOC_024596	new_lincRNA	2.57	0	3.73
XLOC_024673	TCONS_00079258,TCONS_00079259	XLOC_024673	new_lincRNA	1.64	0	7.75
XLOC_024801	TCONS_00079872	XLOC_024801	new_lincRNA	2.28	1.73	8.95
XLOC_024879	TCONS_00080219	XLOC_024879	new_lincRNA	3.12	0	5.23
XLOC_024960	TCONS_00080490	XLOC_024960	new_lincRNA	2.1	0	1.2
XLOC_025010	TCONS_00080652,TCONS_00080653,TCONS_00080654,TCONS_00080655,TCONS_00080658,TCONS_00080659,TCONS_00080660,TCONS_00080661	XLOC_025010	new_lincRNA	0	2.5	3.15
XLOC_025013	TCONS_00080663,TCONS_00080664	XLOC_025013	new_lincRNA	12.17	18.06	13.45
XLOC_025104	TCONS_00080917,TCONS_00080918	XLOC_025104	new_lincRNA	2.09	1.25	0
XLOC_025192	TCONS_00081206	XLOC_025192	new_lincRNA	1.33	0	2.92
XLOC_025599	TCONS_00081842	XLOC_025599	new_lincRNA	4.19	1.12	11.39
XLOC_025873	TCONS_00082988,TCONS_00082989,TCONS_00082990,TCONS_00082991,TCONS_00082992,TCONS_00082993,TCONS_00082994	XLOC_025873	new_lincRNA	13.54	7.51	6.79
XLOC_025932	TCONS_00083201	XLOC_025932	new_lincRNA	1.11	1.54	3.94
XLOC_026087	TCONS_00083777,TCONS_00083778,TCONS_00083779,TCONS_00083780,TCONS_00083781,TCONS_00083782,TCONS_00083783,TCONS_00083784,TCONS_00083785,TCONS_00083786,TCONS_00083787,TCONS_00083788,TCONS_00083790	XLOC_026087	new_lincRNA	8.51	14.66	17.95
XLOC_026160	TCONS_00084133	XLOC_026160	new_lincRNA	0.7	0	0.89
XLOC_026379	TCONS_00084964,TCONS_00084965,TCONS_00084966,TCONS_00084967	XLOC_026379	new_lincRNA	2.22	1.44	3.44
XLOC_026626	TCONS_00085901,TCONS_00085902,TCONS_00085903	XLOC_026626	new_lincRNA	1.17	15.45	0.2
XLOC_026856	TCONS_00086399	XLOC_026856	new_lincRNA	1.53	2.75	0
XLOC_027142	TCONS_00087140,TCONS_00087141	XLOC_027142	new_lincRNA	2.23	2.68	0
XLOC_027192	TCONS_00087416,TCONS_00087417	XLOC_027192	new_lincRNA	1.84	0	3.6
XLOC_027432	TCONS_00088600	XLOC_027432	new_lincRNA	0	3.61	2.39
XLOC_027498	TCONS_00088859,TCONS_00088860,TCONS_00088861,TCONS_00088862,TCONS_00088863,TCONS_00088864	XLOC_027498	new_lincRNA	3.91	2.57	0
XLOC_027651	TCONS_00089405	XLOC_027651	new_lincRNA	10.2	22.33	8.2
XLOC_028025	TCONS_00090662	XLOC_028025	new_lincRNA	3.33	3.34	5.41
XLOC_028695	TCONS_00093499,TCONS_00093500	XLOC_028695	new_lincRNA	0.57	2.47	0
XLOC_028733	TCONS_00093687	XLOC_028733	new_lincRNA	1.92	2.78	4.81
XLOC_029216	TCONS_00096225,TCONS_00096226	XLOC_029216	new_lincRNA	2.3	3.86	2.75
XLOC_029715	TCONS_00098012,TCONS_00098013	XLOC_029715	new_lincRNA	3.95	5.41	4.23
XLOC_029784	TCONS_00098257,TCONS_00098258,TCONS_00098259,TCONS_00098260,TCONS_00098261	XLOC_029784	new_lincRNA	5.19	6.64	26.48
XLOC_030481	TCONS_00100953,TCONS_00100954,TCONS_00100955,TCONS_00100956,TCONS_00100957,TCONS_00100958	XLOC_030481	new_lincRNA	2.3	4.91	8.99
XLOC_031044	TCONS_00101861	XLOC_031044	new_lincRNA	1.23	1.26	0
XLOC_031091	TCONS_00101963	XLOC_031091	new_lincRNA	2.83	0.69	1.15
XLOC_031809	TCONS_00104556,TCONS_00104557	XLOC_031809	new_lincRNA	0.54	1.67	0
XLOC_032342	TCONS_00106349	XLOC_032342	new_lincRNA	0.67	0.53	0.88
XLOC_032508	TCONS_00106829,TCONS_00106830,TCONS_00106831	XLOC_032508	new_lincRNA	1.26	0	4.7
XLOC_032509	TCONS_00106832,TCONS_00106833,TCONS_00106834	XLOC_032509	new_lincRNA	3.52	2.32	1.71
XLOC_032669	TCONS_00107285	XLOC_032669	new_lincRNA	1.39	0.53	0
XLOC_032737	TCONS_00107441	XLOC_032737	new_lincRNA	1.5	1.56	0
XLOC_032790	TCONS_00107559	XLOC_032790	new_lincRNA	3.39	5.65	1.51
XLOC_032822	TCONS_00107634,TCONS_00107635	XLOC_032822	new_lincRNA	0.9	0	4.42
XLOC_034615	TCONS_00112499,TCONS_00112500,TCONS_00112501	XLOC_034615	new_lincRNA	12.45	8.53	8.34
XLOC_034725	TCONS_00112947	XLOC_034725	new_lincRNA	0	2.13	1.47
XLOC_035078	TCONS_00113890	XLOC_035078	new_lincRNA	0.12	1.51	1.46
XLOC_035107	TCONS_00113983	XLOC_035107	new_lincRNA	1.11	0	0.65
XLOC_035131	TCONS_00114153	XLOC_035131	new_lincRNA	8.73	9.05	3.56
XLOC_035721	TCONS_00116521	XLOC_035721	new_lincRNA	1.7	0	3.48
XLOC_036063	TCONS_00117779	XLOC_036063	new_lincRNA	4.14	5.96	0.34
XLOC_036292	TCONS_00118646	XLOC_036292	new_lincRNA	10.55	0	11.3
XLOC_036423	TCONS_00119057,TCONS_00119058,TCONS_00119059	XLOC_036423	new_lincRNA	0.75	5.25	0.04
XLOC_036535	TCONS_00119394,TCONS_00119395	XLOC_036535	new_lincRNA	2.63	0.8	0
XLOC_036646	TCONS_00119851	XLOC_036646	new_lincRNA	7.8	0.25	7.23
XLOC_036864	TCONS_00120810,TCONS_00120811	XLOC_036864	new_lincRNA	3.95	5.34	0.74
XLOC_037135	TCONS_00121897	XLOC_037135	new_lincRNA	2.07	3.24	0
XLOC_037991	TCONS_00124321,TCONS_00124323,TCONS_00124324,TCONS_00124325	XLOC_037991	new_lincRNA	3.25	1.24	4.02
XLOC_039243	TCONS_00128957,TCONS_00128959	XLOC_039243	new_lincRNA	1	10.04	0
XLOC_039540	TCONS_00130106	XLOC_039540	new_lincRNA	1.11	2.15	0
XLOC_040442	TCONS_00133391	XLOC_040442	new_lincRNA	4.35	0	6.14
XLOC_040495	TCONS_00133778,TCONS_00133779	XLOC_040495	new_lincRNA	3.8	0	3.42
XLOC_041608	TCONS_00137054,TCONS_00137055	XLOC_041608	new_lincRNA	2.22	3.6	0
XLOC_041985	TCONS_00138156,TCONS_00138157,TCONS_00138158,TCONS_00138160,TCONS_00138161,TCONS_00138162,TCONS_00138163	XLOC_041985	new_lincRNA	10.49	16.6	23.73
XLOC_042914	TCONS_00141603	XLOC_042914	new_lincRNA	0.86	0.85	0
XLOC_043109	TCONS_00142326,TCONS_00142327,TCONS_00142328,TCONS_00142329	XLOC_043109	new_lincRNA	4.46	6.17	4.3
XLOC_045173	TCONS_00148083	XLOC_045173	new_lincRNA	0.8	0.33	3.5
XLOC_045265	TCONS_00148579	XLOC_045265	new_lincRNA	4.95	0	4.81
XLOC_046414	TCONS_00152427,TCONS_00152428	XLOC_046414	new_lincRNA	2.25	0	1.71
XLOC_046456	TCONS_00152609	XLOC_046456	new_lincRNA	1.88	7.72	0.99
XLOC_048130	TCONS_00158344	XLOC_048130	new_lincRNA	7.98	4.67	0
XLOC_048134	TCONS_00158349	XLOC_048134	new_lincRNA	3.78	0	4.75
XLOC_048151	TCONS_00158394,TCONS_00158412,TCONS_00158413,TCONS_00158414,TCONS_00158415,TCONS_00158416,TCONS_00158417,TCONS_00158418,TCONS_00158419,TCONS_00158420,TCONS_00158421,TCONS_00158423,TCONS_00158424	XLOC_048151	new_lincRNA	5.68	3.14	15.6
XLOC_048536	TCONS_00159794	XLOC_048536	new_lincRNA	0.58	0	7.57
XLOC_049716	TCONS_00163750	XLOC_049716	new_lincRNA	0.53	1.28	7.13
XLOC_049721	TCONS_00163757,TCONS_00163758,TCONS_00163759,TCONS_00163760,TCONS_00163761,TCONS_00163762,TCONS_00163763,TCONS_00163765,TCONS_00163766,TCONS_00163767,TCONS_00163768,TCONS_00163771	XLOC_049721	new_lincRNA	16.68	17	26.14
XLOC_049722	TCONS_00163774	XLOC_049722	new_lincRNA	2.13	3.24	3.49
XLOC_049727	TCONS_00163788	XLOC_049727	new_lincRNA	4.63	3.97	9.86
XLOC_049873	TCONS_00164174,TCONS_00164175	XLOC_049873	new_lincRNA	4.62	0	5.46
XLOC_051068	TCONS_00168412	XLOC_051068	new_lincRNA	0	4.58	0.65
XLOC_051367	TCONS_00169523	XLOC_051367	new_lincRNA	1.77	3.34	0.74
XLOC_051786	TCONS_00171011	XLOC_051786	new_lincRNA	2.5	4.26	3.31
XLOC_054089	TCONS_00178938,TCONS_00178939	XLOC_054089	new_lincRNA	12.27	3.09	20.95
XLOC_055374	TCONS_00183310	XLOC_055374	new_lincRNA	2.85	2.09	0
XLOC_055605	TCONS_00183777	XLOC_055605	new_lincRNA	34.9	36.73	53.76
XLOC_055809	TCONS_00184214	XLOC_055809	new_lincRNA	2.76	4.88	0
XLOC_057127	TCONS_00187573	XLOC_057127	new_lincRNA	1.07	4.61	6.57
XLOC_057167	TCONS_00187676,TCONS_00187677	XLOC_057167	new_lincRNA	9.69	2.78	4.33
XLOC_057513	TCONS_00188747,TCONS_00188748,TCONS_00188749	XLOC_057513	new_lincRNA	3.29	3.88	5.1
XLOC_057610	TCONS_00188944	XLOC_057610	new_lincRNA	2.66	1.76	0
