# Supplementary material for: Identification of long noncoding RNAs in injury-resilient and injury-susceptible mouse retinal ganglion cells
Source: BMC Genomics. 2021 Oct 14;22:741. doi: 10.1186/s12864-021-08050-x (PMC8518251; doi:10.1186/s12864-021-08050-x)
Supplement: Supplementary file 4 — Additional file 4: Table S4. List of the lncRNAs detected in normal ipRGCs or in normal ooDSGCs that were detected or not detected in the whole retina. [file 12864_2021_8050_MOESM4_ESM.xlsx]

## Sheet: Detected in ipRGCs and retina
Gene_ID	Gene_Name	Gene_Type
ENSMUSG00000000031.16	H19	lincRNA
ENSMUSG00000021268.17	Meg3	lincRNA
ENSMUSG00000022639.14	Dubr	lincRNA
ENSMUSG00000042579.2	RP24-122I22.2	lincRNA
ENSMUSG00000045813.7	RP23-238L7.1	lincRNA
ENSMUSG00000072847.4	RP23-70A15.2	lincRNA
ENSMUSG00000073155.12	RP23-338E5.2	lincRNA
ENSMUSG00000073164.11	RP23-286D7.1	lincRNA
ENSMUSG00000084799.7	Ino80dos	lincRNA
ENSMUSG00000085419.1	RP23-54L24.1	lincRNA
ENSMUSG00000085438.1	RP23-22A15.2	lincRNA
ENSMUSG00000086013.1	RP24-359O2.3	lincRNA
ENSMUSG00000086370.8	Ftx	lincRNA
ENSMUSG00000087259.7	RP23-468D17.1	lincRNA
ENSMUSG00000087278.1	RP23-328F9.2	lincRNA
ENSMUSG00000087617.1	RP23-155G13.1	lincRNA
ENSMUSG00000087620.7	RP23-316B4.2	lincRNA
ENSMUSG00000092341.2	Malat1	lincRNA
ENSMUSG00000096943.1	Gm26721	lincRNA
ENSMUSG00000096956.2	Snhg18	lincRNA
ENSMUSG00000097021.7	RP24-365N15.5	lincRNA
ENSMUSG00000097140.1	RP24-267K12.1	lincRNA
ENSMUSG00000097277.7	WI1-1616M8.2	lincRNA
ENSMUSG00000097287.2	RP23-151C5.1	lincRNA
ENSMUSG00000097290.8	RP23-245B21.3	lincRNA
ENSMUSG00000097391.8	Mirg	lincRNA
ENSMUSG00000097392.2	RP23-314A12.2	lincRNA
ENSMUSG00000097545.7	Mir124a-1hg	lincRNA
ENSMUSG00000097616.7	RP23-44E17.1	lincRNA
ENSMUSG00000097723.1	Gm26848	lincRNA
ENSMUSG00000097767.8	Miat	lincRNA
ENSMUSG00000097772.7	RP23-325M7.3	lincRNA
ENSMUSG00000098196.1	RP23-70A15.5	lincRNA
ENSMUSG00000100252.6	Mir124-2hg	lincRNA
ENSMUSG00000100832.1	RP23-176M9.1	lincRNA
ENSMUSG00000100891.1	RP23-392G15.1	lincRNA
ENSMUSG00000102424.2	Paupar	lincRNA
ENSMUSG00000103108.2	Rncr4	lincRNA
ENSMUSG00000104411.1	RP23-68L13.1	lincRNA
ENSMUSG00000107614.1	RP23-281L18.1	lincRNA
ENSMUSG00000110408.1	RP23-357C16.1	lincRNA
ENSMUSG00000110834.1	CAAA01180111.2	lincRNA
ENSMUSG00000112110.1	RP24-406I15.1	lincRNA
ENSMUSG00000112117.1	Rmst	lincRNA
ENSMUSG00000113204.1	RP23-95L9.5	lincRNA
ENSMUSG00000113216.1	RP23-128M23.2	lincRNA
XLOC_008694	XLOC_008694	new_lincRNA
XLOC_009408	XLOC_009408	new_lincRNA
XLOC_009778	XLOC_009778	new_lincRNA
XLOC_011768	XLOC_011768	new_lincRNA
XLOC_022470	XLOC_022470	new_lincRNA
XLOC_023313	XLOC_023313	new_lincRNA
XLOC_026389	XLOC_026389	new_lincRNA
XLOC_032509	XLOC_032509	new_lincRNA
XLOC_042914	XLOC_042914	new_lincRNA
XLOC_045173	XLOC_045173	new_lincRNA
XLOC_048151	XLOC_048151	new_lincRNA
XLOC_057343	XLOC_057343	new_lincRNA

## Sheet: Detected only in ipRGCs
Gene_ID	Gene_Name	Gene_Type
ENSMUSG00000018451.6	RP23-83I13.10	lincRNA
ENSMUSG00000029878.6	RP23-182N12.4	lincRNA
ENSMUSG00000039563.6	AC131803.2	lincRNA
ENSMUSG00000043773.5	RP23-366E4.5	lincRNA
ENSMUSG00000043795.9	Prr33	lincRNA
ENSMUSG00000044471.12	Lncpint	lincRNA
ENSMUSG00000045075.3	RP23-17C2.4	lincRNA
ENSMUSG00000048106.5	RP23-105K2.3	lincRNA
ENSMUSG00000053656.6	Dancr	lincRNA
ENSMUSG00000055494.5	RP23-55C8.3	lincRNA
ENSMUSG00000056089.6	RP23-471J11.2	lincRNA
ENSMUSG00000060143.7	RP23-4P23.3	lincRNA
ENSMUSG00000060380.3	RP24-175C20.1	lincRNA
ENSMUSG00000066057.6	RP24-133K9.1	lincRNA
ENSMUSG00000068151.7	AC132685.1	lincRNA
ENSMUSG00000072761.10	RP23-15O6.1	lincRNA
ENSMUSG00000072769.6	RP24-317M4.4	lincRNA
ENSMUSG00000073147.3	RP23-443N7.2	lincRNA
ENSMUSG00000073590.3	RP23-56B11.6	lincRNA
ENSMUSG00000074274.7	RP24-312B12.1	lincRNA
ENSMUSG00000075020.6	RP23-201G13.1	lincRNA
ENSMUSG00000084776.1	RP23-83P7.2	lincRNA
ENSMUSG00000084898.1	RP23-340N6.1	lincRNA
ENSMUSG00000085030.1	AC147266.3	lincRNA
ENSMUSG00000085054.2	AC118698.3	lincRNA
ENSMUSG00000085084.7	AC125047.1	lincRNA
ENSMUSG00000085180.1	RP23-351B24.4	lincRNA
ENSMUSG00000085222.1	RP23-142N2.1	lincRNA
ENSMUSG00000085238.1	RP23-158O11.6	lincRNA
ENSMUSG00000085389.7	RP23-198O15.4	lincRNA
ENSMUSG00000085525.7	RP23-383I4.10	lincRNA
ENSMUSG00000086212.7	Mkln1os	lincRNA
ENSMUSG00000086290.8	Snhg12	lincRNA
ENSMUSG00000086328.1	RP23-162G11.1	lincRNA
ENSMUSG00000086363.7	RP23-262C6.2	lincRNA
ENSMUSG00000086368.2	RP23-41I11.9	lincRNA
ENSMUSG00000086563.1	Platr15	lincRNA
ENSMUSG00000086602.1	AC137513.1	lincRNA
ENSMUSG00000086603.1	RP23-323P11.3	lincRNA
ENSMUSG00000086782.2	RP23-32L21.4	lincRNA
ENSMUSG00000086822.2	RP23-401J24.3	lincRNA
ENSMUSG00000086859.3	Snhg20	lincRNA
ENSMUSG00000086939.1	RP23-65G6.2	lincRNA
ENSMUSG00000087133.2	RP23-29K3.3	lincRNA
ENSMUSG00000087344.1	AC157587.1	lincRNA
ENSMUSG00000087574.1	RP23-393B19.1	lincRNA
ENSMUSG00000087575.7	RP23-391E6.1	lincRNA
ENSMUSG00000087590.2	Epb41l4aos	lincRNA
ENSMUSG00000087679.2	RP23-325E4.5	lincRNA
ENSMUSG00000090086.7	AC158114.3	lincRNA
ENSMUSG00000091021.1	RP23-63D8.8	lincRNA
ENSMUSG00000091514.2	RP23-322E23.8	lincRNA
ENSMUSG00000091985.1	RP23-406B13.10	lincRNA
ENSMUSG00000093908.2	RP23-344H4.1	lincRNA
ENSMUSG00000094002.3	RP23-195H19.1	lincRNA
ENSMUSG00000096299.3	CH25-625A20.1	lincRNA
ENSMUSG00000096322.2	RP23-104D6.1	lincRNA
ENSMUSG00000096934.1	Gm26658	lincRNA
ENSMUSG00000096976.1	Gm26882	lincRNA
ENSMUSG00000096979.1	Gm26880	lincRNA
ENSMUSG00000096980.1	Gm26526	lincRNA
ENSMUSG00000096983.1	2010015M23Rik	lincRNA
ENSMUSG00000097017.1	RP24-191C15.3	lincRNA
ENSMUSG00000097059.1	Fam120aos	lincRNA
ENSMUSG00000097062.1	Gm17586	lincRNA
ENSMUSG00000097080.7	1700086O06Rik	lincRNA
ENSMUSG00000097103.1	Gm2885	lincRNA
ENSMUSG00000097119.1	B230354K17Rik	lincRNA
ENSMUSG00000097131.1	D230017M19Rik	lincRNA
ENSMUSG00000097183.2	RP23-175I24.3	lincRNA
ENSMUSG00000097236.1	4831440E17Rik	lincRNA
ENSMUSG00000097240.1	RP23-413P10.2	lincRNA
ENSMUSG00000097263.1	Gm26804	lincRNA
ENSMUSG00000097312.1	Gm26870	lincRNA
ENSMUSG00000097318.1	1700007L15Rik	lincRNA
ENSMUSG00000097340.1	Gm26617	lincRNA
ENSMUSG00000097346.1	RP23-79J21.2	lincRNA
ENSMUSG00000097347.1	Gm17275	lincRNA
ENSMUSG00000097350.1	4732491K20Rik	lincRNA
ENSMUSG00000097402.1	RP23-48H10.1	lincRNA
ENSMUSG00000097413.1	A830052D11Rik	lincRNA
ENSMUSG00000097452.2	RP23-438M9.1	lincRNA
ENSMUSG00000097453.1	Gm26894	lincRNA
ENSMUSG00000097460.1	Gm26734	lincRNA
ENSMUSG00000097468.1	Mdrl	lincRNA
ENSMUSG00000097469.1	Gm26733	lincRNA
ENSMUSG00000097479.1	Gm26582	lincRNA
ENSMUSG00000097488.1	RP23-76M13.4	lincRNA
ENSMUSG00000097504.1	RP24-95N16.4	lincRNA
ENSMUSG00000097505.1	Gm26540	lincRNA
ENSMUSG00000097515.2	RP23-298M23.5	lincRNA
ENSMUSG00000097532.1	RP23-407B16.5	lincRNA
ENSMUSG00000097554.1	Gm26825	lincRNA
ENSMUSG00000097582.1	Gm26527	lincRNA
ENSMUSG00000097590.1	Gm26675	lincRNA
ENSMUSG00000097601.2	RP24-573N21.3	lincRNA
ENSMUSG00000097660.1	Gm26762	lincRNA
ENSMUSG00000097668.2	RP24-448C16.1	lincRNA
ENSMUSG00000097728.1	Gm26840	lincRNA
ENSMUSG00000097732.2	RP23-201I4.9	lincRNA
ENSMUSG00000097736.8	RP23-361B11.2	lincRNA
ENSMUSG00000097743.1	RP23-121M22.10	lincRNA
ENSMUSG00000097792.1	Gm27042	lincRNA
ENSMUSG00000097815.1	Gm26809	lincRNA
ENSMUSG00000097823.2	RP24-192L21.2	lincRNA
ENSMUSG00000097824.1	Gm26593	lincRNA
ENSMUSG00000097835.1	Gm26910	lincRNA
ENSMUSG00000097839.1	Gm26909	lincRNA
ENSMUSG00000097867.1	Lppos	lincRNA
ENSMUSG00000097868.1	A330069E16Rik	lincRNA
ENSMUSG00000097879.1	Gm26869	lincRNA
ENSMUSG00000097907.1	Raxos1	lincRNA
ENSMUSG00000097908.7	RP24-456B4.4	lincRNA
ENSMUSG00000097934.1	RP23-191A12.5	lincRNA
ENSMUSG00000097961.1	RP23-286G19.5	lincRNA
ENSMUSG00000097971.3	RP23-81C12.1	lincRNA
ENSMUSG00000097974.1	RP23-152P5.2	lincRNA
ENSMUSG00000098051.1	RP23-359C15.10	lincRNA
ENSMUSG00000098120.1	RP24-242N1.1	lincRNA
ENSMUSG00000098178.1	RP23-81C12.3	lincRNA
ENSMUSG00000098202.1	RP23-378G4.2	lincRNA
ENSMUSG00000098234.7	Snhg6	lincRNA
ENSMUSG00000099150.1	RP23-35K5.2	lincRNA
ENSMUSG00000100113.1	RP23-231M6.2	lincRNA
ENSMUSG00000100157.6	RP23-52N17.1	lincRNA
ENSMUSG00000100213.1	RP24-287C2.2	lincRNA
ENSMUSG00000100426.1	RP23-149A5.3	lincRNA
ENSMUSG00000100475.1	RP24-202N2.2	lincRNA
ENSMUSG00000100594.1	RP23-370J16.1	lincRNA
ENSMUSG00000100618.1	RP23-188J8.3	lincRNA
ENSMUSG00000100666.1	RP23-375H15.1	lincRNA
ENSMUSG00000100680.1	RP23-190H11.5	lincRNA
ENSMUSG00000100691.1	RP23-410L16.1	lincRNA
ENSMUSG00000100975.2	RP24-159O13.1	lincRNA
ENSMUSG00000101153.1	RP24-151M10.1	lincRNA
ENSMUSG00000101698.1	RP23-229N10.1	lincRNA
ENSMUSG00000101856.1	RP23-405O11.1	lincRNA
ENSMUSG00000102215.1	RP23-333L19.2	lincRNA
ENSMUSG00000102545.1	RP24-253I2.1	lincRNA
ENSMUSG00000102548.1	RP24-192L21.1	lincRNA
ENSMUSG00000102869.2	RP24-114E18.8	lincRNA
ENSMUSG00000103400.1	RP24-229G16.1	lincRNA
ENSMUSG00000104011.1	RP24-272N10.3	lincRNA
ENSMUSG00000104212.1	CAAA01187608.3	lincRNA
ENSMUSG00000105076.1	RP24-324L19.4	lincRNA
ENSMUSG00000105161.1	RP23-393E10.2	lincRNA
ENSMUSG00000105686.1	RP23-253I14.3	lincRNA
ENSMUSG00000105957.1	RP23-335C9.1	lincRNA
ENSMUSG00000105961.1	RP23-89M15.15	lincRNA
ENSMUSG00000106317.1	RP24-500I24.6	lincRNA
ENSMUSG00000106683.1	RP23-468H22.3	lincRNA
ENSMUSG00000106951.1	RP23-134H19.3	lincRNA
ENSMUSG00000106980.1	RP24-333I1.7	lincRNA
ENSMUSG00000106981.1	RP23-425N12.2	lincRNA
ENSMUSG00000107008.3	RP23-340E6.2	lincRNA
ENSMUSG00000107096.3	RP23-34P11.2	lincRNA
ENSMUSG00000107451.1	RP23-370A2.7	lincRNA
ENSMUSG00000107585.1	RP23-449F12.8	lincRNA
ENSMUSG00000108084.1	RP24-315D19.10	lincRNA
ENSMUSG00000108456.1	RP24-143K11.2	lincRNA
ENSMUSG00000108532.1	RP23-231J2.1	lincRNA
ENSMUSG00000108621.1	RP23-402K24.2	lincRNA
ENSMUSG00000109006.2	RP23-407N2.2	lincRNA
ENSMUSG00000109080.1	RP23-143D11.1	lincRNA
ENSMUSG00000109277.1	RP23-316J6.4	lincRNA
ENSMUSG00000109599.1	RP24-194N4.6	lincRNA
ENSMUSG00000109754.1	RP23-434L22.2	lincRNA
ENSMUSG00000109814.1	RP23-478L20.2	lincRNA
ENSMUSG00000109829.1	RP23-451A6.4	lincRNA
ENSMUSG00000109868.1	RP23-143B2.1	lincRNA
ENSMUSG00000109898.1	RP24-371E20.2	lincRNA
ENSMUSG00000110070.1	RP23-218K15.10	lincRNA
ENSMUSG00000110230.1	RP23-243D10.3	lincRNA
ENSMUSG00000110246.1	RP23-127M7.1	lincRNA
ENSMUSG00000110317.1	RP23-60P23.9	lincRNA
ENSMUSG00000110605.1	RP24-122D14.3	lincRNA
ENSMUSG00000110620.1	RP23-265B15.1	lincRNA
ENSMUSG00000110656.1	RP23-354I24.7	lincRNA
ENSMUSG00000110980.1	RP24-175C20.18	lincRNA
ENSMUSG00000111052.1	RP23-292G1.5	lincRNA
ENSMUSG00000111080.1	RP23-128C4.4	lincRNA
ENSMUSG00000111291.1	RP23-162P10.8	lincRNA
ENSMUSG00000111371.1	RP24-390M17.1	lincRNA
ENSMUSG00000111467.1	RP24-80J11.2	lincRNA
ENSMUSG00000111682.1	RP23-23B21.1	lincRNA
ENSMUSG00000111990.1	RP23-137I3.2	lincRNA
ENSMUSG00000112071.1	RP23-193M19.6	lincRNA
ENSMUSG00000112198.1	RP24-570M12.3	lincRNA
ENSMUSG00000112230.1	Tmevpg1	lincRNA
ENSMUSG00000112365.1	RP23-405K2.11	lincRNA
ENSMUSG00000112639.1	RP24-310D17.9	lincRNA
ENSMUSG00000112742.1	CH25-11N3.2	lincRNA
ENSMUSG00000112941.1	CH25-660D15.2	lincRNA
ENSMUSG00000112964.1	RP23-95L9.6	lincRNA
ENSMUSG00000113047.1	RP23-95L9.7	lincRNA
ENSMUSG00000113170.1	RP24-177A17.5	lincRNA
ENSMUSG00000113184.1	RP23-442M3.3	lincRNA
ENSMUSG00000113361.1	RP23-60K23.7	lincRNA
ENSMUSG00000113362.1	RP24-159L15.2	lincRNA
ENSMUSG00000113429.1	RP24-345D17.1	lincRNA
ENSMUSG00000113622.1	RP24-128N20.2	lincRNA
ENSMUSG00000113702.1	RP23-60K23.8	lincRNA
ENSMUSG00000113722.1	RP24-132G6.4	lincRNA
ENSMUSG00000113772.1	RP23-285H4.2	lincRNA
ENSMUSG00000113831.1	RP24-144G20.2	lincRNA
ENSMUSG00000113845.1	RP24-228J18.1	lincRNA
ENSMUSG00000114036.1	RP24-231B8.4	lincRNA
ENSMUSG00000114117.1	RP23-216C6.8	lincRNA
ENSMUSG00000114508.1	RP23-353D15.3	lincRNA
ENSMUSG00000114621.1	RP24-327L23.3	lincRNA
ENSMUSG00000114627.1	RP24-151A22.2	lincRNA
ENSMUSG00000114639.1	RP24-270A4.1	lincRNA
ENSMUSG00000115099.1	RP23-296J16.2	lincRNA
ENSMUSG00000115109.1	RP23-478G5.2	lincRNA
ENSMUSG00000115289.1	RP24-120I12.2	lincRNA
ENSMUSG00000115317.1	RP23-310D3.2	lincRNA
ENSMUSG00000115497.1	RP23-350J23.1	lincRNA
ENSMUSG00000115591.1	RP24-498G7.2	lincRNA
ENSMUSG00000115635.1	RP23-10A7.1	lincRNA
ENSMUSG00000115724.1	RP23-262F9.12	lincRNA
ENSMUSG00000115783.1	Bc1	lincRNA
ENSMUSG00000115842.1	RP24-440G8.8	lincRNA
ENSMUSG00000115867.1	RP23-414K1.6	lincRNA
XLOC_001695	XLOC_001695	new_lincRNA
XLOC_002230	XLOC_002230	new_lincRNA
XLOC_003262	XLOC_003262	new_lincRNA
XLOC_003395	XLOC_003395	new_lincRNA
XLOC_005448	XLOC_005448	new_lincRNA
XLOC_005662	XLOC_005662	new_lincRNA
XLOC_006178	XLOC_006178	new_lincRNA
XLOC_006288	XLOC_006288	new_lincRNA
XLOC_006559	XLOC_006559	new_lincRNA
XLOC_007737	XLOC_007737	new_lincRNA
XLOC_007810	XLOC_007810	new_lincRNA
XLOC_007894	XLOC_007894	new_lincRNA
XLOC_007947	XLOC_007947	new_lincRNA
XLOC_008212	XLOC_008212	new_lincRNA
XLOC_008409	XLOC_008409	new_lincRNA
XLOC_008659	XLOC_008659	new_lincRNA
XLOC_009398	XLOC_009398	new_lincRNA
XLOC_010394	XLOC_010394	new_lincRNA
XLOC_010755	XLOC_010755	new_lincRNA
XLOC_011155	XLOC_011155	new_lincRNA
XLOC_012042	XLOC_012042	new_lincRNA
XLOC_012605	XLOC_012605	new_lincRNA
XLOC_013139	XLOC_013139	new_lincRNA
XLOC_013176	XLOC_013176	new_lincRNA
XLOC_013247	XLOC_013247	new_lincRNA
XLOC_014194	XLOC_014194	new_lincRNA
XLOC_014558	XLOC_014558	new_lincRNA
XLOC_016781	XLOC_016781	new_lincRNA
XLOC_019271	XLOC_019271	new_lincRNA
XLOC_019311	XLOC_019311	new_lincRNA
XLOC_019889	XLOC_019889	new_lincRNA
XLOC_021359	XLOC_021359	new_lincRNA
XLOC_022309	XLOC_022309	new_lincRNA
XLOC_022310	XLOC_022310	new_lincRNA
XLOC_022319	XLOC_022319	new_lincRNA
XLOC_022380	XLOC_022380	new_lincRNA
XLOC_022476	XLOC_022476	new_lincRNA
XLOC_022966	XLOC_022966	new_lincRNA
XLOC_023002	XLOC_023002	new_lincRNA
XLOC_023135	XLOC_023135	new_lincRNA
XLOC_023182	XLOC_023182	new_lincRNA
XLOC_023190	XLOC_023190	new_lincRNA
XLOC_023275	XLOC_023275	new_lincRNA
XLOC_023277	XLOC_023277	new_lincRNA
XLOC_023323	XLOC_023323	new_lincRNA
XLOC_023778	XLOC_023778	new_lincRNA
XLOC_023950	XLOC_023950	new_lincRNA
XLOC_023953	XLOC_023953	new_lincRNA
XLOC_024038	XLOC_024038	new_lincRNA
XLOC_024039	XLOC_024039	new_lincRNA
XLOC_024057	XLOC_024057	new_lincRNA
XLOC_024342	XLOC_024342	new_lincRNA
XLOC_024379	XLOC_024379	new_lincRNA
XLOC_024411	XLOC_024411	new_lincRNA
XLOC_024430	XLOC_024430	new_lincRNA
XLOC_024801	XLOC_024801	new_lincRNA
XLOC_025599	XLOC_025599	new_lincRNA
XLOC_025832	XLOC_025832	new_lincRNA
XLOC_025974	XLOC_025974	new_lincRNA
XLOC_026070	XLOC_026070	new_lincRNA
XLOC_026087	XLOC_026087	new_lincRNA
XLOC_027498	XLOC_027498	new_lincRNA
XLOC_028025	XLOC_028025	new_lincRNA
XLOC_028593	XLOC_028593	new_lincRNA
XLOC_031044	XLOC_031044	new_lincRNA
XLOC_031321	XLOC_031321	new_lincRNA
XLOC_032344	XLOC_032344	new_lincRNA
XLOC_034430	XLOC_034430	new_lincRNA
XLOC_034615	XLOC_034615	new_lincRNA
XLOC_035107	XLOC_035107	new_lincRNA
XLOC_035340	XLOC_035340	new_lincRNA
XLOC_035405	XLOC_035405	new_lincRNA
XLOC_035946	XLOC_035946	new_lincRNA
XLOC_036063	XLOC_036063	new_lincRNA
XLOC_036423	XLOC_036423	new_lincRNA
XLOC_036424	XLOC_036424	new_lincRNA
XLOC_036763	XLOC_036763	new_lincRNA
XLOC_037861	XLOC_037861	new_lincRNA
XLOC_037991	XLOC_037991	new_lincRNA
XLOC_039243	XLOC_039243	new_lincRNA
XLOC_039641	XLOC_039641	new_lincRNA
XLOC_040035	XLOC_040035	new_lincRNA
XLOC_040563	XLOC_040563	new_lincRNA
XLOC_040636	XLOC_040636	new_lincRNA
XLOC_042019	XLOC_042019	new_lincRNA
XLOC_042313	XLOC_042313	new_lincRNA
XLOC_043395	XLOC_043395	new_lincRNA
XLOC_043944	XLOC_043944	new_lincRNA
XLOC_043945	XLOC_043945	new_lincRNA
XLOC_044685	XLOC_044685	new_lincRNA
XLOC_045409	XLOC_045409	new_lincRNA
XLOC_046036	XLOC_046036	new_lincRNA
XLOC_046064	XLOC_046064	new_lincRNA
XLOC_046616	XLOC_046616	new_lincRNA
XLOC_049716	XLOC_049716	new_lincRNA
XLOC_049721	XLOC_049721	new_lincRNA
XLOC_049722	XLOC_049722	new_lincRNA
XLOC_049727	XLOC_049727	new_lincRNA
XLOC_052423	XLOC_052423	new_lincRNA
XLOC_054901	XLOC_054901	new_lincRNA
XLOC_055605	XLOC_055605	new_lincRNA
XLOC_055809	XLOC_055809	new_lincRNA
XLOC_057127	XLOC_057127	new_lincRNA
XLOC_057167	XLOC_057167	new_lincRNA
XLOC_057400	XLOC_057400	new_lincRNA
XLOC_057513	XLOC_057513	new_lincRNA
XLOC_057740	XLOC_057740	new_lincRNA

## Sheet: Detected in ooDSGCs and retina
Gene_ID	Gene_Name	Gene_Type
ENSMUSG00000021268.17	Meg3	lincRNA
ENSMUSG00000022639.14	Dubr	lincRNA
ENSMUSG00000037735.7	RP24-280B23.1	lincRNA
ENSMUSG00000042579.2	RP24-122I22.2	lincRNA
ENSMUSG00000050334.12	RP23-88A13.2	lincRNA
ENSMUSG00000052479.5	AC140724.2	lincRNA
ENSMUSG00000072847.4	RP23-70A15.2	lincRNA
ENSMUSG00000073155.12	RP23-338E5.2	lincRNA
ENSMUSG00000073164.11	RP23-286D7.1	lincRNA
ENSMUSG00000084799.7	Ino80dos	lincRNA
ENSMUSG00000085438.1	RP23-22A15.2	lincRNA
ENSMUSG00000086013.1	RP24-359O2.3	lincRNA
ENSMUSG00000086370.8	Ftx	lincRNA
ENSMUSG00000087259.7	RP23-468D17.1	lincRNA
ENSMUSG00000087617.1	RP23-155G13.1	lincRNA
ENSMUSG00000087620.7	RP23-316B4.2	lincRNA
ENSMUSG00000087674.7	RP23-34E4.1	lincRNA
ENSMUSG00000092341.2	Malat1	lincRNA
ENSMUSG00000096943.1	Gm26721	lincRNA
ENSMUSG00000096956.2	Snhg18	lincRNA
ENSMUSG00000097010.2	RP23-113F14.4	lincRNA
ENSMUSG00000097277.7	WI1-1616M8.2	lincRNA
ENSMUSG00000097287.2	RP23-151C5.1	lincRNA
ENSMUSG00000097290.8	RP23-245B21.3	lincRNA
ENSMUSG00000097353.1	A430046D13Rik	lincRNA
ENSMUSG00000097391.8	Mirg	lincRNA
ENSMUSG00000097392.2	RP23-314A12.2	lincRNA
ENSMUSG00000097545.7	Mir124a-1hg	lincRNA
ENSMUSG00000097574.1	RP23-99D11.4	lincRNA
ENSMUSG00000097616.7	RP23-44E17.1	lincRNA
ENSMUSG00000097666.1	A330094K24Rik	lincRNA
ENSMUSG00000097723.1	Gm26848	lincRNA
ENSMUSG00000097767.8	Miat	lincRNA
ENSMUSG00000097772.7	RP23-325M7.3	lincRNA
ENSMUSG00000098196.1	RP23-70A15.5	lincRNA
ENSMUSG00000098682.8	Otx2os1	lincRNA
ENSMUSG00000100252.6	Mir124-2hg	lincRNA
ENSMUSG00000102424.2	Paupar	lincRNA
ENSMUSG00000103108.2	Rncr4	lincRNA
ENSMUSG00000104411.1	RP23-68L13.1	lincRNA
ENSMUSG00000110408.1	RP23-357C16.1	lincRNA
ENSMUSG00000110834.1	CAAA01180111.2	lincRNA
ENSMUSG00000112110.1	RP24-406I15.1	lincRNA
ENSMUSG00000112117.1	Rmst	lincRNA
ENSMUSG00000113204.1	RP23-95L9.5	lincRNA
ENSMUSG00000113216.1	RP23-128M23.2	lincRNA
ENSMUSG00000115424.1	RP23-67A17.1	lincRNA
XLOC_009408	XLOC_009408	new_lincRNA
XLOC_009778	XLOC_009778	new_lincRNA
XLOC_016992	XLOC_016992	new_lincRNA
XLOC_022470	XLOC_022470	new_lincRNA
XLOC_023313	XLOC_023313	new_lincRNA
XLOC_023751	XLOC_023751	new_lincRNA
XLOC_024559	XLOC_024559	new_lincRNA
XLOC_031088	XLOC_031088	new_lincRNA
XLOC_032508	XLOC_032508	new_lincRNA
XLOC_032509	XLOC_032509	new_lincRNA
XLOC_035721	XLOC_035721	new_lincRNA
XLOC_042914	XLOC_042914	new_lincRNA
XLOC_045173	XLOC_045173	new_lincRNA
XLOC_048151	XLOC_048151	new_lincRNA

## Sheet: Detected only in ooDSGCs
Gene_ID	Gene_Name	Gene_Type
ENSMUSG00000018451.6	RP23-83I13.10	lincRNA
ENSMUSG00000029878.6	RP23-182N12.4	lincRNA
ENSMUSG00000037884.6	RP23-254H18.1	lincRNA
ENSMUSG00000038152.4	RP23-166O7.1	lincRNA
ENSMUSG00000039563.6	AC131803.2	lincRNA
ENSMUSG00000043773.5	RP23-366E4.5	lincRNA
ENSMUSG00000044471.12	Lncpint	lincRNA
ENSMUSG00000045075.3	RP23-17C2.4	lincRNA
ENSMUSG00000048106.5	RP23-105K2.3	lincRNA
ENSMUSG00000049476.12	RP24-547H23.2	lincRNA
ENSMUSG00000052658.5	RP24-264F17.2	lincRNA
ENSMUSG00000053656.6	Dancr	lincRNA
ENSMUSG00000055494.5	RP23-55C8.3	lincRNA
ENSMUSG00000056771.7	RP24-363O21.4	lincRNA
ENSMUSG00000060143.7	RP23-4P23.3	lincRNA
ENSMUSG00000060149.6	RP23-7F9.1	lincRNA
ENSMUSG00000060380.3	RP24-175C20.1	lincRNA
ENSMUSG00000066057.6	RP24-133K9.1	lincRNA
ENSMUSG00000068151.7	AC132685.1	lincRNA
ENSMUSG00000072761.10	RP23-15O6.1	lincRNA
ENSMUSG00000072769.6	RP24-317M4.4	lincRNA
ENSMUSG00000073000.3	RP24-225A16.7	lincRNA
ENSMUSG00000073147.3	RP23-443N7.2	lincRNA
ENSMUSG00000073154.10	RP23-315E20.1	lincRNA
ENSMUSG00000073374.3	RP24-381E21.2	lincRNA
ENSMUSG00000073478.6	AC115896.3	lincRNA
ENSMUSG00000073590.3	RP23-56B11.6	lincRNA
ENSMUSG00000074388.3	AC164091.1	lincRNA
ENSMUSG00000075020.6	RP23-201G13.1	lincRNA
ENSMUSG00000084776.1	RP23-83P7.2	lincRNA
ENSMUSG00000084843.1	RP24-499M12.1	lincRNA
ENSMUSG00000084850.1	RP23-176O5.2	lincRNA
ENSMUSG00000084898.1	RP23-340N6.1	lincRNA
ENSMUSG00000085030.1	AC147266.3	lincRNA
ENSMUSG00000085067.2	RP23-305C1.1	lincRNA
ENSMUSG00000085084.7	AC125047.1	lincRNA
ENSMUSG00000085085.2	RP23-269B7.6	lincRNA
ENSMUSG00000085238.1	RP23-158O11.6	lincRNA
ENSMUSG00000085338.1	RP23-463E7.8	lincRNA
ENSMUSG00000085433.2	AC113474.3	lincRNA
ENSMUSG00000085862.2	RP23-360N18.1	lincRNA
ENSMUSG00000086075.1	AC113299.3	lincRNA
ENSMUSG00000086212.7	Mkln1os	lincRNA
ENSMUSG00000086290.8	Snhg12	lincRNA
ENSMUSG00000086363.7	RP23-262C6.2	lincRNA
ENSMUSG00000086368.2	RP23-41I11.9	lincRNA
ENSMUSG00000086425.7	RP23-475B13.3	lincRNA
ENSMUSG00000086503.3	Xist	lincRNA
ENSMUSG00000086602.1	AC137513.1	lincRNA
ENSMUSG00000086782.2	RP23-32L21.4	lincRNA
ENSMUSG00000086859.3	Snhg20	lincRNA
ENSMUSG00000086943.2	RP23-263M10.3	lincRNA
ENSMUSG00000087018.1	RP23-37B7.2	lincRNA
ENSMUSG00000087038.9	RP23-152P11.2	lincRNA
ENSMUSG00000087196.1	RP23-466D3.1	lincRNA
ENSMUSG00000087475.3	RP24-403B15.1	lincRNA
ENSMUSG00000087574.1	RP23-393B19.1	lincRNA
ENSMUSG00000087575.7	RP23-391E6.1	lincRNA
ENSMUSG00000087590.2	Epb41l4aos	lincRNA
ENSMUSG00000087679.2	RP23-325E4.5	lincRNA
ENSMUSG00000090086.7	AC158114.3	lincRNA
ENSMUSG00000090399.1	RP24-409F22.2	lincRNA
ENSMUSG00000091021.1	RP23-63D8.8	lincRNA
ENSMUSG00000091514.2	RP23-322E23.8	lincRNA
ENSMUSG00000091864.1	RP23-396C19.1	lincRNA
ENSMUSG00000091985.1	RP23-406B13.10	lincRNA
ENSMUSG00000092178.2	RP24-244P2.1	lincRNA
ENSMUSG00000093908.2	RP23-344H4.1	lincRNA
ENSMUSG00000094002.3	RP23-195H19.1	lincRNA
ENSMUSG00000094707.1	RP23-167K23.1	lincRNA
ENSMUSG00000096934.1	Gm26658	lincRNA
ENSMUSG00000096972.7	Gm26883	lincRNA
ENSMUSG00000096975.1	Gm16386	lincRNA
ENSMUSG00000096979.1	Gm26880	lincRNA
ENSMUSG00000096980.1	Gm26526	lincRNA
ENSMUSG00000096983.1	2010015M23Rik	lincRNA
ENSMUSG00000096988.1	RP23-135G19.1	lincRNA
ENSMUSG00000096996.1	Gm26792	lincRNA
ENSMUSG00000097018.2	RP24-421H18.3	lincRNA
ENSMUSG00000097023.8	RP23-207N5.1	lincRNA
ENSMUSG00000097039.8	Pvt1	lincRNA
ENSMUSG00000097045.1	Gm26641	lincRNA
ENSMUSG00000097047.1	1110020A21Rik	lincRNA
ENSMUSG00000097059.1	Fam120aos	lincRNA
ENSMUSG00000097062.1	Gm17586	lincRNA
ENSMUSG00000097073.7	RP23-46B12.5	lincRNA
ENSMUSG00000097080.7	1700086O06Rik	lincRNA
ENSMUSG00000097090.1	Gm26724	lincRNA
ENSMUSG00000097094.1	Gm26548	lincRNA
ENSMUSG00000097103.1	Gm2885	lincRNA
ENSMUSG00000097119.1	B230354K17Rik	lincRNA
ENSMUSG00000097123.1	Gm6297	lincRNA
ENSMUSG00000097131.1	D230017M19Rik	lincRNA
ENSMUSG00000097165.1	2210008F06Rik	lincRNA
ENSMUSG00000097183.2	RP23-175I24.3	lincRNA
ENSMUSG00000097184.1	4632428C04Rik	lincRNA
ENSMUSG00000097189.1	RP23-218K6.6	lincRNA
ENSMUSG00000097201.1	Gm26700	lincRNA
ENSMUSG00000097236.1	4831440E17Rik	lincRNA
ENSMUSG00000097248.9	RP23-433F5.1	lincRNA
ENSMUSG00000097263.1	Gm26804	lincRNA
ENSMUSG00000097284.7	4930480K23Rik	lincRNA
ENSMUSG00000097296.1	RP24-64D24.4	lincRNA
ENSMUSG00000097305.1	Gm17276	lincRNA
ENSMUSG00000097312.1	Gm26870	lincRNA
ENSMUSG00000097338.1	Gm2464	lincRNA
ENSMUSG00000097340.1	Gm26617	lincRNA
ENSMUSG00000097346.1	RP23-79J21.2	lincRNA
ENSMUSG00000097350.1	4732491K20Rik	lincRNA
ENSMUSG00000097354.7	RP24-530N5.3	lincRNA
ENSMUSG00000097375.2	RP24-270A10.4	lincRNA
ENSMUSG00000097393.8	RP23-409B11.1	lincRNA
ENSMUSG00000097402.1	RP23-48H10.1	lincRNA
ENSMUSG00000097435.1	RP24-156G20.6	lincRNA
ENSMUSG00000097453.1	Gm26894	lincRNA
ENSMUSG00000097460.1	Gm26734	lincRNA
ENSMUSG00000097468.1	Mdrl	lincRNA
ENSMUSG00000097469.1	Gm26733	lincRNA
ENSMUSG00000097479.1	Gm26582	lincRNA
ENSMUSG00000097488.1	RP23-76M13.4	lincRNA
ENSMUSG00000097505.1	Gm26540	lincRNA
ENSMUSG00000097511.2	RP24-67I21.3	lincRNA
ENSMUSG00000097515.2	RP23-298M23.5	lincRNA
ENSMUSG00000097527.2	RP23-413C19.5	lincRNA
ENSMUSG00000097542.1	Gm26751	lincRNA
ENSMUSG00000097554.1	Gm26825	lincRNA
ENSMUSG00000097590.1	Gm26675	lincRNA
ENSMUSG00000097604.1	RP24-220A15.1	lincRNA
ENSMUSG00000097619.8	RP23-212I23.3	lincRNA
ENSMUSG00000097627.2	RP23-453E16.4	lincRNA
ENSMUSG00000097638.1	Carlr	lincRNA
ENSMUSG00000097660.1	Gm26762	lincRNA
ENSMUSG00000097718.1	Gm26896	lincRNA
ENSMUSG00000097732.2	RP23-201I4.9	lincRNA
ENSMUSG00000097734.1	B930082K07Rik	lincRNA
ENSMUSG00000097736.8	RP23-361B11.2	lincRNA
ENSMUSG00000097743.1	RP23-121M22.10	lincRNA
ENSMUSG00000097747.1	Gm26534	lincRNA
ENSMUSG00000097785.1	B230217O12Rik	lincRNA
ENSMUSG00000097787.1	2700046G09Rik	lincRNA
ENSMUSG00000097799.1	Gm26899	lincRNA
ENSMUSG00000097815.1	Gm26809	lincRNA
ENSMUSG00000097823.2	RP24-192L21.2	lincRNA
ENSMUSG00000097824.1	Gm26593	lincRNA
ENSMUSG00000097835.1	Gm26910	lincRNA
ENSMUSG00000097842.2	RP23-201L15.5	lincRNA
ENSMUSG00000097861.1	Gm26858	lincRNA
ENSMUSG00000097867.1	Lppos	lincRNA
ENSMUSG00000097868.1	A330069E16Rik	lincRNA
ENSMUSG00000097908.7	RP24-456B4.4	lincRNA
ENSMUSG00000097934.1	RP23-191A12.5	lincRNA
ENSMUSG00000097960.1	RP23-418G1.1	lincRNA
ENSMUSG00000097961.1	RP23-286G19.5	lincRNA
ENSMUSG00000097971.3	RP23-81C12.1	lincRNA
ENSMUSG00000097974.1	RP23-152P5.2	lincRNA
ENSMUSG00000098051.1	RP23-359C15.10	lincRNA
ENSMUSG00000098098.7	Bvht	lincRNA
ENSMUSG00000098120.1	RP24-242N1.1	lincRNA
ENSMUSG00000098178.1	RP23-81C12.3	lincRNA
ENSMUSG00000098221.1	RP24-365B9.1	lincRNA
ENSMUSG00000098234.7	Snhg6	lincRNA
ENSMUSG00000098340.1	RP23-292F17.5	lincRNA
ENSMUSG00000099061.1	RP24-421H18.1	lincRNA
ENSMUSG00000099470.1	RP23-326F22.4	lincRNA
ENSMUSG00000099843.1	RP24-79F8.3	lincRNA
ENSMUSG00000100001.1	RP23-16C24.1	lincRNA
ENSMUSG00000100113.1	RP23-231M6.2	lincRNA
ENSMUSG00000100396.1	RP23-423G13.11	lincRNA
ENSMUSG00000100475.1	RP24-202N2.2	lincRNA
ENSMUSG00000100594.1	RP23-370J16.1	lincRNA
ENSMUSG00000100618.1	RP23-188J8.3	lincRNA
ENSMUSG00000100680.1	RP23-190H11.5	lincRNA
ENSMUSG00000100691.1	RP23-410L16.1	lincRNA
ENSMUSG00000101493.1	RP23-246F18.8	lincRNA
ENSMUSG00000101655.1	RP23-281H4.5	lincRNA
ENSMUSG00000101741.1	RP23-139L20.1	lincRNA
ENSMUSG00000101849.1	RP23-346J11.1	lincRNA
ENSMUSG00000101856.1	RP23-405O11.1	lincRNA
ENSMUSG00000102215.1	RP23-333L19.2	lincRNA
ENSMUSG00000102545.1	RP24-253I2.1	lincRNA
ENSMUSG00000102869.2	RP24-114E18.8	lincRNA
ENSMUSG00000103103.1	RP23-250G8.13	lincRNA
ENSMUSG00000103126.2	RP23-12D3.3	lincRNA
ENSMUSG00000103408.1	RP23-383K24.3	lincRNA
ENSMUSG00000104011.1	RP24-272N10.3	lincRNA
ENSMUSG00000104212.1	CAAA01187608.3	lincRNA
ENSMUSG00000104675.1	RP23-209N19.4	lincRNA
ENSMUSG00000105076.1	RP24-324L19.4	lincRNA
ENSMUSG00000105471.1	RP23-396K22.3	lincRNA
ENSMUSG00000105686.1	RP23-253I14.3	lincRNA
ENSMUSG00000105851.1	RP23-45G4.2	lincRNA
ENSMUSG00000105858.1	RP24-239E2.2	lincRNA
ENSMUSG00000105957.1	RP23-335C9.1	lincRNA
ENSMUSG00000106019.1	RP24-487F9.4	lincRNA
ENSMUSG00000106334.1	WI1-49P9.2	lincRNA
ENSMUSG00000106791.1	RP23-345O17.7	lincRNA
ENSMUSG00000106795.1	RP24-150D8.2	lincRNA
ENSMUSG00000106874.1	RP23-148L8.3	lincRNA
ENSMUSG00000106951.1	RP23-134H19.3	lincRNA
ENSMUSG00000106980.1	RP24-333I1.7	lincRNA
ENSMUSG00000106981.1	RP23-425N12.2	lincRNA
ENSMUSG00000107008.3	RP23-340E6.2	lincRNA
ENSMUSG00000107096.3	RP23-34P11.2	lincRNA
ENSMUSG00000107451.1	RP23-370A2.7	lincRNA
ENSMUSG00000107494.1	RP23-15K8.1	lincRNA
ENSMUSG00000107875.1	RP23-205F19.4	lincRNA
ENSMUSG00000107879.1	RP24-363O21.3	lincRNA
ENSMUSG00000108322.1	RP23-455C13.7	lincRNA
ENSMUSG00000108456.1	RP24-143K11.2	lincRNA
ENSMUSG00000108532.1	RP23-231J2.1	lincRNA
ENSMUSG00000108726.1	RP23-470P9.2	lincRNA
ENSMUSG00000108854.1	RP23-85B15.7	lincRNA
ENSMUSG00000109006.2	RP23-407N2.2	lincRNA
ENSMUSG00000109008.2	RP24-120F8.4	lincRNA
ENSMUSG00000109080.1	RP23-143D11.1	lincRNA
ENSMUSG00000109083.2	RP23-80J7.3	lincRNA
ENSMUSG00000109394.1	RP23-54G8.4	lincRNA
ENSMUSG00000109599.1	RP24-194N4.6	lincRNA
ENSMUSG00000109754.1	RP23-434L22.2	lincRNA
ENSMUSG00000109814.1	RP23-478L20.2	lincRNA
ENSMUSG00000109829.1	RP23-451A6.4	lincRNA
ENSMUSG00000109853.1	RP23-110M15.1	lincRNA
ENSMUSG00000109868.1	RP23-143B2.1	lincRNA
ENSMUSG00000110070.1	RP23-218K15.10	lincRNA
ENSMUSG00000110230.1	RP23-243D10.3	lincRNA
ENSMUSG00000110390.1	RP23-176M22.7	lincRNA
ENSMUSG00000110393.2	RP23-414P13.3	lincRNA
ENSMUSG00000110447.1	RP24-362N13.1	lincRNA
ENSMUSG00000110605.1	RP24-122D14.3	lincRNA
ENSMUSG00000110620.1	RP23-265B15.1	lincRNA
ENSMUSG00000110710.1	RP24-263E2.3	lincRNA
ENSMUSG00000110901.1	RP23-252J6.1	lincRNA
ENSMUSG00000111053.1	RP23-366E4.6	lincRNA
ENSMUSG00000111066.1	RP23-191M12.2	lincRNA
ENSMUSG00000111080.1	RP23-128C4.4	lincRNA
ENSMUSG00000111117.1	RP23-103O7.1	lincRNA
ENSMUSG00000111371.1	RP24-390M17.1	lincRNA
ENSMUSG00000111399.1	RP23-217J11.6	lincRNA
ENSMUSG00000111722.1	RP24-131G14.10	lincRNA
ENSMUSG00000111990.1	RP23-137I3.2	lincRNA
ENSMUSG00000112143.1	RP23-56K17.4	lincRNA
ENSMUSG00000112365.1	RP23-405K2.11	lincRNA
ENSMUSG00000112547.1	RP23-151L20.6	lincRNA
ENSMUSG00000112639.1	RP24-310D17.9	lincRNA
ENSMUSG00000112742.1	CH25-11N3.2	lincRNA
ENSMUSG00000112941.1	CH25-660D15.2	lincRNA
ENSMUSG00000112964.1	RP23-95L9.6	lincRNA
ENSMUSG00000113019.1	RP23-95L9.3	lincRNA
ENSMUSG00000113047.1	RP23-95L9.7	lincRNA
ENSMUSG00000113170.1	RP24-177A17.5	lincRNA
ENSMUSG00000113184.1	RP23-442M3.3	lincRNA
ENSMUSG00000113300.1	RP24-404P19.3	lincRNA
ENSMUSG00000113361.1	RP23-60K23.7	lincRNA
ENSMUSG00000113527.1	RP23-38P6.1	lincRNA
ENSMUSG00000113622.1	RP24-128N20.2	lincRNA
ENSMUSG00000113722.1	RP24-132G6.4	lincRNA
ENSMUSG00000113831.1	RP24-144G20.2	lincRNA
ENSMUSG00000113835.1	RP23-394E9.1	lincRNA
ENSMUSG00000113845.1	RP24-228J18.1	lincRNA
ENSMUSG00000113940.1	RP24-309L4.6	lincRNA
ENSMUSG00000113986.1	RP23-321N21.2	lincRNA
ENSMUSG00000114036.1	RP24-231B8.4	lincRNA
ENSMUSG00000114117.1	RP23-216C6.8	lincRNA
ENSMUSG00000114269.1	RP23-110M15.2	lincRNA
ENSMUSG00000114379.1	RP24-182L14.1	lincRNA
ENSMUSG00000114452.1	RP23-43E21.1	lincRNA
ENSMUSG00000114621.1	RP24-327L23.3	lincRNA
ENSMUSG00000114771.1	RP23-53N20.5	lincRNA
ENSMUSG00000115099.1	RP23-296J16.2	lincRNA
ENSMUSG00000115109.1	RP23-478G5.2	lincRNA
ENSMUSG00000115124.1	RP24-390D14.9	lincRNA
ENSMUSG00000115220.1	RP23-63F23.5	lincRNA
ENSMUSG00000115497.1	RP23-350J23.1	lincRNA
ENSMUSG00000115591.1	RP24-498G7.2	lincRNA
ENSMUSG00000115635.1	RP23-10A7.1	lincRNA
ENSMUSG00000115783.1	Bc1	lincRNA
ENSMUSG00000115801.1	RP23-48M16.13	lincRNA
ENSMUSG00000115867.1	RP23-414K1.6	lincRNA
ENSMUSG00000115936.1	RP23-207P21.2	lincRNA
ENSMUSG00000116164.1	RP23-432N1.10	lincRNA
ENSMUSG00000116506.1	RP23-278C10.8	lincRNA
XLOC_000142	XLOC_000142	new_lincRNA
XLOC_000611	XLOC_000611	new_lincRNA
XLOC_000619	XLOC_000619	new_lincRNA
XLOC_001149	XLOC_001149	new_lincRNA
XLOC_001298	XLOC_001298	new_lincRNA
XLOC_001579	XLOC_001579	new_lincRNA
XLOC_001711	XLOC_001711	new_lincRNA
XLOC_001850	XLOC_001850	new_lincRNA
XLOC_002061	XLOC_002061	new_lincRNA
XLOC_002370	XLOC_002370	new_lincRNA
XLOC_002381	XLOC_002381	new_lincRNA
XLOC_002779	XLOC_002779	new_lincRNA
XLOC_004610	XLOC_004610	new_lincRNA
XLOC_005448	XLOC_005448	new_lincRNA
XLOC_005662	XLOC_005662	new_lincRNA
XLOC_006288	XLOC_006288	new_lincRNA
XLOC_006559	XLOC_006559	new_lincRNA
XLOC_007342	XLOC_007342	new_lincRNA
XLOC_007806	XLOC_007806	new_lincRNA
XLOC_007947	XLOC_007947	new_lincRNA
XLOC_008000	XLOC_008000	new_lincRNA
XLOC_008659	XLOC_008659	new_lincRNA
XLOC_008763	XLOC_008763	new_lincRNA
XLOC_009132	XLOC_009132	new_lincRNA
XLOC_009140	XLOC_009140	new_lincRNA
XLOC_009250	XLOC_009250	new_lincRNA
XLOC_009342	XLOC_009342	new_lincRNA
XLOC_009775	XLOC_009775	new_lincRNA
XLOC_010284	XLOC_010284	new_lincRNA
XLOC_010449	XLOC_010449	new_lincRNA
XLOC_010482	XLOC_010482	new_lincRNA
XLOC_010755	XLOC_010755	new_lincRNA
XLOC_011155	XLOC_011155	new_lincRNA
XLOC_011405	XLOC_011405	new_lincRNA
XLOC_011478	XLOC_011478	new_lincRNA
XLOC_012029	XLOC_012029	new_lincRNA
XLOC_012042	XLOC_012042	new_lincRNA
XLOC_012261	XLOC_012261	new_lincRNA
XLOC_012272	XLOC_012272	new_lincRNA
XLOC_012605	XLOC_012605	new_lincRNA
XLOC_013139	XLOC_013139	new_lincRNA
XLOC_013176	XLOC_013176	new_lincRNA
XLOC_013247	XLOC_013247	new_lincRNA
XLOC_013839	XLOC_013839	new_lincRNA
XLOC_014603	XLOC_014603	new_lincRNA
XLOC_014605	XLOC_014605	new_lincRNA
XLOC_014809	XLOC_014809	new_lincRNA
XLOC_016180	XLOC_016180	new_lincRNA
XLOC_016187	XLOC_016187	new_lincRNA
XLOC_016781	XLOC_016781	new_lincRNA
XLOC_016874	XLOC_016874	new_lincRNA
XLOC_016888	XLOC_016888	new_lincRNA
XLOC_017249	XLOC_017249	new_lincRNA
XLOC_017411	XLOC_017411	new_lincRNA
XLOC_018215	XLOC_018215	new_lincRNA
XLOC_018216	XLOC_018216	new_lincRNA
XLOC_018628	XLOC_018628	new_lincRNA
XLOC_019271	XLOC_019271	new_lincRNA
XLOC_019300	XLOC_019300	new_lincRNA
XLOC_019319	XLOC_019319	new_lincRNA
XLOC_019395	XLOC_019395	new_lincRNA
XLOC_019807	XLOC_019807	new_lincRNA
XLOC_019889	XLOC_019889	new_lincRNA
XLOC_020130	XLOC_020130	new_lincRNA
XLOC_020187	XLOC_020187	new_lincRNA
XLOC_020239	XLOC_020239	new_lincRNA
XLOC_020956	XLOC_020956	new_lincRNA
XLOC_020957	XLOC_020957	new_lincRNA
XLOC_020958	XLOC_020958	new_lincRNA
XLOC_021179	XLOC_021179	new_lincRNA
XLOC_021301	XLOC_021301	new_lincRNA
XLOC_021302	XLOC_021302	new_lincRNA
XLOC_021540	XLOC_021540	new_lincRNA
XLOC_021592	XLOC_021592	new_lincRNA
XLOC_021716	XLOC_021716	new_lincRNA
XLOC_021750	XLOC_021750	new_lincRNA
XLOC_021844	XLOC_021844	new_lincRNA
XLOC_022309	XLOC_022309	new_lincRNA
XLOC_022380	XLOC_022380	new_lincRNA
XLOC_022697	XLOC_022697	new_lincRNA
XLOC_022966	XLOC_022966	new_lincRNA
XLOC_023002	XLOC_023002	new_lincRNA
XLOC_023190	XLOC_023190	new_lincRNA
XLOC_023323	XLOC_023323	new_lincRNA
XLOC_023328	XLOC_023328	new_lincRNA
XLOC_023778	XLOC_023778	new_lincRNA
XLOC_024020	XLOC_024020	new_lincRNA
XLOC_024025	XLOC_024025	new_lincRNA
XLOC_024028	XLOC_024028	new_lincRNA
XLOC_024342	XLOC_024342	new_lincRNA
XLOC_024343	XLOC_024343	new_lincRNA
XLOC_024385	XLOC_024385	new_lincRNA
XLOC_024411	XLOC_024411	new_lincRNA
XLOC_024430	XLOC_024430	new_lincRNA
XLOC_024440	XLOC_024440	new_lincRNA
XLOC_024626	XLOC_024626	new_lincRNA
XLOC_024673	XLOC_024673	new_lincRNA
XLOC_024729	XLOC_024729	new_lincRNA
XLOC_024733	XLOC_024733	new_lincRNA
XLOC_024801	XLOC_024801	new_lincRNA
XLOC_024996	XLOC_024996	new_lincRNA
XLOC_025010	XLOC_025010	new_lincRNA
XLOC_025164	XLOC_025164	new_lincRNA
XLOC_025165	XLOC_025165	new_lincRNA
XLOC_025599	XLOC_025599	new_lincRNA
XLOC_025873	XLOC_025873	new_lincRNA
XLOC_026070	XLOC_026070	new_lincRNA
XLOC_026087	XLOC_026087	new_lincRNA
XLOC_026160	XLOC_026160	new_lincRNA
XLOC_026494	XLOC_026494	new_lincRNA
XLOC_026555	XLOC_026555	new_lincRNA
XLOC_026564	XLOC_026564	new_lincRNA
XLOC_027430	XLOC_027430	new_lincRNA
XLOC_027498	XLOC_027498	new_lincRNA
XLOC_028025	XLOC_028025	new_lincRNA
XLOC_028695	XLOC_028695	new_lincRNA
XLOC_029113	XLOC_029113	new_lincRNA
XLOC_029117	XLOC_029117	new_lincRNA
XLOC_029755	XLOC_029755	new_lincRNA
XLOC_029756	XLOC_029756	new_lincRNA
XLOC_029784	XLOC_029784	new_lincRNA
XLOC_030210	XLOC_030210	new_lincRNA
XLOC_030481	XLOC_030481	new_lincRNA
XLOC_031044	XLOC_031044	new_lincRNA
XLOC_031091	XLOC_031091	new_lincRNA
XLOC_031769	XLOC_031769	new_lincRNA
XLOC_032066	XLOC_032066	new_lincRNA
XLOC_032737	XLOC_032737	new_lincRNA
XLOC_032822	XLOC_032822	new_lincRNA
XLOC_032824	XLOC_032824	new_lincRNA
XLOC_034435	XLOC_034435	new_lincRNA
XLOC_034615	XLOC_034615	new_lincRNA
XLOC_034725	XLOC_034725	new_lincRNA
XLOC_035450	XLOC_035450	new_lincRNA
XLOC_035890	XLOC_035890	new_lincRNA
XLOC_036423	XLOC_036423	new_lincRNA
XLOC_036483	XLOC_036483	new_lincRNA
XLOC_036646	XLOC_036646	new_lincRNA
XLOC_037991	XLOC_037991	new_lincRNA
XLOC_039581	XLOC_039581	new_lincRNA
XLOC_039654	XLOC_039654	new_lincRNA
XLOC_040035	XLOC_040035	new_lincRNA
XLOC_040297	XLOC_040297	new_lincRNA
XLOC_041733	XLOC_041733	new_lincRNA
XLOC_042164	XLOC_042164	new_lincRNA
XLOC_042193	XLOC_042193	new_lincRNA
XLOC_043945	XLOC_043945	new_lincRNA
XLOC_044685	XLOC_044685	new_lincRNA
XLOC_045892	XLOC_045892	new_lincRNA
XLOC_046064	XLOC_046064	new_lincRNA
XLOC_047575	XLOC_047575	new_lincRNA
XLOC_049621	XLOC_049621	new_lincRNA
XLOC_049721	XLOC_049721	new_lincRNA
XLOC_049722	XLOC_049722	new_lincRNA
XLOC_049727	XLOC_049727	new_lincRNA
XLOC_051013	XLOC_051013	new_lincRNA
XLOC_051644	XLOC_051644	new_lincRNA
XLOC_051786	XLOC_051786	new_lincRNA
XLOC_052874	XLOC_052874	new_lincRNA
XLOC_053177	XLOC_053177	new_lincRNA
XLOC_054089	XLOC_054089	new_lincRNA
XLOC_055605	XLOC_055605	new_lincRNA
XLOC_055619	XLOC_055619	new_lincRNA
XLOC_055809	XLOC_055809	new_lincRNA
XLOC_057127	XLOC_057127	new_lincRNA
XLOC_057140	XLOC_057140	new_lincRNA
XLOC_057167	XLOC_057167	new_lincRNA
XLOC_057400	XLOC_057400	new_lincRNA
XLOC_057513	XLOC_057513	new_lincRNA
