# Supplementary material for: Identification of long noncoding RNAs in injury-resilient and injury-susceptible mouse retinal ganglion cells
Source: BMC Genomics. 2021 Oct 14;22:741. doi: 10.1186/s12864-021-08050-x (PMC8518251; doi:10.1186/s12864-021-08050-x)
Supplement: Supplementary file 5 — Additional file 5: Table S5. List of the differentially expressed lncRNAs detected from various RGC group comparisons. [file 12864_2021_8050_MOESM5_ESM.xlsx]

## Sheet: Injured ipRGC vs normal ipRGC
Gene_ID	Transcript_ID(s)	Gene_Name	Gene_Type	Log2FC (Injured/Normal)	Adj P-Value
XLOC_000619	TCONS_00002149	XLOC_000619	new_lincRNA	9.68376	0.034418
ENSMUSG00000097577.2	ENSMUST00000180987.1,ENSMUST00000224976.1	RP23-300H21.3	antisense	5.12683	0.031025
ENSMUSG00000029878.6	ENSMUST00000072100.3,ENSMUST00000221311.1	RP23-182N12.4	lincRNA	2.59456	0.000589546
ENSMUSG00000084880.1	ENSMUST00000155812.1	Tomm6os	antisense	-4.57014	0.0159212
XLOC_012605	TCONS_00041542,TCONS_00041543,TCONS_00041544	XLOC_012605	new_lincRNA	-5.63266	0.041281
XLOC_006288	TCONS_00020408,TCONS_00020409	XLOC_006288	new_lincRNA	-8.20445	0.00729871
ENSMUSG00000102548.1	ENSMUST00000180995.2	RP24-192L21.1	lincRNA	-8.21954	0.00472318
ENSMUSG00000097402.1	ENSMUST00000181824.1	RP23-48H10.1	lincRNA	-8.24648	0.0030872
ENSMUSG00000110317.1	ENSMUST00000209414.1	RP23-60P23.9	lincRNA	-8.65754	0.00172293
ENSMUSG00000086602.1	ENSMUST00000155610.1	AC137513.1	lincRNA	-9.30326	0.000133914

## Sheet: Injured ooDSGC vs normal ooDSGC
Gene_ID	Transcript_ID(s)	Gene_Name	Gene_Type	Log2FC (Injured/Normal)	Adj P-Value
XLOC_020964	TCONS_00066493,TCONS_00066494,TCONS_00066495,TCONS_00066496	XLOC_020964	new_lincRNA	12.2758	1.72574e-21
ENSMUSG00000112854.1	ENSMUST00000219032.1	RP23-282M20.6	lincRNA	10.6365	6.38975e-13
ENSMUSG00000099839.1	ENSMUST00000187198.1	RP23-416O18.4	lincRNA	10.2613	7.02655e-12
ENSMUSG00000105651.1	ENSMUST00000198307.1	RP23-477L20.1	lincRNA	9.85248	2.15261e-09
ENSMUSG00000108239.1	ENSMUST00000204330.1	RP23-171B16.2	antisense	9.12052	1.01338e-07
ENSMUSG00000112058.1	ENSMUST00000217859.1,ENSMUST00000219324.1,ENSMUST00000220094.1	RP23-117C21.2	antisense	9.00049	3.21455e-07
ENSMUSG00000078956.3	ENSMUST00000109473.1,ENSMUST00000209603.1	RP23-152H17.2	lincRNA	8.45004	1.56855e-05
XLOC_011251	TCONS_00037850	XLOC_011251	new_lincRNA	8.42399	0.0194889
XLOC_019016	TCONS_00059235	XLOC_019016	new_lincRNA	8.36187	0.0200212
XLOC_036292	TCONS_00118646	XLOC_036292	new_lincRNA	8.05706	0.0292466
ENSMUSG00000114883.1	ENSMUST00000224991.1	RP24-236L7.6	antisense	7.79287	0.0475159
ENSMUSG00000086152.1	ENSMUST00000144092.1	RP23-335N12.3	lincRNA	7.63848	0.000984843
XLOC_024039	TCONS_00077685,TCONS_00077686,TCONS_00077687,TCONS_00077688	XLOC_024039	new_lincRNA	7.62627	0.000866304
ENSMUSG00000097318.1	ENSMUST00000180923.1	1700007L15Rik	lincRNA	7.58242	0.00183168
ENSMUSG00000113362.1	ENSMUST00000220782.1,ENSMUST00000220946.1	RP24-159L15.2	lincRNA	7.38026	0.0183813
XLOC_023165	TCONS_00074200,TCONS_00074201	XLOC_023165	new_lincRNA	7.03281	0.0268457
ENSMUSG00000053049.3	ENSMUST00000155101.1	AC073599.2	antisense	6.9917	0.0288964
XLOC_026626	TCONS_00085901,TCONS_00085902,TCONS_00085903	XLOC_026626	new_lincRNA	6.98917	0.0409302
ENSMUSG00000097757.1	ENSMUST00000181232.1	Gm17518	lincRNA	6.91613	0.0193644
ENSMUSG00000060808.4	ENSMUST00000137010.1	B9d1os	antisense	6.83587	0.026805
XLOC_027651	TCONS_00089405	XLOC_027651	new_lincRNA	6.67739	0.0366397
XLOC_023277	TCONS_00074546	XLOC_023277	new_lincRNA	6.6166	0.0405367
XLOC_023953	TCONS_00077432,TCONS_00077433,TCONS_00077435,TCONS_00077436,TCONS_00077437,TCONS_00077438,TCONS_00077439,TCONS_00077440	XLOC_023953	new_lincRNA	6.56091	0.000240575
ENSMUSG00000097166.1	ENSMUST00000180569.1,ENSMUST00000180811.1	RP23-387P23.6	antisense	5.58536	0.00260479
XLOC_025013	TCONS_00080663,TCONS_00080664	XLOC_025013	new_lincRNA	5.25159	0.00416736
ENSMUSG00000110631.1	ENSMUST00000212158.1,ENSMUST00000212899.1	RP24-286J21.7	lincRNA	4.16785	0.00346743
XLOC_007342	TCONS_00023298	XLOC_007342	new_lincRNA	3.35774	0.0199257
ENSMUSG00000097772.7	ENSMUST00000180779.1,ENSMUST00000181873.7,ENSMUST00000196399.1,ENSMUST00000198522.1	RP23-325M7.3	lincRNA	2.82372	0.0453753
ENSMUSG00000102101.1	ENSMUST00000186480.1	Zbtb11os1	antisense	2.41099	4.72612e-05
XLOC_001850	TCONS_00006161,TCONS_00006162,TCONS_00006163	XLOC_001850	new_lincRNA	2.1435	0.0429016
ENSMUSG00000115936.1	ENSMUST00000229695.1	RP23-207P21.2	lincRNA	2.03368	2.12948e-05
ENSMUSG00000018451.6	ENSMUST00000156068.2	RP23-83I13.10	lincRNA	1.9144	0.000272415
ENSMUSG00000106334.1	ENSMUST00000198856.1	WI1-49P9.2	lincRNA	1.84481	0.00546349
ENSMUSG00000022639.14	ENSMUST00000169791.3,ENSMUST00000186535.1,ENSMUST00000186806.1,ENSMUST00000186944.6,ENSMUST00000191079.1	Dubr	lincRNA	1.69789	0.0262202
ENSMUSG00000071456.6	ENSMUST00000095903.6,ENSMUST00000168012.2,ENSMUST00000179637.2,ENSMUST00000180149.1	RP23-83G6.1	antisense	1.43518	0.000335802
ENSMUSG00000085208.3	ENSMUST00000128960.1,ENSMUST00000143819.1	Brip1os	antisense	1.40956	7.19859e-05
ENSMUSG00000109006.2	ENSMUST00000209115.1,ENSMUST00000211785.1	RP23-407N2.2	lincRNA	1.36629	0.000595956
ENSMUSG00000073155.12	ENSMUST00000130875.7,ENSMUST00000136110.1,ENSMUST00000152147.7	RP23-338E5.2	lincRNA	1.23649	2.18143e-05
XLOC_049721	TCONS_00163757,TCONS_00163758,TCONS_00163759,TCONS_00163760,TCONS_00163761,TCONS_00163762,TCONS_00163763,TCONS_00163765,TCONS_00163766,TCONS_00163767,TCONS_00163768,TCONS_00163771	XLOC_049721	new_lincRNA	0.878608	0.0456543
ENSMUSG00000102869.2	ENSMUST00000192590.1,ENSMUST00000192863.2	RP24-114E18.8	lincRNA	-0.610773	0.000193428
XLOC_019271	TCONS_00060520	XLOC_019271	new_lincRNA	-0.636076	0.0460112
ENSMUSG00000087679.2	ENSMUST00000133808.1,ENSMUST00000163836.1	RP23-325E4.5	lincRNA	-0.645568	0.0363645
ENSMUSG00000021268.17	ENSMUST00000124106.7,ENSMUST00000126289.7,ENSMUST00000128178.1,ENSMUST00000128458.2,ENSMUST00000129245.7,ENSMUST00000143272.7,ENSMUST00000143836.7,ENSMUST00000143847.7,ENSMUST00000146701.7,ENSMUST00000150851.1,ENSMUST00000166636.8	Meg3	lincRNA	-0.694116	0.0054588
ENSMUSG00000072769.6	ENSMUST00000100944.6,ENSMUST00000196693.4,ENSMUST00000197854.1,ENSMUST00000198585.1,ENSMUST00000199724.1	RP24-317M4.4	lincRNA	-0.78653	0.0439855
ENSMUSG00000100252.6	ENSMUST00000185804.1,ENSMUST00000186746.1,ENSMUST00000186923.1,ENSMUST00000188983.6,ENSMUST00000189467.1,ENSMUST00000189754.1,ENSMUST00000189868.6	Mir124-2hg	lincRNA	-0.803372	0.0419604
ENSMUSG00000085438.1	ENSMUST00000147425.1,ENSMUST00000153581.1	RP23-22A15.2	lincRNA	-0.875264	8.52033e-05
ENSMUSG00000066057.6	ENSMUST00000084298.5,ENSMUST00000182639.1	RP24-133K9.1	lincRNA	-1.00078	0.0324314
ENSMUSG00000115801.1	ENSMUST00000226445.1	RP23-48M16.13	lincRNA	-1.02058	0.00631603
XLOC_048151	TCONS_00158394,TCONS_00158412,TCONS_00158413,TCONS_00158414,TCONS_00158415,TCONS_00158416,TCONS_00158417,TCONS_00158418,TCONS_00158419,TCONS_00158420,TCONS_00158421,TCONS_00158423,TCONS_00158424	XLOC_048151	new_lincRNA	-1.4052	0.0255385
XLOC_032509	TCONS_00106832,TCONS_00106833,TCONS_00106834	XLOC_032509	new_lincRNA	-1.76856	0.0188078
XLOC_020958	TCONS_00066458,TCONS_00066459,TCONS_00066460,TCONS_00066461	XLOC_020958	new_lincRNA	-1.78198	0.0215122
ENSMUSG00000113216.1	ENSMUST00000221933.1,ENSMUST00000222823.1,ENSMUST00000223198.1	RP23-128M23.2	lincRNA	-2.42031	0.00925644
XLOC_013139	TCONS_00042395	XLOC_013139	new_lincRNA	-2.45915	1.90214e-07
ENSMUSG00000086905.1	ENSMUST00000126401.1	RP23-89M14.3	antisense	-2.7713	0.000434868
ENSMUSG00000075020.6	ENSMUST00000129661.1,ENSMUST00000134563.1,ENSMUST00000209947.1,ENSMUST00000210721.1,ENSMUST00000210851.1,ENSMUST00000211430.1,ENSMUST00000211619.1	RP23-201G13.1	lincRNA	-2.94609	4.9002e-08
ENSMUSG00000085838.1	ENSMUST00000123613.1	Chn1os1	antisense	-3.36286	0.000120136
ENSMUSG00000086155.7	ENSMUST00000050989.5,ENSMUST00000132560.7,ENSMUST00000149343.1,ENSMUST00000154825.7	AC110496.3	antisense	-3.37206	0.0296686
XLOC_021844	TCONS_00069798	XLOC_021844	new_lincRNA	-3.82728	0.0253151
ENSMUSG00000105076.1	ENSMUST00000196218.1,ENSMUST00000197486.1,ENSMUST00000199056.1	RP24-324L19.4	lincRNA	-3.83378	0.00625794
ENSMUSG00000113121.1	ENSMUST00000221765.1,ENSMUST00000222786.1	RP23-96D5.3	antisense	-4.24508	0.0279177
ENSMUSG00000097590.1	ENSMUST00000181068.1	Gm26675	lincRNA	-4.27871	0.0327088
XLOC_024440	TCONS_00078413,TCONS_00078414,TCONS_00078415	XLOC_024440	new_lincRNA	-4.35004	0.00144036
ENSMUSG00000039798.2	ENSMUST00000047607.2	RP23-443G7.2	antisense	-4.92204	0.0260751
ENSMUSG00000104283.1	ENSMUST00000192259.1,ENSMUST00000195007.1	RP24-324H23.3	antisense	-5.7767	0.0433865
ENSMUSG00000084925.8	ENSMUST00000124940.1,ENSMUST00000128848.7,ENSMUST00000129237.1,ENSMUST00000141265.7,ENSMUST00000142099.7,ENSMUST00000223899.1,ENSMUST00000224755.1,ENSMUST00000225721.1	RP24-155O13.2	antisense	-6.15426	0.0234495
ENSMUSG00000086236.9	ENSMUST00000143564.7,ENSMUST00000145185.2,ENSMUST00000194378.2,ENSMUST00000216140.1,ENSMUST00000218189.1	RP23-216O10.2	antisense	-6.1903	0.000452555
ENSMUSG00000085526.1	ENSMUST00000125681.1	AC122773.2	antisense	-6.71013	0.00474114
ENSMUSG00000113527.1	ENSMUST00000222938.1	RP23-38P6.1	lincRNA	-6.81371	0.0446781
ENSMUSG00000114788.1	ENSMUST00000223925.1	RP23-210I20.5	antisense	-7.06411	0.0214345
ENSMUSG00000096943.1	ENSMUST00000181723.1	Gm26721	lincRNA	-7.1627	0.0138243
ENSMUSG00000073000.3	ENSMUST00000101281.2,ENSMUST00000219367.1,ENSMUST00000220043.1	RP24-225A16.7	lincRNA	-7.60739	0.00286222
ENSMUSG00000086321.1	ENSMUST00000155822.1	RP23-17O21.3	antisense	-7.73628	0.00227246
ENSMUSG00000086425.7	ENSMUST00000126140.7,ENSMUST00000128888.1,ENSMUST00000156508.1	RP23-475B13.3	lincRNA	-7.74834	0.00134054
ENSMUSG00000104850.1	ENSMUST00000197735.1	RP23-256O22.3	antisense	-7.90485	0.0475892
ENSMUSG00000043126.5	ENSMUST00000051330.4,ENSMUST00000217740.1	RP23-55A6.5	antisense	-7.93474	0.00714518
ENSMUSG00000097604.1	ENSMUST00000181289.1	RP24-220A15.1	lincRNA	-7.96956	0.000392311
XLOC_025164	TCONS_00081116	XLOC_025164	new_lincRNA	-8.2376	0.000101645
ENSMUSG00000097842.2	ENSMUST00000181501.2,ENSMUST00000205647.1	RP23-201L15.5	lincRNA	-8.25339	0.00158079
ENSMUSG00000097045.1	ENSMUST00000181499.1	Gm26641	lincRNA	-8.27415	0.000271304
ENSMUSG00000108081.1	ENSMUST00000203985.1	RP23-415I19.4	antisense	-8.29084	0.0246938
ENSMUSG00000097453.1	ENSMUST00000180828.1	Gm26894	lincRNA	-8.3997	4.29237e-05
XLOC_014605	TCONS_00046491	XLOC_014605	new_lincRNA	-8.42738	0.0201766
ENSMUSG00000111117.1	ENSMUST00000217082.1	RP23-103O7.1	lincRNA	-8.44318	8.8677e-05
XLOC_020187	TCONS_00064137	XLOC_020187	new_lincRNA	-8.79077	1.83072e-05
XLOC_024343	TCONS_00078119	XLOC_024343	new_lincRNA	-8.82292	2.34005e-05
XLOC_013839	TCONS_00044269,TCONS_00044270	XLOC_013839	new_lincRNA	-9.37774	0.00187396
ENSMUSG00000113835.1	ENSMUST00000220934.1	RP23-394E9.1	lincRNA	-9.46994	6.43414e-09
XLOC_040297	TCONS_00132739,TCONS_00132740,TCONS_00132741	XLOC_040297	new_lincRNA	-10.7714	9.06025e-14

## Sheet: Injured ooDSGC vs Injured ipRGC
Gene_ID	Transcript_ID(s)	Gene_Name	Gene_Type	Log2FC (ooDSGC/ipRGC)	Adj P-Value
ENSMUSG00000115936.1	ENSMUST00000229695.1	RP23-207P21.2	lincRNA	11.1724	8.97693e-17
ENSMUSG00000112854.1	ENSMUST00000219032.1	RP23-282M20.6	lincRNA	10.434	3.39042e-11
ENSMUSG00000085067.2	ENSMUST00000142962.2	RP23-305C1.1	lincRNA	10.3977	7.3633e-12
XLOC_001850	TCONS_00006161,TCONS_00006162,TCONS_00006163	XLOC_001850	new_lincRNA	10.0282	3.14957e-08
XLOC_025873	TCONS_00082988,TCONS_00082989,TCONS_00082990,TCONS_00082991,TCONS_00082992,TCONS_00082993,TCONS_00082994	XLOC_025873	new_lincRNA	9.97958	3.6899e-10
XLOC_021750	TCONS_00069491,TCONS_00069492,TCONS_00069493,TCONS_00069494,TCONS_00069495	XLOC_021750	new_lincRNA	9.79599	1.18713e-09
ENSMUSG00000097756.2	ENSMUST00000181299.2,ENSMUST00000206959.1	RP24-360F21.1	antisense	9.74345	1.15637e-09
XLOC_020958	TCONS_00066458,TCONS_00066459,TCONS_00066460,TCONS_00066461	XLOC_020958	new_lincRNA	9.67983	5.74476e-09
ENSMUSG00000105651.1	ENSMUST00000198307.1	RP23-477L20.1	lincRNA	9.65121	9.53978e-08
ENSMUSG00000106334.1	ENSMUST00000198856.1	WI1-49P9.2	lincRNA	9.43508	1.64037e-08
XLOC_004610	TCONS_00014493,TCONS_00014494,TCONS_00014495	XLOC_004610	new_lincRNA	9.40787	4.62831e-06
XLOC_008211	TCONS_00027005,TCONS_00027006,TCONS_00027007,TCONS_00027008	XLOC_008211	new_lincRNA	9.32417	1.90105e-05
ENSMUSG00000097023.8	ENSMUST00000180881.2,ENSMUST00000181511.8,ENSMUST00000182125.1,ENSMUST00000182317.1,ENSMUST00000182495.1,ENSMUST00000182937.7,ENSMUST00000183043.7	RP23-207N5.1	lincRNA	9.26912	3.94544e-08
ENSMUSG00000107875.1	ENSMUST00000181943.2	RP23-205F19.4	lincRNA	9.22459	3.34986e-08
ENSMUSG00000089787.2	ENSMUST00000159108.2	AC098736.3	antisense	9.18463	6.4579e-08
ENSMUSG00000097814.5	ENSMUST00000181489.2,ENSMUST00000188631.4,ENSMUST00000202118.1	Panct2	antisense	9.17616	1.87957e-05
ENSMUSG00000092090.2	ENSMUST00000164104.2	RP23-189E15.2	lincRNA	9.11898	1.45379e-05
ENSMUSG00000108239.1	ENSMUST00000204330.1	RP23-171B16.2	antisense	8.91889	2.12318e-06
XLOC_010284	TCONS_00034731,TCONS_00034732,TCONS_00034733,TCONS_00034734,TCONS_00034735	XLOC_010284	new_lincRNA	8.8644	0.000126554
XLOC_041985	TCONS_00138156,TCONS_00138157,TCONS_00138158,TCONS_00138160,TCONS_00138161,TCONS_00138162,TCONS_00138163	XLOC_041985	new_lincRNA	8.80263	2.01842e-06
ENSMUSG00000102215.1	ENSMUST00000194841.1	RP23-333L19.2	lincRNA	8.78802	1.30752e-06
ENSMUSG00000097166.1	ENSMUST00000180569.1,ENSMUST00000180811.1	RP23-387P23.6	antisense	8.67975	2.62278e-05
ENSMUSG00000092178.2	ENSMUST00000210683.1	RP24-244P2.1	lincRNA	8.65863	5.91333e-08
XLOC_051786	TCONS_00171011	XLOC_051786	new_lincRNA	8.63595	6.78097e-06
ENSMUSG00000086029.7	ENSMUST00000126948.1,ENSMUST00000149133.7	Pax6os1	antisense	8.61067	0.000244527
ENSMUSG00000107675.1	ENSMUST00000204221.1	RP24-272N4.2	antisense	8.58954	1.13795e-05
XLOC_025013	TCONS_00080663,TCONS_00080664	XLOC_025013	new_lincRNA	8.37622	3.23558e-05
ENSMUSG00000073415.4	ENSMUST00000151136.1	RP23-349B4.5	antisense	8.288	0.000492339
XLOC_011553	TCONS_00038678	XLOC_011553	new_lincRNA	8.21261	6.99683e-05
XLOC_024028	TCONS_00077650,TCONS_00077651,TCONS_00077652,TCONS_00077653,TCONS_00077654	XLOC_024028	new_lincRNA	8.09446	6.54914e-06
ENSMUSG00000086219.7	ENSMUST00000126959.4,ENSMUST00000133548.4	Srrm4os	antisense	8.0751	0.000630492
XLOC_010482	TCONS_00035264,TCONS_00035265	XLOC_010482	new_lincRNA	8.00046	0.000943105
XLOC_002061	TCONS_00006815,TCONS_00006816	XLOC_002061	new_lincRNA	7.96925	0.00694517
XLOC_057513	TCONS_00188747,TCONS_00188748,TCONS_00188749	XLOC_057513	new_lincRNA	7.91759	0.000520062
ENSMUSG00000097812.1	ENSMUST00000181647.1,ENSMUST00000181776.1	RP24-286J21.4	lincRNA	7.86232	0.00605173
ENSMUSG00000097787.1	ENSMUST00000181612.1	2700046G09Rik	lincRNA	7.7728	0.000826197
ENSMUSG00000106396.1	ENSMUST00000199508.1	RP24-140D11.1	antisense	7.69466	0.00216651
XLOC_043109	TCONS_00142326,TCONS_00142327,TCONS_00142328,TCONS_00142329	XLOC_043109	new_lincRNA	7.62555	0.00165777
ENSMUSG00000111828.1	ENSMUST00000213677.1	RP23-366E1.3	antisense	7.52458	0.00980853
ENSMUSG00000059659.7	ENSMUST00000144745.3,ENSMUST00000204037.1,ENSMUST00000204081.1	RP23-214M22.2	antisense	7.40354	0.00094476
ENSMUSG00000101655.1	ENSMUST00000188135.1,ENSMUST00000189386.1	RP23-281H4.5	lincRNA	7.21558	0.0131716
ENSMUSG00000085735.1	ENSMUST00000129114.1	Mettl5os	antisense	7.17478	0.0259178
ENSMUSG00000056735.5	ENSMUST00000148466.1	AC121564.2	antisense	7.14496	0.0103892
ENSMUSG00000109877.1	ENSMUST00000209333.1,ENSMUST00000209399.1,ENSMUST00000209674.1,ENSMUST00000209837.1,ENSMUST00000210144.1,ENSMUST00000210176.1,ENSMUST00000211194.1,ENSMUST00000211423.1	RP23-290O4.2	antisense	7.10094	0.0253789
ENSMUSG00000097402.1	ENSMUST00000181824.1	RP23-48H10.1	lincRNA	7.01134	0.0200465
XLOC_001711	TCONS_00005767,TCONS_00005768	XLOC_001711	new_lincRNA	6.97472	0.0223902
ENSMUSG00000110866.1	ENSMUST00000216055.1	RP23-212C9.3	lincRNA	6.96184	0.0220513
ENSMUSG00000056771.7	ENSMUST00000071101.7	RP24-363O21.4	lincRNA	6.95571	3.6042e-07
ENSMUSG00000111873.1	ENSMUST00000214575.1	RP23-366E4.8	antisense	6.79864	0.0321021
ENSMUSG00000109604.1	ENSMUST00000209925.1	RP23-393E8.4	antisense	6.77515	0.0320346
ENSMUSG00000097757.1	ENSMUST00000181232.1	Gm17518	lincRNA	6.71352	0.0448368
ENSMUSG00000087617.1	ENSMUST00000132465.1,ENSMUST00000151070.1	RP23-155G13.1	lincRNA	6.6417	0.0493226
ENSMUSG00000100876.1	ENSMUST00000189942.1	RP23-45G16.6	antisense	6.31068	0.0163734
ENSMUSG00000097165.1	ENSMUST00000180805.1	2210008F06Rik	lincRNA	5.27063	0.0341084
XLOC_012605	TCONS_00041542,TCONS_00041543,TCONS_00041544	XLOC_012605	new_lincRNA	4.78896	0.018691
ENSMUSG00000050334.12	ENSMUST00000131907.8,ENSMUST00000182701.1,ENSMUST00000182788.1,ENSMUST00000185281.6,ENSMUST00000187663.1	RP23-88A13.2	lincRNA	4.71764	0.000903127
ENSMUSG00000093577.1	ENSMUST00000176760.1	RP24-201C14.5	antisense	4.51151	0.00335023
ENSMUSG00000093908.2	ENSMUST00000179344.1,ENSMUST00000220896.1	RP23-344H4.1	lincRNA	4.28707	0.0156944
ENSMUSG00000097732.2	ENSMUST00000180975.2	RP23-201I4.9	lincRNA	4.08931	0.0498481
ENSMUSG00000110631.1	ENSMUST00000212158.1,ENSMUST00000212899.1	RP24-286J21.7	lincRNA	3.58949	0.046514
ENSMUSG00000110357.1	ENSMUST00000211533.1	RP23-345D18.4	antisense	1.89671	0.00117941
ENSMUSG00000085873.1	ENSMUST00000150239.1,ENSMUST00000154561.1	Ttc39aos1	antisense	1.79494	0.0385684
ENSMUSG00000111080.1	ENSMUST00000214634.1	RP23-128C4.4	lincRNA	1.76696	0.00747467
ENSMUSG00000085208.3	ENSMUST00000128960.1,ENSMUST00000143819.1	Brip1os	antisense	1.31074	0.0168494
ENSMUSG00000097320.8	ENSMUST00000180820.7,ENSMUST00000183194.1	Tmem147os	antisense	1.26165	0.00657212
ENSMUSG00000109006.2	ENSMUST00000209115.1,ENSMUST00000211785.1	RP23-407N2.2	lincRNA	0.936277	0.0452429
XLOC_019271	TCONS_00060520	XLOC_019271	new_lincRNA	-0.713502	0.024311
ENSMUSG00000102869.2	ENSMUST00000192590.1,ENSMUST00000192863.2	RP24-114E18.8	lincRNA	-0.737887	1.79522e-06
ENSMUSG00000092341.2	ENSMUST00000172812.2,ENSMUST00000173314.1,ENSMUST00000173499.1,ENSMUST00000173523.1,ENSMUST00000174808.1	Malat1	lincRNA	-0.812962	0.00378414
ENSMUSG00000021268.17	ENSMUST00000124106.7,ENSMUST00000126289.7,ENSMUST00000128178.1,ENSMUST00000128458.2,ENSMUST00000129245.7,ENSMUST00000143272.7,ENSMUST00000143836.7,ENSMUST00000143847.7,ENSMUST00000146701.7,ENSMUST00000150851.1,ENSMUST00000166636.8	Meg3	lincRNA	-0.81913	4.79154e-06
ENSMUSG00000085794.5	ENSMUST00000123402.1,ENSMUST00000150233.2,ENSMUST00000155159.3,ENSMUST00000173883.1	Vax2os	antisense	-1.59979	0.0285447
ENSMUSG00000018451.6	ENSMUST00000156068.2	RP23-83I13.10	lincRNA	-2.03348	9.14996e-07
ENSMUSG00000086370.8	ENSMUST00000123841.2,ENSMUST00000125419.7,ENSMUST00000130063.7,ENSMUST00000145803.7,ENSMUST00000156211.7,ENSMUST00000156240.7	Ftx	lincRNA	-2.15535	0.0315546
ENSMUSG00000087143.9	ENSMUST00000123998.1,ENSMUST00000131564.7,ENSMUST00000134705.1,ENSMUST00000137199.1,ENSMUST00000144545.1,ENSMUST00000145613.7,ENSMUST00000183171.1	RP23-471B6.2	antisense	-2.25296	0.0101412
ENSMUSG00000085715.2	ENSMUST00000152916.1,ENSMUST00000211291.1	Tsix	antisense	-2.33421	0.0100593
ENSMUSG00000085457.3	ENSMUST00000147622.2,ENSMUST00000180906.1,ENSMUST00000181800.1	RP23-262J21.8	antisense	-2.38251	0.000225271
ENSMUSG00000073656.4	ENSMUST00000147494.1	AC091465.2	antisense	-2.67051	0.0258922
ENSMUSG00000097554.1	ENSMUST00000181751.1	Gm26825	lincRNA	-2.81105	7.608e-14
ENSMUSG00000097170.1	ENSMUST00000181275.1	RP24-75A18.3	antisense	-2.82747	0.0295728
ENSMUSG00000084799.7	ENSMUST00000138611.7,ENSMUST00000186436.1,ENSMUST00000186786.1,ENSMUST00000188602.1	Ino80dos	lincRNA	-3.2017	0.0140718
ENSMUSG00000097577.2	ENSMUST00000180987.1,ENSMUST00000224976.1	RP23-300H21.3	antisense	-3.33356	0.011408
ENSMUSG00000089875.2	ENSMUST00000162450.2,ENSMUST00000163053.2,ENSMUST00000225619.1	Etohd2	antisense	-3.69678	0.0124722
XLOC_009408	TCONS_00031828,TCONS_00031829,TCONS_00031830,TCONS_00031831	XLOC_009408	new_lincRNA	-4.28845	0.0394773
ENSMUSG00000105076.1	ENSMUST00000196218.1,ENSMUST00000197486.1,ENSMUST00000199056.1	RP24-324L19.4	lincRNA	-5.00154	8.3745e-07
ENSMUSG00000113170.1	ENSMUST00000222088.1	RP24-177A17.5	lincRNA	-5.10209	0.0389108
ENSMUSG00000104507.1	ENSMUST00000191809.1,ENSMUST00000192797.1	RP23-411B11.3	antisense	-5.91674	0.00363174
ENSMUSG00000092323.1	ENSMUST00000173978.1	RP24-492L15.3	antisense	-6.47487	0.00725387
ENSMUSG00000097861.1	ENSMUST00000180608.1	Gm26858	lincRNA	-7.53431	0.0311296
ENSMUSG00000085023.1	ENSMUST00000146976.1	RP23-97O7.11	antisense	-7.63926	0.0307891
ENSMUSG00000097537.2	ENSMUST00000181526.2,ENSMUST00000229756.1,ENSMUST00000230166.1,ENSMUST00000230245.1	RP23-230D17.7	antisense	-7.7731	0.0434384
ENSMUSG00000097532.1	ENSMUST00000181809.1	RP23-407B16.5	lincRNA	-7.88185	0.00337481
ENSMUSG00000085526.1	ENSMUST00000125681.1	AC122773.2	antisense	-8.0933	1.57738e-05
XLOC_043633	TCONS_00143811	XLOC_043633	new_lincRNA	-8.30443	0.00827069
ENSMUSG00000074274.7	ENSMUST00000098678.7,ENSMUST00000186424.1	RP24-312B12.1	lincRNA	-8.90863	0.040764
ENSMUSG00000097794.2	ENSMUST00000180662.2,ENSMUST00000228806.1	RP24-84D8.10	antisense	-9.07418	1.62099e-06
XLOC_045411	TCONS_00148825	XLOC_045411	new_lincRNA	-9.15457	0.0337064
XLOC_020975	TCONS_00066517,TCONS_00066518	XLOC_020975	new_lincRNA	-9.16901	0.0252033
ENSMUSG00000115724.1	ENSMUST00000227597.1	RP23-262F9.12	lincRNA	-9.1998	0.000544821
ENSMUSG00000092274.2	ENSMUST00000173672.1,ENSMUST00000174287.1,ENSMUST00000174829.1	Neat1	lincRNA	-9.24319	0.0224768
ENSMUSG00000052629.5	ENSMUST00000064591.4,ENSMUST00000186234.1	RP23-38E14.1	antisense	-9.45351	1.93337e-06
XLOC_046036	TCONS_00150996,TCONS_00150997,TCONS_00150999,TCONS_00151000	XLOC_046036	new_lincRNA	-9.55436	2.79829e-07
ENSMUSG00000115918.1	ENSMUST00000229286.1,ENSMUST00000229685.1	RP24-326O2.1	antisense	-9.56411	0.00149189
XLOC_029004	TCONS_00095037,TCONS_00095038	XLOC_029004	new_lincRNA	-9.56623	0.0119947
XLOC_036763	TCONS_00120299	XLOC_036763	new_lincRNA	-9.61719	0.0116939
ENSMUSG00000045813.7	ENSMUST00000054860.6,ENSMUST00000208965.1	RP23-238L7.1	lincRNA	-9.89939	0.0103814
XLOC_003395	TCONS_00011746,TCONS_00011747	XLOC_003395	new_lincRNA	-9.99329	1.61732e-06
XLOC_049107	TCONS_00162102,TCONS_00162103	XLOC_049107	new_lincRNA	-10.088	0.0048368

## Sheet: Normal ooDSGC vs normal ipRGC
Gene_ID	Transcript_ID(s)	Gene_Name	Gene_Type	Log2FC (ooDSGC/ipRGC)	Adj P-Value
XLOC_000619	TCONS_00002149	XLOC_000619	new_lincRNA	11.3094	1.64536e-16
XLOC_040297	TCONS_00132739,TCONS_00132740,TCONS_00132741	XLOC_040297	new_lincRNA	10.287	5.35135e-12
XLOC_021750	TCONS_00069491,TCONS_00069492,TCONS_00069493,TCONS_00069494,TCONS_00069495	XLOC_021750	new_lincRNA	10.1561	2.44077e-11
ENSMUSG00000115936.1	ENSMUST00000229695.1	RP23-207P21.2	lincRNA	10.133	7.94408e-11
ENSMUSG00000097023.8	ENSMUST00000180881.2,ENSMUST00000181511.8,ENSMUST00000182125.1,ENSMUST00000182317.1,ENSMUST00000182495.1,ENSMUST00000182937.7,ENSMUST00000183043.7	RP23-207N5.1	lincRNA	9.90521	5.36371e-10
XLOC_024440	TCONS_00078413,TCONS_00078414,TCONS_00078415	XLOC_024440	new_lincRNA	9.75423	4.2226e-10
XLOC_034435	TCONS_00111973	XLOC_034435	new_lincRNA	9.4705	7.17181e-08
ENSMUSG00000089787.2	ENSMUST00000159108.2	AC098736.3	antisense	9.01625	1.0145e-07
ENSMUSG00000113835.1	ENSMUST00000220934.1	RP23-394E9.1	lincRNA	8.98586	1.44442e-07
XLOC_024673	TCONS_00079258,TCONS_00079259	XLOC_024673	new_lincRNA	8.98256	1.34598e-06
XLOC_025873	TCONS_00082988,TCONS_00082989,TCONS_00082990,TCONS_00082991,TCONS_00082992,TCONS_00082993,TCONS_00082994	XLOC_025873	new_lincRNA	8.92877	6.08574e-07
XLOC_013839	TCONS_00044269,TCONS_00044270	XLOC_013839	new_lincRNA	8.89577	0.014157
ENSMUSG00000097039.8	ENSMUST00000180432.8,ENSMUST00000181416.8,ENSMUST00000181657.8,ENSMUST00000182075.7,ENSMUST00000182141.1,ENSMUST00000182380.7,ENSMUST00000182476.7,ENSMUST00000182956.7,ENSMUST00000183028.1,ENSMUST00000183297.7	Pvt1	lincRNA	8.86987	1.09178e-06
ENSMUSG00000097462.7	ENSMUST00000181121.7,ENSMUST00000181145.7,ENSMUST00000181840.3,ENSMUST00000204449.2,ENSMUST00000204609.1,ENSMUST00000205093.2	RP24-358M18.1	antisense	8.75394	3.90056e-06
ENSMUSG00000097435.1	ENSMUST00000181197.1	RP24-156G20.6	lincRNA	8.74137	2.77368e-06
XLOC_024028	TCONS_00077650,TCONS_00077651,TCONS_00077652,TCONS_00077653,TCONS_00077654	XLOC_024028	new_lincRNA	8.72143	5.41959e-06
XLOC_029784	TCONS_00098257,TCONS_00098258,TCONS_00098259,TCONS_00098260,TCONS_00098261	XLOC_029784	new_lincRNA	8.60699	0.0248039
XLOC_021844	TCONS_00069798	XLOC_021844	new_lincRNA	8.5354	2.11373e-05
XLOC_024343	TCONS_00078119	XLOC_024343	new_lincRNA	8.33758	0.000235158
XLOC_020187	TCONS_00064137	XLOC_020187	new_lincRNA	8.30551	0.000184756
ENSMUSG00000107879.1	ENSMUST00000204642.1	RP24-363O21.3	lincRNA	8.27737	6.15889e-10
XLOC_010284	TCONS_00034731,TCONS_00034732,TCONS_00034733,TCONS_00034734,TCONS_00034735	XLOC_010284	new_lincRNA	8.14557	0.00116542
ENSMUSG00000097276.1	ENSMUST00000181912.1	RP23-463F7.10	antisense	8.10133	0.000155432
XLOC_017249	TCONS_00054085,TCONS_00054086	XLOC_017249	new_lincRNA	7.98645	0.00133825
ENSMUSG00000111117.1	ENSMUST00000217082.1	RP23-103O7.1	lincRNA	7.95852	0.000664153
XLOC_036483	TCONS_00119219,TCONS_00119220,TCONS_00119222,TCONS_00119223	XLOC_036483	new_lincRNA	7.93944	0.00360068
XLOC_001850	TCONS_00006161,TCONS_00006162,TCONS_00006163	XLOC_001850	new_lincRNA	7.92049	0.000653844
ENSMUSG00000111066.1	ENSMUST00000216806.1	RP23-191M12.2	lincRNA	7.84699	0.00255467
XLOC_025164	TCONS_00081116	XLOC_025164	new_lincRNA	7.754	0.000672473
XLOC_016992	TCONS_00053465,TCONS_00053466,TCONS_00053467,TCONS_00053468	XLOC_016992	new_lincRNA	7.67112	0.00175702
ENSMUSG00000092448.1	ENSMUST00000173609.1	RP24-346E16.1	antisense	7.64221	0.00334751
ENSMUSG00000101225.1	ENSMUST00000185351.1	RP23-4H17.1	antisense	7.54418	4.84336e-05
XLOC_024559	TCONS_00078935,TCONS_00078936,TCONS_00078937,TCONS_00078938	XLOC_024559	new_lincRNA	7.52991	4.08235e-08
ENSMUSG00000112143.1	ENSMUST00000220294.1	RP23-56K17.4	lincRNA	7.4885	0.0155626
ENSMUSG00000097604.1	ENSMUST00000181289.1	RP24-220A15.1	lincRNA	7.48586	0.00201463
XLOC_016180	TCONS_00051178	XLOC_016180	new_lincRNA	7.42844	0.0078925
XLOC_008763	TCONS_00029218	XLOC_008763	new_lincRNA	7.32172	0.0137729
ENSMUSG00000086425.7	ENSMUST00000126140.7,ENSMUST00000128888.1,ENSMUST00000156508.1	RP23-475B13.3	lincRNA	7.26407	0.00556792
ENSMUSG00000086321.1	ENSMUST00000155822.1	RP23-17O21.3	antisense	7.25235	0.00872613
ENSMUSG00000101741.1	ENSMUST00000186769.1,ENSMUST00000189576.1	RP23-139L20.1	lincRNA	7.23912	0.00623686
ENSMUSG00000087196.1	ENSMUST00000144634.1	RP23-466D3.1	lincRNA	7.19687	0.00748474
ENSMUSG00000109849.1	ENSMUST00000211470.1	RP23-187B20.1	antisense	7.19589	0.00724246
XLOC_019395	TCONS_00061018,TCONS_00061019,TCONS_00061020,TCONS_00061021,TCONS_00061022	XLOC_019395	new_lincRNA	7.12391	0.0137415
ENSMUSG00000115424.1	ENSMUST00000227158.1,ENSMUST00000228095.1,ENSMUST00000228613.1	RP23-67A17.1	lincRNA	6.84834	2.02111e-06
ENSMUSG00000037884.6	ENSMUST00000035860.6,ENSMUST00000202778.1	RP23-254H18.1	lincRNA	6.84518	0.0214882
ENSMUSG00000100396.1	ENSMUST00000190911.1	RP23-423G13.11	lincRNA	6.83681	0.0359576
ENSMUSG00000097045.1	ENSMUST00000181499.1	Gm26641	lincRNA	6.82936	0.00230192
ENSMUSG00000087038.9	ENSMUST00000139552.2,ENSMUST00000144424.8,ENSMUST00000149308.3,ENSMUST00000163302.1	RP23-152P11.2	lincRNA	6.80909	0.026744
ENSMUSG00000100001.1	ENSMUST00000187629.1	RP23-16C24.1	lincRNA	6.73942	0.0277373
ENSMUSG00000097018.2	ENSMUST00000180862.2	RP24-421H18.3	lincRNA	6.51203	0.00252362
ENSMUSG00000097248.9	ENSMUST00000180700.8,ENSMUST00000180806.8,ENSMUST00000181159.7,ENSMUST00000181898.1,ENSMUST00000182174.7,ENSMUST00000182650.7,ENSMUST00000182758.1,ENSMUST00000210170.1,ENSMUST00000210935.1,ENSMUST00000211487.1,ENSMUST00000211631.1	RP23-433F5.1	lincRNA	6.18159	0.00888662
ENSMUSG00000106334.1	ENSMUST00000198856.1	WI1-49P9.2	lincRNA	5.55127	0.0138697
XLOC_020958	TCONS_00066458,TCONS_00066459,TCONS_00066460,TCONS_00066461	XLOC_020958	new_lincRNA	5.49211	0.00900907
XLOC_001711	TCONS_00005767,TCONS_00005768	XLOC_001711	new_lincRNA	5.40221	0.0125438
ENSMUSG00000092397.7	ENSMUST00000134456.7,ENSMUST00000150005.7,ENSMUST00000154140.7,ENSMUST00000155185.1,ENSMUST00000155678.1	RP23-230H3.6	antisense	5.14472	0.0439152
ENSMUSG00000097338.1	ENSMUST00000180838.1	Gm2464	lincRNA	4.9261	0.0434137
ENSMUSG00000050334.12	ENSMUST00000131907.8,ENSMUST00000182701.1,ENSMUST00000182788.1,ENSMUST00000185281.6,ENSMUST00000187663.1	RP23-88A13.2	lincRNA	4.77036	2.34677e-06
ENSMUSG00000056771.7	ENSMUST00000071101.7	RP24-363O21.4	lincRNA	4.11464	0.0188052
ENSMUSG00000087301.7	ENSMUST00000141149.7,ENSMUST00000152740.1	RP23-276I21.1	antisense	3.60596	0.00203292
ENSMUSG00000087437.7	ENSMUST00000138795.7,ENSMUST00000151696.1	RP23-15L19.3	antisense	3.39711	0.036325
ENSMUSG00000097290.8	ENSMUST00000180830.2,ENSMUST00000181780.8,ENSMUST00000181960.2,ENSMUST00000209429.1,ENSMUST00000209449.1,ENSMUST00000209728.1,ENSMUST00000211443.1	RP23-245B21.3	lincRNA	3.2737	0.0117278
ENSMUSG00000097062.1	ENSMUST00000181502.1	Gm17586	lincRNA	2.49097	0.00409241
ENSMUSG00000075020.6	ENSMUST00000129661.1,ENSMUST00000134563.1,ENSMUST00000209947.1,ENSMUST00000210721.1,ENSMUST00000210851.1,ENSMUST00000211430.1,ENSMUST00000211619.1	RP23-201G13.1	lincRNA	2.43319	0.000162907
XLOC_034615	TCONS_00112499,TCONS_00112500,TCONS_00112501	XLOC_034615	new_lincRNA	2.41258	0.0210544
ENSMUSG00000085838.1	ENSMUST00000123613.1	Chn1os1	antisense	2.32668	0.00102387
ENSMUSG00000029878.6	ENSMUST00000072100.3,ENSMUST00000221311.1	RP23-182N12.4	lincRNA	2.07794	0.00397161
ENSMUSG00000085830.1	ENSMUST00000129723.1	Grin1os	antisense	1.65502	0.0305497
ENSMUSG00000066057.6	ENSMUST00000084298.5,ENSMUST00000182639.1	RP24-133K9.1	lincRNA	1.45776	0.0049799
ENSMUSG00000085436.1	ENSMUST00000129364.1,ENSMUST00000142338.1	Zfp335os	antisense	1.37507	0.0367659
ENSMUSG00000115801.1	ENSMUST00000226445.1	RP23-48M16.13	lincRNA	1.28452	0.0225623
ENSMUSG00000085438.1	ENSMUST00000147425.1,ENSMUST00000153581.1	RP23-22A15.2	lincRNA	0.945745	0.0403447
ENSMUSG00000056579.18	ENSMUST00000132077.3,ENSMUST00000144852.1,ENSMUST00000153313.8,ENSMUST00000182330.1,ENSMUST00000193809.1,ENSMUST00000226545.1,ENSMUST00000226724.1,ENSMUST00000227137.1	Tug1	antisense	-0.816261	0.0156292
ENSMUSG00000060143.7	ENSMUST00000073238.6,ENSMUST00000227553.1	RP23-4P23.3	lincRNA	-0.926192	0.0316509
ENSMUSG00000097823.2	ENSMUST00000181309.2	RP24-192L21.2	lincRNA	-1.49425	0.0114754
ENSMUSG00000098739.1	ENSMUST00000183473.1,ENSMUST00000185015.1	RP23-448C3.1	antisense	-1.53175	0.0479558
XLOC_036423	TCONS_00119057,TCONS_00119058,TCONS_00119059	XLOC_036423	new_lincRNA	-2.15697	0.00683549
ENSMUSG00000102101.1	ENSMUST00000186480.1	Zbtb11os1	antisense	-2.53418	0.000732377
ENSMUSG00000097777.7	ENSMUST00000180727.7,ENSMUST00000181139.1,ENSMUST00000185324.1,ENSMUST00000188854.1	RP23-269E5.5	antisense	-3.10092	0.0494241
ENSMUSG00000107008.3	ENSMUST00000200797.1,ENSMUST00000201517.3,ENSMUST00000201658.3,ENSMUST00000201815.3,ENSMUST00000202366.1,ENSMUST00000202502.1,ENSMUST00000202739.1,ENSMUST00000202976.3	RP23-340E6.2	lincRNA	-3.54985	0.0430222
ENSMUSG00000018451.6	ENSMUST00000156068.2	RP23-83I13.10	lincRNA	-3.64425	3.47902e-17
ENSMUSG00000110408.1	ENSMUST00000210659.1	RP23-357C16.1	lincRNA	-3.83974	0.000473711
ENSMUSG00000111291.1	ENSMUST00000217413.1	RP23-162P10.8	lincRNA	-3.95573	0.0430905
ENSMUSG00000098552.1	ENSMUST00000183438.1	RP24-465O15.1	antisense	-4.26348	0.0124351
ENSMUSG00000097240.1	ENSMUST00000180386.1	RP23-413P10.2	lincRNA	-4.42377	0.00755593
ENSMUSG00000097879.1	ENSMUST00000181241.1	Gm26869	lincRNA	-4.56876	0.0335692
ENSMUSG00000108738.1	ENSMUST00000205941.1,ENSMUST00000206492.1,ENSMUST00000206930.1	RP23-335G1.1	antisense	-5.04512	0.0192572
ENSMUSG00000097915.2	ENSMUST00000180639.2,ENSMUST00000229239.1,ENSMUST00000229610.1	RP23-195I24.2	antisense	-5.68826	0.00191557
ENSMUSG00000110020.1	ENSMUST00000209250.1,ENSMUST00000209301.1,ENSMUST00000210177.1	RP24-502E20.5	antisense	-6.7905	0.0138948
ENSMUSG00000085837.8	ENSMUST00000080943.8,ENSMUST00000123348.1,ENSMUST00000127070.1,ENSMUST00000144020.7	Kcnmb4os2	antisense	-7.02395	0.0311929
ENSMUSG00000111467.1	ENSMUST00000215382.1	RP24-80J11.2	lincRNA	-7.23112	0.00870935
XLOC_009398	TCONS_00031781	XLOC_009398	new_lincRNA	-7.39748	0.022466
XLOC_045409	TCONS_00148821	XLOC_045409	new_lincRNA	-7.44949	0.0055508
ENSMUSG00000102548.1	ENSMUST00000180995.2	RP24-192L21.1	lincRNA	-7.4671	0.000179387
ENSMUSG00000086211.1	ENSMUST00000140826.1	RP23-397E2.2	antisense	-7.48617	0.00900907
XLOC_001695	TCONS_00005730,TCONS_00005731	XLOC_001695	new_lincRNA	-7.6256	0.00869816
XLOC_002230	TCONS_00007448,TCONS_00007449,TCONS_00007450,TCONS_00007451	XLOC_002230	new_lincRNA	-8.21675	0.000444209
ENSMUSG00000086171.7	ENSMUST00000126735.7,ENSMUST00000156780.1	Pcsk2os1	antisense	-8.35223	0.0437834
XLOC_024038	TCONS_00077684	XLOC_024038	new_lincRNA	-8.39042	0.00227388
ENSMUSG00000085105.2	ENSMUST00000127010.1,ENSMUST00000205940.1	RP23-349I9.7	antisense	-8.40392	0.000393037
ENSMUSG00000086822.2	ENSMUST00000140443.1,ENSMUST00000143453.1,ENSMUST00000150466.1,ENSMUST00000210606.1,ENSMUST00000210961.1	RP23-401J24.3	lincRNA	-8.51451	0.035223
ENSMUSG00000100832.1	ENSMUST00000186391.1,ENSMUST00000187227.1	RP23-176M9.1	lincRNA	-8.55493	0.0319622
ENSMUSG00000085434.1	ENSMUST00000125607.1	RP23-268N22.4	antisense	-8.57677	0.0257923
ENSMUSG00000043795.9	ENSMUST00000054910.8,ENSMUST00000151580.2	Prr33	lincRNA	-8.57885	0.0292741
ENSMUSG00000085407.1	ENSMUST00000143715.1	AC124457.2	antisense	-8.62147	0.0278913
ENSMUSG00000074274.7	ENSMUST00000098678.7,ENSMUST00000186424.1	RP24-312B12.1	lincRNA	-8.65971	1.6701e-05
XLOC_011768	TCONS_00039289,TCONS_00039290,TCONS_00039291	XLOC_011768	new_lincRNA	-8.73127	1.21405e-05
XLOC_043395	TCONS_00142920	XLOC_043395	new_lincRNA	-8.75808	0.0359044
XLOC_025832	TCONS_00082831,TCONS_00082832,TCONS_00082833	XLOC_025832	new_lincRNA	-9.06478	0.0124968
ENSMUSG00000113362.1	ENSMUST00000220782.1,ENSMUST00000220946.1	RP24-159L15.2	lincRNA	-9.12102	0.0102392
XLOC_052423	TCONS_00172329,TCONS_00172330,TCONS_00172331,TCONS_00172332	XLOC_052423	new_lincRNA	-9.13572	0.011208
ENSMUSG00000112071.1	ENSMUST00000218145.1,ENSMUST00000218836.1	RP23-193M19.6	lincRNA	-9.16073	0.00872613
XLOC_054901	TCONS_00182384,TCONS_00182385	XLOC_054901	new_lincRNA	-9.55766	0.00454405
ENSMUSG00000104507.1	ENSMUST00000191809.1,ENSMUST00000192797.1	RP23-411B11.3	antisense	-10.0112	3.62379e-09
ENSMUSG00000115724.1	ENSMUST00000227597.1	RP23-262F9.12	lincRNA	-10.0909	2.3107e-08
XLOC_035340	TCONS_00115012,TCONS_00115013,TCONS_00115014,TCONS_00115016,TCONS_00115018	XLOC_035340	new_lincRNA	-10.2188	1.43279e-07
XLOC_003395	TCONS_00011746,TCONS_00011747	XLOC_003395	new_lincRNA	-10.3893	1.63961e-12
