# Supplementary material for: Identification of long noncoding RNAs in injury-resilient and injury-susceptible mouse retinal ganglion cells
Source: BMC Genomics. 2021 Oct 14;22:741. doi: 10.1186/s12864-021-08050-x (PMC8518251; doi:10.1186/s12864-021-08050-x)
Supplement: Supplementary file 6 — Additional file 6: Table S6. List of correlated lncRNA-nearby protein-coding genes pairs (r > |0.5|). [file 12864_2021_8050_MOESM6_ESM.xlsx]

## Sheet: Injured ooDSGC vs normal ooDSGC
* The correlated lncRNA-nearby protein-coding genes pairs are highlighted in gray (r >|0.5|).
Gene_ID	Transcript_ID(s)	Gene_Name	Gene_Type	Nearby mRNA	Pearson Correlation Coefficient	P-value
XLOC_020958	TCONS_00066458,TCONS_00066459,TCONS_00066460,TCONS_00066461	XLOC_020958	new_lincRNA	FGF12	0.89	2.47339e-08
ENSMUSG00000085838.1	ENSMUST00000123613.1	Chn1os1	antisense	CHN1	0.89	3.88327e-08
ENSMUSG00000097842.2	ENSMUST00000181501.2,ENSMUST00000205647.1	RP23-201L15.5	lincRNA	DACT3	0.86	3.9273e-07
ENSMUSG00000104850.1	ENSMUST00000197735.1	RP23-256O22.3	antisense	LHFP	0.86	3.06064e-07
ENSMUSG00000097166.1	ENSMUST00000180569.1,ENSMUST00000180811.1	RP23-387P23.6	antisense	CCND2	0.85	5.27544e-07
ENSMUSG00000087679.2	ENSMUST00000133808.1,ENSMUST00000163836.1	RP23-325E4.5	lincRNA	NACC2	0.73	0.000127054
ENSMUSG00000099839.1	ENSMUST00000187198.1	RP23-416O18.4	lincRNA	ECEL1	0.72	0.000156034
ENSMUSG00000105076.1	ENSMUST00000196218.1,ENSMUST00000197486.1,ENSMUST00000199056.1	RP24-324L19.4	lincRNA	LHFPL3	0.71	0.000238714
ENSMUSG00000075020.6	ENSMUST00000129661.1,ENSMUST00000134563.1,ENSMUST00000209947.1,ENSMUST00000210721.1,ENSMUST00000210851.1,ENSMUST00000211430.1,ENSMUST00000211619.1	RP23-201G13.1	lincRNA	HSD17B12	0.68	0.000509799
ENSMUSG00000111117.1	ENSMUST00000217082.1	RP23-103O7.1	lincRNA	CADM1	0.66	0.000737969
ENSMUSG00000096943.1	ENSMUST00000181723.1	Gm26721	lincRNA	ADGRL1	0.61	0.00280936
ENSMUSG00000100252.6	ENSMUST00000185804.1,ENSMUST00000186746.1,ENSMUST00000186923.1,ENSMUST00000188983.6,ENSMUST00000189467.1,ENSMUST00000189754.1,ENSMUST00000189868.6	Mir124-2hg	lincRNA	BHLHE22	0.47	0.0273135
ENSMUSG00000086155.7	ENSMUST00000050989.5,ENSMUST00000132560.7,ENSMUST00000149343.1,ENSMUST00000154825.7	AC110496.3	antisense	TTYH1	0.45	0.0366889
XLOC_032509	TCONS_00106832,TCONS_00106833,TCONS_00106834	XLOC_032509	new_lincRNA	BHLHE22	0.42	0.0524331
ENSMUSG00000113121.1	ENSMUST00000221765.1,ENSMUST00000222786.1	RP23-96D5.3	antisense	ADCY2	0.38	0.0781186
XLOC_001850	TCONS_00006161,TCONS_00006162,TCONS_00006163	XLOC_001850	new_lincRNA	TFAP2D	0.23	0.292728
ENSMUSG00000086152.1	ENSMUST00000144092.1	RP23-335N12.3	lincRNA	IFT52	0.21	0.340262
ENSMUSG00000086425.7	ENSMUST00000126140.7,ENSMUST00000128888.1,ENSMUST00000156508.1	RP23-475B13.3	lincRNA	OLFM1	0.2	0.383337
ENSMUSG00000113362.1	ENSMUST00000220782.1,ENSMUST00000220946.1	RP24-159L15.2	lincRNA	CALM1	0.17	0.458047
ENSMUSG00000086905.1	ENSMUST00000126401.1	RP23-89M14.3	antisense	LRRC55	0.16	0.480525
XLOC_013139	TCONS_00042395	XLOC_013139	new_lincRNA	AMPH	0.1	0.659075
ENSMUSG00000039798.2	ENSMUST00000047607.2	RP23-443G7.2	antisense	CERCAM	0.08	0.728179
ENSMUSG00000108081.1	ENSMUST00000203985.1	RP23-415I19.4	antisense	SCRN1	0.08	0.735981
XLOC_024039	TCONS_00077685,TCONS_00077686,TCONS_00077687,TCONS_00077688	XLOC_024039	new_lincRNA	CALM2	0	0.993486
ENSMUSG00000106334.1	ENSMUST00000198856.1	WI1-49P9.2	lincRNA	NBEA	-0.02	0.93701
XLOC_040297	TCONS_00132739,TCONS_00132740,TCONS_00132741	XLOC_040297	new_lincRNA	SGSM1	-0.36	0.0992
XLOC_023277	TCONS_00074546	XLOC_023277	new_lincRNA	CHD1	-0.38	0.0775508
ENSMUSG00000112854.1	ENSMUST00000219032.1	RP23-282M20.6	lincRNA	CAND1	-0.52	0.0126207

## Sheet: Injured ooDSGC vs Injured ipRGC
* The correlated lncRNA-nearby protein-coding genes pairs are highlighted in gray (r >|0.5|).
Gene_ID	Transcript_ID(s)	Gene_Name	Gene_Type	Nearby mRNA	Pearson Correlation Coefficient	P-value
ENSMUSG00000104507.1	ENSMUST00000191809.1,ENSMUST00000192797.1	RP23-411B11.3	antisense	KCNK2	0.9	7.6879e-09
XLOC_020958	TCONS_00066458,TCONS_00066459,TCONS_00066460,TCONS_00066461	XLOC_020958	new_lincRNA	FGF12	0.89	2.47339e-08
ENSMUSG00000056735.5	ENSMUST00000148466.1	AC121564.2	antisense	KDM2B	0.85	5.39185e-07
ENSMUSG00000052629.5	ENSMUST00000064591.4,ENSMUST00000186234.1	RP23-38E14.1	antisense	NTRK3	0.85	7.18556e-07
ENSMUSG00000045813.7	ENSMUST00000054860.6,ENSMUST00000208965.1	RP23-238L7.1	lincRNA	NDN	0.8	8.74988e-06
ENSMUSG00000074274.7	ENSMUST00000098678.7,ENSMUST00000186424.1	RP24-312B12.1	lincRNA	POU2F2	0.78	1.91159e-05
ENSMUSG00000097794.2	ENSMUST00000180662.2,ENSMUST00000228806.1	RP24-84D8.10	antisense	SLC18A3	0.76	3.49005e-05
ENSMUSG00000111080.1	ENSMUST00000214634.1	RP23-128C4.4	lincRNA	HINT3	0.73	0.000107556
XLOC_011553	TCONS_00038678	XLOC_011553	new_lincRNA	SOX11	0.71	0.000243491
ENSMUSG00000097023.8	ENSMUST00000180881.2,ENSMUST00000181511.8,ENSMUST00000182125.1,ENSMUST00000182317.1,ENSMUST00000182495.1,ENSMUST00000182937.7,ENSMUST00000183043.7	RP23-207N5.1	lincRNA	PEX11A	0.57	0.00577414
ENSMUSG00000097170.1	ENSMUST00000181275.1	RP24-75A18.3	antisense	AP2A2	0.54	0.009593
ENSMUSG00000085794.5	ENSMUST00000123402.1,ENSMUST00000150233.2,ENSMUST00000155159.3,ENSMUST00000173883.1	Vax2os	antisense	VAX2	0.5	0.0169066
XLOC_043633	TCONS_00143811	XLOC_043633	new_lincRNA	SLC6A6	0.47	0.0265761
ENSMUSG00000102215.1	ENSMUST00000194841.1	RP23-333L19.2	lincRNA	RALYL	0.42	0.0541293
ENSMUSG00000059659.7	ENSMUST00000144745.3,ENSMUST00000204037.1,ENSMUST00000204081.1	RP23-214M22.2	antisense	RP23-214M22.3	0.4	0.0661127
XLOC_020975	TCONS_00066517,TCONS_00066518	XLOC_020975	new_lincRNA	DLG1	0.39	0.0697835
ENSMUSG00000097732.2	ENSMUST00000180975.2	RP23-201I4.9	lincRNA	SRRM2	0.39	0.0733556
ENSMUSG00000086370.8	ENSMUST00000123841.2,ENSMUST00000125419.7,ENSMUST00000130063.7,ENSMUST00000145803.7,ENSMUST00000156211.7,ENSMUST00000156240.7	Ftx	lincRNA	CHIC1	0.38	0.0828832
ENSMUSG00000089787.2	ENSMUST00000159108.2	AC098736.3	antisense	TFAP2D	0.36	0.103608
XLOC_004610	TCONS_00014493,TCONS_00014494,TCONS_00014495	XLOC_004610	new_lincRNA	ADARB1	0.35	0.108735
ENSMUSG00000097814.5	ENSMUST00000181489.2,ENSMUST00000188631.4,ENSMUST00000202118.1	Panct2	antisense	SLCO4C1	0.32	0.151908
XLOC_029004	TCONS_00095037,TCONS_00095038	XLOC_029004	new_lincRNA	OLFM1	0.31	0.158582
ENSMUSG00000106396.1	ENSMUST00000199508.1	RP24-140D11.1	antisense	EPHX4	0.3	0.17236
ENSMUSG00000097165.1	ENSMUST00000180805.1	2210008F06Rik	lincRNA	GIT1	0.28	0.21542
ENSMUSG00000073415.4	ENSMUST00000151136.1	RP23-349B4.5	antisense	HSPA1L	0.24	0.292351
XLOC_001850	TCONS_00006161,TCONS_00006162,TCONS_00006163	XLOC_001850	new_lincRNA	TFAP2D	0.23	0.292728
XLOC_024028	TCONS_00077650,TCONS_00077651,TCONS_00077652,TCONS_00077653,TCONS_00077654	XLOC_024028	new_lincRNA	CRIPT	0.17	0.462988
ENSMUSG00000073656.4	ENSMUST00000147494.1	AC091465.2	antisense	MAP2	0.07	0.772282
ENSMUSG00000109877.1	ENSMUST00000209333.1,ENSMUST00000209399.1,ENSMUST00000209674.1,ENSMUST00000209837.1,ENSMUST00000210144.1,ENSMUST00000210176.1,ENSMUST00000211194.1,ENSMUST00000211423.1	RP23-290O4.2	antisense	AHCY	-0.01	0.9561
ENSMUSG00000106334.1	ENSMUST00000198856.1	WI1-49P9.2	lincRNA	NBEA	-0.02	0.93701
ENSMUSG00000097320.8	ENSMUST00000180820.7,ENSMUST00000183194.1	Tmem147os	antisense	TMEM147	-0.03	0.89153
ENSMUSG00000085715.2	ENSMUST00000152916.1,ENSMUST00000211291.1	Tsix	antisense	CHIC1	-0.25	0.253858
ENSMUSG00000087617.1	ENSMUST00000132465.1,ENSMUST00000151070.1	RP23-155G13.1	lincRNA	SULF2	-0.33	0.130162
ENSMUSG00000112854.1	ENSMUST00000219032.1	RP23-282M20.6	lincRNA	DYRK2	-0.34	0.125069
ENSMUSG00000097554.1	ENSMUST00000181751.1	Gm26825	lincRNA	STEAP1	-0.37	0.093031
ENSMUSG00000102869.2	ENSMUST00000192590.1,ENSMUST00000192863.2	RP24-114E18.8	lincRNA	EPB41L1	-0.47	0.025912
XLOC_043109	TCONS_00142326,TCONS_00142327,TCONS_00142328,TCONS_00142329	XLOC_043109	new_lincRNA	HNRNPA2B1	-0.56	0.00632352

## Sheet: Normal ooDSGC vs normal ipRGC
* The correlated lncRNA-nearby protein-coding genes pairs are highlighted in gray (r >|0.5|).
Gene_ID	Transcript_ID(s)	Gene_Name	Gene_Type	Nearby mRNA	Pearson Correlation Coefficient	P-value
ENSMUSG00000104507.1	ENSMUST00000191809.1,ENSMUST00000192797.1	RP23-411B11.3	antisense	KCNK2	0.9	7.6879e-09
ENSMUSG00000085838.1	ENSMUST00000123613.1	Chn1os1	antisense	CHN1	0.89	3.88327e-08
XLOC_020958	TCONS_00066458,TCONS_00066459,TCONS_00066460,TCONS_00066461	XLOC_020958	new_lincRNA	FGF12	0.89	2.47339e-08
ENSMUSG00000074274.7	ENSMUST00000098678.7,ENSMUST00000186424.1	RP24-312B12.1	lincRNA	POU2F2	0.78	1.91159e-05
ENSMUSG00000086171.7	ENSMUST00000126735.7,ENSMUST00000156780.1	Pcsk2os1	antisense	PCSK2	0.77	3.14848e-05
ENSMUSG00000097435.1	ENSMUST00000181197.1	RP24-156G20.6	lincRNA	SYT2	0.76	4.69617e-05
ENSMUSG00000097462.7	ENSMUST00000181121.7,ENSMUST00000181145.7,ENSMUST00000181840.3,ENSMUST00000204449.2,ENSMUST00000204609.1,ENSMUST00000205093.2	RP24-358M18.1	antisense	ADAMTS9	0.74	8.82038e-05
ENSMUSG00000115424.1	ENSMUST00000227158.1,ENSMUST00000228095.1,ENSMUST00000228613.1	RP23-67A17.1	lincRNA	POU4F1	0.74	8.49475e-05
ENSMUSG00000092448.1	ENSMUST00000173609.1	RP24-346E16.1	antisense	GRM7	0.72	0.000148007
XLOC_016992	TCONS_00053465,TCONS_00053466,TCONS_00053467,TCONS_00053468	XLOC_016992	new_lincRNA	POU4F1	0.71	0.000227059
ENSMUSG00000110408.1	ENSMUST00000210659.1	RP23-357C16.1	lincRNA	RBMS3	0.71	0.000218354
ENSMUSG00000087038.9	ENSMUST00000139552.2,ENSMUST00000144424.8,ENSMUST00000149308.3,ENSMUST00000163302.1	RP23-152P11.2	lincRNA	ARPP21	0.69	0.000399509
ENSMUSG00000100001.1	ENSMUST00000187629.1	RP23-16C24.1	lincRNA	PNLIP	0.69	0.000397037
XLOC_024559	TCONS_00078935,TCONS_00078936,TCONS_00078937,TCONS_00078938	XLOC_024559	new_lincRNA	POU4F3	0.65	0.0010569
XLOC_054901	TCONS_00182384,TCONS_00182385	XLOC_054901	new_lincRNA	EOMES	0.65	0.00100359
XLOC_008763	TCONS_00029218	XLOC_008763	new_lincRNA	SOWAHA	0.61	0.00256037
XLOC_036483	TCONS_00119219,TCONS_00119220,TCONS_00119222,TCONS_00119223	XLOC_036483	new_lincRNA	CACHD1	0.6	0.00339274
ENSMUSG00000097338.1	ENSMUST00000180838.1	Gm2464	lincRNA	RALYL	0.6	0.00348925
XLOC_000619	TCONS_00002149	XLOC_000619	new_lincRNA	SGPP2	0.59	0.00367129
ENSMUSG00000098739.1	ENSMUST00000183473.1,ENSMUST00000185015.1	RP23-448C3.1	antisense	TRPM3	0.58	0.00425184
ENSMUSG00000085830.1	ENSMUST00000129723.1	Grin1os	antisense	GRIN1	0.56	0.00692964
ENSMUSG00000115936.1	ENSMUST00000229695.1	RP23-207P21.2	lincRNA	CPPED1	0.55	0.00855546
ENSMUSG00000043795.9	ENSMUST00000054910.8,ENSMUST00000151580.2	Prr33	lincRNA	LSP1	0.49	0.0205984
XLOC_017249	TCONS_00054085,TCONS_00054086	XLOC_017249	new_lincRNA	THRB	0.45	0.0367159
ENSMUSG00000097240.1	ENSMUST00000180386.1	RP23-413P10.2	lincRNA	AZI2	0.44	0.0417806
ENSMUSG00000109849.1	ENSMUST00000211470.1	RP23-187B20.1	antisense	ERC2	0.39	0.0700538
ENSMUSG00000089787.2	ENSMUST00000159108.2	AC098736.3	antisense	TFAP2D	0.36	0.103608
ENSMUSG00000112071.1	ENSMUST00000218145.1,ENSMUST00000218836.1	RP23-193M19.6	lincRNA	PRKAR2B	0.34	0.126942
ENSMUSG00000097018.2	ENSMUST00000180862.2	RP24-421H18.3	lincRNA	BARHL2	0.33	0.128463
ENSMUSG00000097045.1	ENSMUST00000181499.1	Gm26641	lincRNA	F11R	0.31	0.163309
ENSMUSG00000085407.1	ENSMUST00000143715.1	AC124457.2	antisense	STK33	0.28	0.209804
XLOC_052423	TCONS_00172329,TCONS_00172330,TCONS_00172331,TCONS_00172332	XLOC_052423	new_lincRNA	TBX20	0.24	0.275012
XLOC_001850	TCONS_00006161,TCONS_00006162,TCONS_00006163	XLOC_001850	new_lincRNA	TFAP2D	0.23	0.292728
ENSMUSG00000097290.8	ENSMUST00000180830.2,ENSMUST00000181780.8,ENSMUST00000181960.2,ENSMUST00000209429.1,ENSMUST00000209449.1,ENSMUST00000209728.1,ENSMUST00000211443.1	RP23-245B21.3	lincRNA	MAP3K13	0.19	0.384658
ENSMUSG00000101741.1	ENSMUST00000186769.1,ENSMUST00000189576.1	RP23-139L20.1	lincRNA	MYO1B	0.17	0.461119
XLOC_002230	TCONS_00007448,TCONS_00007449,TCONS_00007450,TCONS_00007451	XLOC_002230	new_lincRNA	NRP2	0.14	0.526821
ENSMUSG00000111066.1	ENSMUST00000216806.1	RP23-191M12.2	lincRNA	B3GAT1	0.08	0.734501
ENSMUSG00000110020.1	ENSMUST00000209250.1,ENSMUST00000209301.1,ENSMUST00000210177.1	RP24-502E20.5	antisense	GRWD1	-0.03	0.889971
ENSMUSG00000086822.2	ENSMUST00000140443.1,ENSMUST00000143453.1,ENSMUST00000150466.1,ENSMUST00000210606.1,ENSMUST00000210961.1	RP23-401J24.3	lincRNA	ADRA1D	-0.09	0.691496
ENSMUSG00000087301.7	ENSMUST00000141149.7,ENSMUST00000152740.1	RP23-276I21.1	antisense	SCN9A	-0.11	0.623578
ENSMUSG00000112143.1	ENSMUST00000220294.1	RP23-56K17.4	lincRNA	PCBP3	-0.17	0.441137
ENSMUSG00000106334.1	ENSMUST00000198856.1	WI1-49P9.2	lincRNA	DCLK1	-0.24	0.286752
XLOC_040297	TCONS_00132739,TCONS_00132740,TCONS_00132741	XLOC_040297	new_lincRNA	SGSM1	-0.36	0.0992
