# Supplementary material for: Identification of long noncoding RNAs in injury-resilient and injury-susceptible mouse retinal ganglion cells
Source: BMC Genomics. 2021 Oct 14;22:741. doi: 10.1186/s12864-021-08050-x (PMC8518251; doi:10.1186/s12864-021-08050-x)
Supplement: Supplementary file 7 — Additional file 7: Table S7. List of lncRNAs with expression correlated to protein coding genes (r > |0.88|). [file 12864_2021_8050_MOESM7_ESM.xlsx]

## Sheet: Injured ipRGC vs normal ipRGC
Lncrna_Gene_Name	Correlated mRNA	Pearson Correlation Coefficient	P-Value
RP23-182N12.4	Atf5	0.88141	6.03409e-08
RP23-182N12.4	Zfp622	0.907451	5.65296e-09
AC137513.1	Cntnap5b	0.925352	7.10735e-10

## Sheet: Injured ooDSGC vs normal ooDSGC
Lncrna_Gene_Name	Correlated mRNA	Pearson Correlation Coefficient	P-Value
RP23-83I13.10	Sdc2	0.926171	6.38724e-10
Meg3	Rpl13	0.881992	5.75901e-08
Meg3	Capns1	0.957989	2.59781e-12
Meg3	Elavl3	0.951143	1.14253e-11
Meg3	Atn1	0.932325	2.74529e-10
Meg3	Eno2	-0.944178	4.2071e-11
Meg3	Large	0.928834	4.47359e-10
Meg3	Eif4g2	-0.892168	2.44171e-08
Meg3	Tpr	0.920662	1.28148e-09
Meg3	Atp6v1b2	-0.959862	1.65929e-12
Meg3	Kif5b	0.945238	3.48859e-11
Meg3	Dhdh	0.887006	3.81184e-08
Meg3	Kpna2	-0.890974	2.71194e-08
Meg3	Cacng2	0.898679	1.34682e-08
Meg3	Srgap1	0.889952	2.96433e-08
Meg3	Sptbn1	0.882792	5.39902e-08
Meg3	Dynll2	0.953981	6.35471e-12
Meg3	Rock2	0.907447	5.65512e-09
Meg3	Prkar1a	-0.967886	1.8441e-13
Meg3	Spag9	0.891973	2.4841e-08
Meg3	Ppp2r5e	0.901191	1.0591e-08
Meg3	Hsp90aa1	-0.882056	5.72962e-08
Meg3	Camk2g	0.919204	1.52811e-09
Meg3	Dpysl2	0.936223	1.54198e-10
Meg3	RP23-103I12.10	-0.880389	6.54566e-08
Meg3	Carmil3	0.901922	9.8639e-09
Meg3	Kif21a	0.933083	2.46081e-10
Meg3	Prrc2a	0.950187	1.38125e-11
Meg3	Klc2	0.925707	6.78666e-10
Meg3	Fam89b	-0.904267	7.82124e-09
Meg3	Map4k4	0.891648	2.55642e-08
Meg3	Eif5b	0.917057	1.96835e-09
Meg3	Map1a	0.896275	1.68535e-08
Meg3	Rbm39	0.903818	8.18037e-09
Meg3	Gmps	0.965815	3.41529e-13
Meg3	Ash1l	0.914732	2.56963e-09
Meg3	Eif4g3	0.89721	1.54558e-08
Meg3	Ppp2r2c	0.915246	2.42422e-09
Meg3	Sparcl1	-0.917826	1.79917e-09
Meg3	Dusp11	0.891746	2.53444e-08
Meg3	Ptms	0.90758	5.57758e-09
Meg3	Mark4	0.91152	3.66907e-09
Meg3	Aldoa	-0.938947	1.00799e-10
Meg3	Rps3	0.884438	4.72012e-08
Meg3	Smarca5	0.905495	6.90996e-09
Meg3	Pin1	0.94482	3.75786e-11
Meg3	Tcf12	0.931479	3.09733e-10
Meg3	Anp32a	0.927055	5.68312e-10
Meg3	Scaf11	0.902058	9.73318e-09
Meg3	Nrxn2	0.954004	6.32312e-12
Meg3	Atp6v1h	-0.886791	3.8816e-08
Meg3	Ino80	0.945621	3.25722e-11
Meg3	Setd5	0.930798	3.40977e-10
Meg3	Cacna1a	0.928468	4.70158e-10
Meg3	Myl12b	-0.884102	4.8521e-08
Meg3	Ap2b1	0.921842	1.10879e-09
Meg3	Pcdh17	0.899532	1.24214e-08
Meg3	Gpi1	-0.904897	7.34144e-09
Meg3	Eea1	0.885474	4.33279e-08
Meg3	Ndrg4	-0.940966	7.26281e-11
Meg3	Ncoa6	0.885649	4.27034e-08
Meg3	Gpr162	0.914104	2.75777e-09
Meg3	Pcsk1n	0.972766	3.61985e-14
Meg3	Ubn1	0.909734	4.44669e-09
Meg3	Ncoa7	0.932951	2.50813e-10
Meg3	Atp1a3	-0.889529	3.07453e-08
Meg3	AC126938.1	0.916082	2.20312e-09
Meg3	Pura	0.922216	1.05844e-09
Meg3	Yod1	0.88963	3.04776e-08
Meg3	Camk2n1	0.888442	3.37508e-08
Meg3	Emc6	0.901548	1.02303e-08
Meg3	Rps8	0.908109	5.27854e-09
Meg3	Kmt2d	0.934139	2.10808e-10
Meg3	Nlgn2	0.951872	9.86095e-12
Meg3	Gon4l	0.943688	4.58199e-11
Meg3	Vapb	0.935968	1.6029e-10
Meg3	Them6	0.898137	1.41733e-08
Meg3	Ebf1	0.909229	4.69148e-09
Meg3	Gapdh	-0.881942	5.78222e-08
Meg3	Spock2	0.958045	2.56378e-12
Meg3	Gm10053	-0.888959	3.22896e-08
Meg3	Eno1	-0.908607	5.00983e-09
Meg3	Suds3	0.881291	6.09195e-08
Meg3	Ank3	0.897869	1.45342e-08
Meg3	Ppia	-0.891805	2.52112e-08
Meg3	Sept5	-0.915683	2.30614e-09
Meg3	Chd2	0.893476	2.1733e-08
Meg3	Srp54c	-0.944484	3.98734e-11
Meg3	Cdk5r2	0.951652	1.03117e-11
Meg3	Ube2d2a	0.947763	2.19913e-11
Meg3	Purb	0.918761	1.61082e-09
Meg3	Syne1	0.882645	5.46344e-08
Dubr	Fth1	-0.893645	2.14069e-08
Dubr	Rheb	0.880349	6.56655e-08
Dubr	Phactr2	0.883805	4.9716e-08
B9d1os	Tacr1	0.926516	6.10381e-10
B9d1os	Tpp1	0.894363	2.00668e-08
B9d1os	Stra6	0.947143	2.46805e-11
B9d1os	RP23-11O22.12	0.913176	3.05861e-09
RP24-133K9.1	Slc35f1	0.891549	2.57875e-08
RP24-317M4.4	RP23-218L17.1	0.883434	5.12453e-08
RP23-338E5.2	Homer3	0.908376	5.13311e-09
RP23-338E5.2	Ap1s1	0.891731	2.53764e-08
RP23-338E5.2	Mlxipl	0.884683	4.62582e-08
RP23-338E5.2	Mthfd2	0.914798	2.55053e-09
RP23-338E5.2	Plekho1	0.907572	5.58222e-09
RP23-338E5.2	Med22	0.891903	2.49952e-08
RP23-338E5.2	Dnttip1	0.947849	2.16395e-11
RP23-338E5.2	Tnfaip1	0.897422	1.51542e-08
RP23-338E5.2	Map2k3	0.880839	6.31562e-08
RP23-338E5.2	Slc6a8	0.91308	3.09147e-09
RP23-338E5.2	Llph	0.900273	1.15714e-08
RP23-338E5.2	Stc2	0.916264	2.15749e-09
RP23-338E5.2	Nmt1	0.918581	1.64564e-09
RP23-338E5.2	Gadd45g	0.939667	8.98022e-11
RP23-338E5.2	AC130827.2	0.915256	2.42137e-09
RP23-338E5.2	Spry2	0.885669	4.26313e-08
RP23-338E5.2	Cpox	0.893596	2.14999e-08
RP23-338E5.2	Adamts1	0.923718	8.76501e-10
RP23-338E5.2	Eif1ad	0.893716	2.12699e-08
RP23-338E5.2	Zfand2b	0.903664	8.30692e-09
RP23-338E5.2	Csrp1	0.956086	4.0139e-12
RP23-338E5.2	Eprs	0.910255	4.20587e-09
RP23-338E5.2	Mapk8ip1	0.882006	5.7523e-08
RP23-338E5.2	Tbc1d20	0.90204	9.75072e-09
RP23-338E5.2	Pdrg1	0.898798	1.33172e-08
RP23-338E5.2	Eif6	0.905234	7.09543e-09
RP23-338E5.2	Tnik	0.932565	2.65218e-10
RP23-338E5.2	Gpatch4	0.916717	2.04746e-09
RP23-338E5.2	Cntfr	0.929365	4.16013e-10
RP23-338E5.2	Tln1	0.922797	9.84421e-10
RP23-338E5.2	Nudt9	0.907516	5.61492e-09
RP23-338E5.2	Rchy1	0.912353	3.34967e-09
RP23-338E5.2	Arpc1a	0.880746	6.36266e-08
RP23-338E5.2	Rad18	0.916643	2.0652e-09
RP23-338E5.2	Bckdk	0.891924	2.49485e-08
RP23-338E5.2	Pbdc1	0.915212	2.43362e-09
RP23-338E5.2	Gas6	0.894401	1.99964e-08
RP23-338E5.2	Leprotl1	0.934624	1.96196e-10
RP23-338E5.2	Smim19	0.913368	2.994e-09
RP23-338E5.2	Smad1	0.904163	7.90366e-09
RP23-338E5.2	AC125061.1	0.889997	2.9528e-08
RP23-338E5.2	Micall1	0.921569	1.14672e-09
RP23-338E5.2	Gtpbp6	0.93695	1.37904e-10
RP23-338E5.2	Pqlc1	0.943924	4.39821e-11
RP23-338E5.2	Nsf	-0.917478	1.87389e-09
RP23-338E5.2	Ppm1h	0.889053	3.20304e-08
RP23-338E5.2	Rab24	0.921004	1.22915e-09
RP23-338E5.2	Gadd45a	0.889729	3.02191e-08
RP23-338E5.2	Rbm17	0.891623	2.562e-08
RP23-338E5.2	Ormdl3	0.919084	1.55018e-09
RP23-338E5.2	Pacsin1	-0.906293	6.36979e-09
RP23-338E5.2	Tex264	0.944199	4.1914e-11
RP23-338E5.2	Arf6	0.934904	1.88177e-10
RP23-338E5.2	Tmem251	0.893164	2.2348e-08
RP23-338E5.2	Zbtb21	0.935769	1.65214e-10
RP23-338E5.2	Lix1	0.894872	1.91619e-08
RP23-338E5.2	Fam171b	0.925308	7.14844e-10
RP23-338E5.2	Slc35e4	0.916214	2.16996e-09
RP23-338E5.2	RP23-440D19.2	0.907303	5.74042e-09
RP23-338E5.2	Jun	0.903934	8.08672e-09
RP23-338E5.2	Adm2	0.887109	3.77893e-08
RP23-338E5.2	Cebpg	0.906957	5.94968e-09
RP23-338E5.2	Cebpb	0.8928	2.30857e-08
RP23-338E5.2	Ier5	0.914476	2.64503e-09
RP23-338E5.2	Zfp945	0.880375	6.55278e-08
RP23-338E5.2	Trp53	0.925068	7.37327e-10
RP23-338E5.2	Sox11	0.924533	7.89922e-10
RP23-338E5.2	Lmbrd1	0.956677	3.51435e-12
RP23-338E5.2	Il11ra1	0.92898	4.38547e-10
RP23-338E5.2	Brms1	0.884799	4.58193e-08
RP23-338E5.2	Nup62	0.890197	2.90202e-08
RP23-201G13.1	Isyna1	0.890934	2.72142e-08
RP23-201G13.1	Rhobtb2	0.914197	2.72934e-09
RP23-201G13.1	Hspa12a	0.898426	1.37935e-08
RP23-201G13.1	Gpcpd1	0.881525	5.97895e-08
RP23-201G13.1	Extl2	0.890392	2.85331e-08
RP23-201G13.1	Rasgrp2	0.902752	9.09201e-09
RP23-201G13.1	Sigmar1	0.898989	1.30789e-08
RP23-201G13.1	Slc35f1	0.91997	1.3938e-09
RP23-201G13.1	Kcna2	0.931531	3.0746e-10
RP23-201G13.1	Myo3b	0.881221	6.12612e-08
RP23-201G13.1	Lrrc49	0.883926	4.92267e-08
RP23-152H17.2	Ifrd1	0.909292	4.66049e-09
RP23-152H17.2	Wars	0.911249	3.77866e-09
RP23-152H17.2	Esd	0.887005	3.8123e-08
RP23-152H17.2	Hspa9	0.924848	7.58602e-10
RP23-152H17.2	Nars	0.941891	6.22548e-11
RP23-152H17.2	Psat1	0.898165	1.41358e-08
RP23-152H17.2	Ddit3	0.940548	7.7804e-11
RP23-152H17.2	Ttll11	0.892882	2.29167e-08
RP23-152H17.2	Hax1	0.924319	8.11915e-10
RP23-152H17.2	Rnf11	0.896381	1.669e-08
RP23-152H17.2	Azin2	0.880504	6.48593e-08
RP23-152H17.2	Asns	0.947016	2.52665e-11
RP23-152H17.2	Gars	0.948899	1.77344e-11
RP23-152H17.2	Eif3c	0.892772	2.31431e-08
RP23-152H17.2	Got2	0.890866	2.73776e-08
RP23-152H17.2	Herpud1	0.933346	2.36819e-10
RP23-152H17.2	Aars	0.929463	4.10445e-10
RP23-152H17.2	Clic4	0.912723	3.21588e-09
RP23-152H17.2	Oaz2	0.923915	8.549e-10
RP23-152H17.2	Ankrd45	0.891904	2.49937e-08
RP23-152H17.2	Phgdh	0.913896	2.82285e-09
RP23-152H17.2	Sars	0.90985	4.39218e-09
Brip1os	Gpr107	0.934313	2.05463e-10
Brip1os	Ralb	0.892346	2.40343e-08
Brip1os	Dync1h1	0.923118	9.45536e-10
Brip1os	Gtf2a1	0.920791	1.26154e-09
Brip1os	Pcnx	0.938014	1.1686e-10
Brip1os	Retreg1	0.9447	3.83844e-11
Brip1os	Dip2b	0.885521	4.31606e-08
Brip1os	Etf1	0.901561	1.02174e-08
Brip1os	Fam111a	0.893253	2.21716e-08
Brip1os	Ube2w	0.887857	3.54729e-08
Brip1os	Map4k4	0.895343	1.83568e-08
Brip1os	Atf6	0.895573	1.7976e-08
Brip1os	Plekhm2	0.919901	1.40539e-09
Brip1os	Clmp	0.893428	2.18267e-08
Brip1os	Specc1l	0.907203	5.80015e-09
Brip1os	Ttc37	0.882246	5.64227e-08
Brip1os	Sbno2	0.892529	2.36488e-08
Brip1os	Dexi	0.890637	2.79292e-08
Brip1os	Rbpj	0.881661	5.91422e-08
Brip1os	Rapgef1	0.896726	1.61652e-08
Brip1os	Ufl1	0.885717	4.24632e-08
Brip1os	Armc5	0.888322	3.40972e-08
Brip1os	Slc25a51	0.932839	2.54917e-10
Brip1os	Ppp1r15b	0.909876	4.37955e-09
Brip1os	Mbtps2	0.92218	1.06324e-09
Brip1os	Rgs3	0.883072	5.27765e-08
Brip1os	Ddi2	0.910551	4.07426e-09
RP23-22A15.2	Dgke	0.923851	8.61787e-10
RP23-22A15.2	Apc	0.943223	4.96478e-11
RP23-22A15.2	Ncoa2	0.926985	5.73622e-10
RP23-22A15.2	Sod2	0.954632	5.52652e-12
RP23-22A15.2	Bcr	0.916341	2.13843e-09
RP23-22A15.2	Cacna2d2	0.905918	6.61907e-09
RP23-22A15.2	Adgrl1	0.951435	1.0774e-11
RP23-22A15.2	Nlk	0.91558	2.3335e-09
RP23-22A15.2	Cacnb4	0.954105	6.18924e-12
RP23-22A15.2	Appbp2	0.939021	9.96134e-11
RP23-22A15.2	Cacng2	0.892002	2.47788e-08
RP23-22A15.2	Akt3	0.95682	3.40174e-12
RP23-22A15.2	Sptbn1	0.963734	6.11478e-13
RP23-22A15.2	Acaca	0.946758	2.64941e-11
RP23-22A15.2	Ppp2r5e	0.90956	4.52986e-09
RP23-22A15.2	Sptb	0.900018	1.18588e-08
RP23-22A15.2	Six6os1	0.888876	3.25213e-08
RP23-22A15.2	Six6	0.976017	1.0291e-14
RP23-22A15.2	Hecw1	0.884837	4.56754e-08
RP23-22A15.2	Col4a3bp	0.945095	3.57863e-11
RP23-22A15.2	Jmy	0.952662	8.38423e-12
RP23-22A15.2	Pde4d	0.96757	2.03142e-13
RP23-22A15.2	Nkiras1	0.943168	5.01192e-11
RP23-22A15.2	Dpysl2	0.916228	2.16645e-09
RP23-22A15.2	Carmil3	0.929737	3.95229e-10
RP23-22A15.2	Kif21a	0.926274	6.30125e-10
RP23-22A15.2	Prkdc	0.96635	2.9233e-13
RP23-22A15.2	Scn8a	0.939151	9.7562e-11
RP23-22A15.2	Stard4	0.912596	3.26107e-09
RP23-22A15.2	Dock9	0.959782	1.692e-12
RP23-22A15.2	Arhgef9	0.883013	5.30279e-08
RP23-22A15.2	Cplx2	0.942525	5.59348e-11
RP23-22A15.2	Epha4	0.95954	1.79501e-12
RP23-22A15.2	Nfasc	0.909269	4.67183e-09
RP23-22A15.2	Kifap3	0.915689	2.30467e-09
RP23-22A15.2	Map1a	0.92685	5.84003e-10
RP23-22A15.2	Smad9	0.933896	2.18516e-10
RP23-22A15.2	Nbea	0.94316	5.01888e-11
RP23-22A15.2	Ash1l	0.93246	2.69269e-10
RP23-22A15.2	Ptprd	0.93047	3.56972e-10
RP23-22A15.2	Prkaa2	0.951501	1.06305e-11
RP23-22A15.2	Hook1	0.888695	3.30287e-08
RP23-22A15.2	Eif4g3	0.952045	9.51876e-12
RP23-22A15.2	Per3	0.918256	1.71015e-09
RP23-22A15.2	Ppp2r2c	0.889797	3.00423e-08
RP23-22A15.2	Itpr1	0.882093	5.71254e-08
RP23-22A15.2	St8sia1	0.926452	6.15509e-10
RP23-22A15.2	Herc2	0.976866	7.20171e-15
RP23-22A15.2	Sipa1l3	0.905781	6.71211e-09
RP23-22A15.2	Fam98c	0.905334	7.02425e-09
RP23-22A15.2	Pgm2l1	0.971609	5.4619e-14
RP23-22A15.2	Atp2b3	0.934271	2.06739e-10
RP23-22A15.2	Dlc1	0.96543	3.81387e-13
RP23-22A15.2	Tenm3	0.945304	3.44746e-11
RP23-22A15.2	Smarca4	0.885752	4.23383e-08
RP23-22A15.2	Scaf11	0.933749	2.23275e-10
RP23-22A15.2	B3galt2	0.884607	4.65491e-08
RP23-22A15.2	Tulp4	0.951661	1.02919e-11
RP23-22A15.2	Sncb	0.888131	3.46584e-08
RP23-22A15.2	Mdga2	0.965165	4.11265e-13
RP23-22A15.2	Dhcr24	0.938486	1.08475e-10
RP23-22A15.2	Vps13c	0.975799	1.1258e-14
RP23-22A15.2	Zdhhc17	0.913045	3.10359e-09
RP23-22A15.2	Mgat5	0.970621	7.65814e-14
RP23-22A15.2	Slc2a13	0.920274	1.34346e-09
RP23-22A15.2	Ttll7	0.914861	2.53228e-09
RP23-22A15.2	Kcnk9	0.935053	1.84029e-10
RP23-22A15.2	Bclaf1	0.882815	5.38896e-08
RP23-22A15.2	Ncoa6	0.890028	2.94472e-08
RP23-22A15.2	Jarid2	0.880243	6.62187e-08
RP23-22A15.2	Cbfa2t2	0.930457	3.57625e-10
RP23-22A15.2	Herc1	0.941174	7.01712e-11
RP23-22A15.2	Gabpb2	0.921981	1.08984e-09
RP23-22A15.2	Megf9	0.908955	4.82945e-09
RP23-22A15.2	Myo9a	0.959274	1.91429e-12
RP23-22A15.2	Dock3	0.910462	4.11342e-09
RP23-22A15.2	Dnm3	0.940671	7.62472e-11
RP23-22A15.2	Hey1	0.904834	7.3881e-09
RP23-22A15.2	Btaf1	0.958421	2.34694e-12
RP23-22A15.2	Wnk3	0.952634	8.43261e-12
RP23-22A15.2	Shtn1	0.928413	4.73681e-10
RP23-22A15.2	Adrbk2	0.94056	7.76531e-11
RP23-22A15.2	Dlgap3	0.909911	4.36354e-09
RP23-22A15.2	AC126938.1	0.933384	2.35516e-10
RP23-22A15.2	Pcdhb19	0.924185	8.25948e-10
RP23-22A15.2	Pgp	0.895817	1.75786e-08
RP23-22A15.2	Elfn2	0.914175	2.73612e-09
RP23-22A15.2	Sptssb	0.884755	4.59866e-08
RP23-22A15.2	Cxxc4	0.918896	1.58518e-09
RP23-22A15.2	Prkce	0.951516	1.05986e-11
RP23-22A15.2	Dpy19l4	0.882856	5.37086e-08
RP23-22A15.2	Vps13a	0.932625	2.62914e-10
RP23-22A15.2	Lrrc4b	0.906344	6.33665e-09
RP23-22A15.2	Ppp1r2	0.906995	5.92619e-09
RP23-22A15.2	Pcdhb16	0.918193	1.72303e-09
RP23-22A15.2	Nat8l	0.913487	2.95465e-09
RP23-22A15.2	Lhfp	0.897813	1.46109e-08
RP23-22A15.2	Cdk5r1	0.888553	3.34312e-08
RP23-22A15.2	Htr1b	0.885901	4.18167e-08
RP23-22A15.2	Pcmtd1	0.954102	6.19314e-12
RP23-22A15.2	Il1rapl1	0.899929	1.19598e-08
RP23-22A15.2	Robo2	0.88303	5.29565e-08
RP23-22A15.2	Asap2	0.901752	1.00289e-08
RP23-22A15.2	Kcnn2	0.881277	6.09885e-08
RP23-22A15.2	Ntrk2	0.908748	4.93617e-09
RP23-22A15.2	Irs1	0.91083	3.95378e-09
RP23-22A15.2	Them6	0.885672	4.26231e-08
RP23-22A15.2	Chd6	0.968997	1.30264e-13
RP23-22A15.2	Nsd2	0.966	3.23803e-13
RP23-22A15.2	Kcnc1	0.883022	5.29914e-08
RP23-22A15.2	Csmd1	0.918342	1.69301e-09
RP23-22A15.2	Pclo	0.971938	4.86789e-14
RP23-22A15.2	Myt1l	0.896668	1.62536e-08
RP23-22A15.2	AC104325.1	0.924739	7.69347e-10
RP23-22A15.2	Celsr2	0.908637	4.99425e-09
RP23-22A15.2	Ank3	0.913891	2.82441e-09
RP23-22A15.2	Marcks	0.920231	1.35039e-09
RP23-22A15.2	Scn2b	0.899979	1.19022e-08
RP23-22A15.2	Vma21	0.943181	5.00118e-11
RP23-22A15.2	Csnk1g3	0.913705	2.88393e-09
RP23-22A15.2	Fat3	0.936031	1.58766e-10
RP23-22A15.2	Scn2a1	0.918344	1.69261e-09
RP23-22A15.2	Erich3	0.904341	7.76364e-09
RP23-22A15.2	Chd2	0.890488	2.82946e-08
RP23-22A15.2	Dact3	0.943565	4.68029e-11
RP23-22A15.2	Purb	0.935009	1.85253e-10
Chn1os1	Mnx1	0.932651	2.61947e-10
Chn1os1	Pgam1	0.923472	9.04262e-10
Chn1os1	Tppp3	0.880925	6.27269e-08
Chn1os1	Aldoc	0.880161	6.66493e-08
Chn1os1	Vdac1	0.882546	5.5072e-08
Chn1os1	Tkt	0.895376	1.83016e-08
Chn1os1	Tsc22d1	0.88902	3.21228e-08
Chn1os1	Nefl	0.886969	3.82378e-08
Chn1os1	Tmem50b	0.906649	6.14118e-09
Chn1os1	Stip1	0.899341	1.26499e-08
Chn1os1	Wnt2b	0.899981	1.19001e-08
Chn1os1	Vamp1	0.895394	1.82718e-08
Chn1os1	Slc25a4	0.890279	2.88123e-08
Chn1os1	Tecr	0.910899	3.92426e-09
Chn1os1	Rab3a	0.933482	2.32182e-10
Chn1os1	Mif	0.915824	2.26938e-09
Chn1os1	Sstr4	0.94374	4.54061e-11
Chn1os1	Rtn4rl2	0.885773	4.22642e-08
Chn1os1	Rnf157	0.880569	6.45285e-08
Chn1os1	Chn1	0.886786	3.88327e-08
Chn1os1	RP23-354H24.6	0.907393	5.68719e-09
Chn1os1	Pcp4	0.909906	4.36571e-09
Chn1os1	Gm1604a	0.900755	1.10474e-08
RP23-335N12.3	Ccnjl	0.892259	2.42211e-08
RP23-475B13.3	Myo3b	0.883616	5.04909e-08
RP23-325E4.5	Ckb	-0.920251	1.34713e-09
RP23-325E4.5	Capns1	0.941271	6.90501e-11
RP23-325E4.5	Elavl3	0.940839	7.41689e-11
RP23-325E4.5	Atn1	0.914919	2.51576e-09
RP23-325E4.5	Large	0.927538	5.32931e-10
RP23-325E4.5	Tpr	0.929082	4.32424e-10
RP23-325E4.5	Kif5b	0.911524	3.66739e-09
RP23-325E4.5	Sod2	0.919373	1.49744e-09
RP23-325E4.5	Ctsd	-0.902961	8.90672e-09
RP23-325E4.5	Abhd8	0.887045	3.79947e-08
RP23-325E4.5	Bcr	0.897743	1.47065e-08
RP23-325E4.5	Dhdh	0.936344	1.51382e-10
RP23-325E4.5	Scarf2	0.88134	6.06793e-08
RP23-325E4.5	Rabl6	0.900267	1.15783e-08
RP23-325E4.5	Serinc3	-0.931681	3.00974e-10
RP23-325E4.5	Kpna2	-0.903557	8.39596e-09
RP23-325E4.5	Cacng2	0.951539	1.05504e-11
RP23-325E4.5	Zwint	-0.939741	8.87257e-11
RP23-325E4.5	Srgap1	0.963498	6.5172e-13
RP23-325E4.5	Sptbn1	0.900633	1.11782e-08
RP23-325E4.5	Dynll2	0.950488	1.30155e-11
RP23-325E4.5	Rock2	0.897396	1.51902e-08
RP23-325E4.5	Prkar1a	-0.913324	3.00891e-09
RP23-325E4.5	Ppp2r5e	0.927064	5.6768e-10
RP23-325E4.5	Sptb	0.88661	3.94084e-08
RP23-325E4.5	Nin	0.888047	3.49059e-08
RP23-325E4.5	Jmy	0.917453	1.87938e-09
RP23-325E4.5	Pde4d	0.890086	2.92993e-08
RP23-325E4.5	Camk2g	0.951616	1.03857e-11
RP23-325E4.5	Dpysl2	0.911366	3.7309e-09
RP23-325E4.5	Itm2b	-0.890483	2.83058e-08
RP23-325E4.5	Carmil3	0.908075	5.2972e-09
RP23-325E4.5	Kif21a	0.936539	1.4693e-10
RP23-325E4.5	Prrc2a	0.946114	2.9801e-11
RP23-325E4.5	Klc2	0.96981	1.00212e-13
RP23-325E4.5	Eif5b	0.896545	1.64392e-08
RP23-325E4.5	Dst	0.890571	2.80911e-08
RP23-325E4.5	Kifap3	0.881503	5.9897e-08
RP23-325E4.5	Map1a	0.952139	9.33776e-12
RP23-325E4.5	Raly	0.896162	1.70299e-08
RP23-325E4.5	Gmps	0.926172	6.3864e-10
RP23-325E4.5	Ash1l	0.934324	2.05136e-10
RP23-325E4.5	Hivep3	0.892272	2.41943e-08
RP23-325E4.5	Eif4g3	0.943743	4.5385e-11
RP23-325E4.5	Khdrbs1	0.9108	3.96641e-09
RP23-325E4.5	Ppp2r2c	0.893156	2.23647e-08
RP23-325E4.5	Scarb2	0.93981	8.77394e-11
RP23-325E4.5	Camkk2	0.88736	3.69992e-08
RP23-325E4.5	Mark4	0.892729	2.32324e-08
RP23-325E4.5	Herc2	0.893161	2.23547e-08
RP23-325E4.5	Fam98c	0.91154	3.66081e-09
RP23-325E4.5	Pin1	0.958992	2.04883e-12
RP23-325E4.5	Smarca4	0.945918	3.08788e-11
RP23-325E4.5	Anp32a	0.8936	2.14939e-08
RP23-325E4.5	Scaf11	0.937402	1.28592e-10
RP23-325E4.5	Tomm6	-0.889895	2.97887e-08
RP23-325E4.5	Nrxn2	0.94426	4.14732e-11
RP23-325E4.5	Ino80	0.932738	2.58676e-10
RP23-325E4.5	Setd5	0.896608	1.6344e-08
RP23-325E4.5	Tulp4	0.89978	1.21314e-08
RP23-325E4.5	Ccpg1	-0.886726	3.90282e-08
RP23-325E4.5	Cacna1a	0.91608	2.20376e-09
RP23-325E4.5	Plvap	0.914438	2.65616e-09
RP23-325E4.5	Myl12b	-0.927023	5.70796e-10
RP23-325E4.5	Ap2b1	0.899014	1.30487e-08
RP23-325E4.5	Pcdh17	0.914238	2.71672e-09
RP23-325E4.5	Fam69b	0.91085	3.94498e-09
RP23-325E4.5	Ndrg4	-0.883017	5.3011e-08
RP23-325E4.5	Ttll7	0.888994	3.21943e-08
RP23-325E4.5	Trmt6	0.916058	2.20922e-09
RP23-325E4.5	Bclaf1	0.922829	9.80451e-10
RP23-325E4.5	Snn	0.947822	2.17503e-11
RP23-325E4.5	Herc1	0.893423	2.18365e-08
RP23-325E4.5	Pcsk1n	0.911247	3.77944e-09
RP23-325E4.5	Ubn1	0.915603	2.32757e-09
RP23-325E4.5	Ncoa7	0.936033	1.58716e-10
RP23-325E4.5	Dock3	0.882913	5.34619e-08
RP23-325E4.5	Magi2	0.903507	8.43768e-09
RP23-325E4.5	Fbxo2	0.909462	4.5771e-09
RP23-325E4.5	Adrbk2	0.895525	1.80549e-08
RP23-325E4.5	Ptchd4	0.939237	9.62342e-11
RP23-325E4.5	Dlgap3	0.936319	1.51953e-10
RP23-325E4.5	AC126938.1	0.950552	1.28534e-11
RP23-325E4.5	Pura	0.888746	3.28862e-08
RP23-325E4.5	Prkce	0.919259	1.51809e-09
RP23-325E4.5	Dpy19l4	0.901869	9.91546e-09
RP23-325E4.5	Yod1	0.88746	3.66866e-08
RP23-325E4.5	Emc6	0.889963	2.96132e-08
RP23-325E4.5	Rnf152	0.881489	5.99601e-08
RP23-325E4.5	Ppp1r2	0.917941	1.775e-09
RP23-325E4.5	Pcdhb16	0.891973	2.48418e-08
RP23-325E4.5	Kmt2d	0.89756	1.49602e-08
RP23-325E4.5	Rltpr	0.895598	1.79337e-08
RP23-325E4.5	Nlgn2	0.953171	7.54148e-12
RP23-325E4.5	Asap2	0.884707	4.61663e-08
RP23-325E4.5	Dand5	0.893305	2.20683e-08
RP23-325E4.5	Gon4l	0.94948	1.58574e-11
RP23-325E4.5	Vapb	0.960933	1.27185e-12
RP23-325E4.5	Fkbp2	0.888901	3.245e-08
RP23-325E4.5	Them6	0.945075	3.59157e-11
RP23-325E4.5	Ebf1	0.913351	2.99985e-09
RP23-325E4.5	Chd6	0.908943	4.83555e-09
RP23-325E4.5	Spock2	0.886876	3.85385e-08
RP23-325E4.5	Gstp1	-0.926288	6.28954e-10
RP23-325E4.5	Cycs	0.934249	2.07421e-10
RP23-325E4.5	RP24-78F21.4	0.908477	5.07896e-09
RP23-325E4.5	Macrod2	0.931364	3.14835e-10
RP23-325E4.5	Fam8a1	0.881014	6.22804e-08
RP23-325E4.5	Ank3	0.94586	3.11996e-11
RP23-325E4.5	Scn2b	0.9008	1.09996e-08
RP23-325E4.5	Sept5	-0.889918	2.97298e-08
RP23-325E4.5	Ahnak2	0.882138	5.69155e-08
RP23-325E4.5	Srp54c	-0.938595	1.06607e-10
RP23-325E4.5	Rad51ap2	0.899672	1.22566e-08
RP23-325E4.5	Plcxd2	0.886831	3.86849e-08
RP23-325E4.5	Cdk5r2	0.93412	2.11401e-10
RP23-325E4.5	Ube2d2a	0.920032	1.38327e-09
RP23-325E4.5	Purb	0.946051	3.01418e-11
RP23-387P23.6	Nrip2	0.890727	2.77115e-08
RP23-387P23.6	Bbc3	0.883346	5.1612e-08
RP23-387P23.6	Mthfd2	0.895419	1.82295e-08
RP23-387P23.6	Plekho1	0.89944	1.25307e-08
RP23-387P23.6	Dnttip1	0.922086	1.07577e-09
RP23-387P23.6	Gadd45g	0.889053	3.20319e-08
RP23-387P23.6	Zfand2b	0.910943	3.90557e-09
RP23-387P23.6	Speg	0.893239	2.21985e-08
RP23-387P23.6	Smox	0.881428	6.02578e-08
RP23-387P23.6	Tbc1d20	0.92754	5.32792e-10
RP23-387P23.6	Prss12	0.900386	1.1447e-08
RP23-387P23.6	Tln1	0.927393	5.43345e-10
RP23-387P23.6	Nudt9	0.892051	2.46703e-08
RP23-387P23.6	Psph	0.880596	6.43909e-08
RP23-387P23.6	Pbdc1	0.907102	5.86111e-09
RP23-387P23.6	Gtpbp6	0.889267	3.14476e-08
RP23-387P23.6	Pqlc1	0.912481	3.30262e-09
RP23-387P23.6	Rab24	0.881209	6.13217e-08
RP23-387P23.6	Prss56	0.95371	6.73158e-12
RP23-387P23.6	Accs	0.894833	1.92297e-08
RP23-387P23.6	Tex264	0.888958	3.22942e-08
RP23-387P23.6	Lix1	0.937878	1.19378e-10
RP23-387P23.6	Gprc5c	0.929537	4.06246e-10
RP23-387P23.6	Creb5	0.917931	1.7771e-09
RP23-387P23.6	Ier2	0.892286	2.41635e-08
RP23-387P23.6	Cebpg	0.892628	2.34416e-08
RP23-387P23.6	Cebpb	0.88344	5.12203e-08
RP23-387P23.6	Trp53	0.901443	1.03354e-08
RP23-387P23.6	Mef2b	0.919632	1.4517e-09
Gm26894	Calm3	0.892175	2.4402e-08
RP23-325M7.3	Bbc3	0.96406	5.59341e-13
RP23-325M7.3	Nes	0.922003	1.08677e-09
RP23-325M7.3	Hspb1	0.920645	1.28428e-09
RP23-325M7.3	Med22	0.921835	1.10963e-09
RP23-325M7.3	Mrpl24	0.894304	2.01736e-08
RP23-325M7.3	Llph	0.91315	3.06737e-09
RP23-325M7.3	Acot2	0.90316	8.73347e-09
RP23-325M7.3	Naa50	0.897823	1.45969e-08
RP23-325M7.3	Cpox	0.913073	3.09392e-09
RP23-325M7.3	Gtpbp2	0.887041	3.80066e-08
RP23-325M7.3	Rbm22	0.907712	5.50184e-09
RP23-325M7.3	Zfand2b	0.89765	1.48344e-08
RP23-325M7.3	Arl14ep	0.88031	6.58654e-08
RP23-325M7.3	Cntfr	0.932965	2.50311e-10
RP23-325M7.3	Tln1	0.952076	9.45755e-12
RP23-325M7.3	Nudt9	0.895487	1.81167e-08
RP23-325M7.3	Rchy1	0.905671	6.78786e-09
RP23-325M7.3	Pbdc1	0.946715	2.67059e-11
RP23-325M7.3	Stoml1	0.918863	1.59158e-09
RP23-325M7.3	Rab24	0.892491	2.37273e-08
RP23-325M7.3	Prss56	0.924173	8.27234e-10
RP23-325M7.3	Nop14	0.903887	8.12484e-09
RP23-325M7.3	Arhgap33	0.917347	1.90284e-09
RP23-325M7.3	Mrps26	0.941497	6.64969e-11
RP23-325M7.3	Atf5	0.917533	1.86199e-09
RP23-325M7.3	Angptl6	0.963375	6.73803e-13
RP23-325M7.3	Accs	0.923117	9.45621e-10
RP23-325M7.3	Nfkbil1	0.912112	3.43923e-09
RP23-325M7.3	Tmem251	0.906457	6.26413e-09
RP23-325M7.3	Zbtb21	0.895538	1.80326e-08
RP23-325M7.3	Creb5	0.906208	6.42579e-09
RP23-325M7.3	Ier2	0.902092	9.70149e-09
RP23-325M7.3	R3hdm1	0.8917	2.54472e-08
RP23-325M7.3	Cebpg	0.89536	1.83286e-08
RP23-325M7.3	Ier5	0.89176	2.53135e-08
RP23-325M7.3	Trp53	0.909622	4.50017e-09
RP23-325M7.3	Sox11	0.882111	5.70423e-08
RP23-201L15.5	Tpr	0.880817	6.32654e-08
RP23-201L15.5	Sod2	0.949905	1.45973e-11
RP23-201L15.5	Bcr	0.910453	4.1174e-09
RP23-201L15.5	Dhdh	0.895698	1.77704e-08
RP23-201L15.5	Scarf2	0.882203	5.66198e-08
RP23-201L15.5	Adgrl1	0.896123	1.70908e-08
RP23-201L15.5	Rabl6	0.907428	5.66673e-09
RP23-201L15.5	Cacnb4	0.93884	1.02545e-10
RP23-201L15.5	Appbp2	0.900537	1.1282e-08
RP23-201L15.5	Cacng2	0.962039	9.58707e-13
RP23-201L15.5	Akt3	0.894917	1.9083e-08
RP23-201L15.5	Srgap1	0.945941	3.07507e-11
RP23-201L15.5	Sptbn1	0.911093	3.8429e-09
RP23-201L15.5	Dynll2	0.904013	8.02281e-09
RP23-201L15.5	Acaca	0.904227	7.85314e-09
RP23-201L15.5	Ppp2r5e	0.951391	1.08689e-11
RP23-201L15.5	Sptb	0.880208	6.63989e-08
RP23-201L15.5	Jmy	0.937092	1.34926e-10
RP23-201L15.5	Pde4d	0.945985	3.05064e-11
RP23-201L15.5	Camk2g	0.914248	2.71367e-09
RP23-201L15.5	Dpysl2	0.892469	2.37741e-08
RP23-201L15.5	Carmil3	0.896956	1.58256e-08
RP23-201L15.5	Kif21a	0.921784	1.11674e-09
RP23-201L15.5	Prkdc	0.893185	2.23073e-08
RP23-201L15.5	Klc2	0.88684	3.86566e-08
RP23-201L15.5	Tbl1x	0.914266	2.70826e-09
RP23-201L15.5	Cnksr2	0.883308	5.17727e-08
RP23-201L15.5	Cplx2	0.888307	3.41401e-08
RP23-201L15.5	Ppp1r7	0.900178	1.16777e-08
RP23-201L15.5	Kifap3	0.887044	3.79983e-08
RP23-201L15.5	Map1a	0.906608	6.16723e-09
RP23-201L15.5	Nbea	0.883109	5.26196e-08
RP23-201L15.5	Ash1l	0.937578	1.25108e-10
RP23-201L15.5	Ptprd	0.942148	5.96275e-11
RP23-201L15.5	Eif4g3	0.934769	1.91997e-10
RP23-201L15.5	Khdrbs1	0.90651	6.23012e-09
RP23-201L15.5	Per3	0.894311	2.01606e-08
RP23-201L15.5	Ppp2r2c	0.92565	6.83719e-10
RP23-201L15.5	Camkk2	0.88158	5.95268e-08
RP23-201L15.5	Herc2	0.912214	3.40119e-09
RP23-201L15.5	Fam98c	0.889265	3.14538e-08
RP23-201L15.5	Pgm2l1	0.91617	2.18099e-09
RP23-201L15.5	Dlc1	0.921778	1.11759e-09
RP23-201L15.5	Tenm3	0.904201	7.87379e-09
RP23-201L15.5	Pin1	0.912595	3.26149e-09
RP23-201L15.5	Smarca4	0.891825	2.51687e-08
RP23-201L15.5	Scaf11	0.951328	1.10088e-11
RP23-201L15.5	Setd5	0.913891	2.82455e-09
RP23-201L15.5	Tulp4	0.942593	5.52968e-11
RP23-201L15.5	Sncb	0.914832	2.54084e-09
RP23-201L15.5	Vps13c	0.917995	1.76368e-09
RP23-201L15.5	Pcdh17	0.89638	1.66903e-08
RP23-201L15.5	Mgat5	0.882605	5.481e-08
RP23-201L15.5	Ttll7	0.928024	4.99224e-10
RP23-201L15.5	Bclaf1	0.900132	1.17299e-08
RP23-201L15.5	Ncoa6	0.887176	3.75761e-08
RP23-201L15.5	Jarid2	0.889146	3.17751e-08
RP23-201L15.5	Herc1	0.909065	4.77384e-09
RP23-201L15.5	Gabpb2	0.903233	8.67051e-09
RP23-201L15.5	Dock3	0.899723	1.21972e-08
RP23-201L15.5	Srrm3	0.926023	6.51216e-10
RP23-201L15.5	Negr1	0.893073	2.25308e-08
RP23-201L15.5	Dnm3	0.901414	1.03642e-08
RP23-201L15.5	Smc1a	0.882543	5.50881e-08
RP23-201L15.5	Tox	0.918286	1.70428e-09
RP23-201L15.5	Shtn1	0.93098	3.32369e-10
RP23-201L15.5	Adrbk2	0.9019	9.88533e-09
RP23-201L15.5	Ptchd4	0.956657	3.52981e-12
RP23-201L15.5	Dlgap3	0.935962	1.60452e-10
RP23-201L15.5	AC126938.1	0.922308	1.04642e-09
RP23-201L15.5	Pura	0.886305	4.04304e-08
RP23-201L15.5	Prkce	0.959268	1.91715e-12
RP23-201L15.5	Rnf152	0.886315	4.03948e-08
RP23-201L15.5	Ppp1r2	0.919918	1.40256e-09
RP23-201L15.5	Pcdhb16	0.921432	1.16626e-09
RP23-201L15.5	Rltpr	0.916066	2.2072e-09
RP23-201L15.5	Il1rapl1	0.894643	1.95635e-08
RP23-201L15.5	Asap2	0.951488	1.06579e-11
RP23-201L15.5	Gon4l	0.92644	6.16545e-10
RP23-201L15.5	Vapb	0.934498	1.99911e-10
RP23-201L15.5	Nfic	0.891115	2.67868e-08
RP23-201L15.5	Them6	0.905879	6.64513e-09
RP23-201L15.5	Chd6	0.956167	3.94185e-12
RP23-201L15.5	Nsd2	0.896091	1.71408e-08
RP23-201L15.5	Thra	0.886874	3.85444e-08
RP23-201L15.5	Kcnh7	0.955266	4.81277e-12
RP23-201L15.5	Pclo	0.894199	2.03659e-08
RP23-201L15.5	Myt1l	0.908082	5.29333e-09
RP23-201L15.5	Macrod2	0.907149	5.83279e-09
RP23-201L15.5	Ank3	0.93579	1.64695e-10
RP23-201L15.5	Scn2b	0.916964	1.98967e-09
RP23-201L15.5	Ahnak2	0.890161	2.91105e-08
RP23-201L15.5	Vma21	0.893813	2.10866e-08
RP23-201L15.5	Scn2a1	0.918873	1.58966e-09
RP23-201L15.5	Erich3	0.885174	4.44207e-08
RP23-201L15.5	Chd2	0.888745	3.28864e-08
RP23-201L15.5	Purb	0.934284	2.06349e-10
RP23-416O18.4	Tubb6	0.94211	6.00059e-11
RP23-416O18.4	Ell2	0.970696	7.46785e-14
RP23-416O18.4	Relt	0.886894	3.84816e-08
RP23-416O18.4	Carhsp1	0.901235	1.05457e-08
RP23-416O18.4	Galns	0.905936	6.60681e-09
RP23-416O18.4	Il13ra1	0.94619	2.93929e-11
RP23-416O18.4	Igfbp3	0.946343	2.85861e-11
RP23-416O18.4	Rsad2	0.912075	3.45337e-09
RP23-416O18.4	Nmt1	0.88719	3.75339e-08
RP23-416O18.4	Hhipl1	0.957536	2.88668e-12
RP23-416O18.4	Ednrb	0.975727	1.1592e-14
RP23-416O18.4	Epb41l4a	0.912958	3.13333e-09
RP23-416O18.4	Lama3	0.9361	1.57117e-10
RP23-416O18.4	Arap3	0.904177	7.89202e-09
RP23-416O18.4	Pi4k2a	0.953	7.81503e-12
RP23-416O18.4	Adam8	0.924804	7.62963e-10
RP23-416O18.4	Dach2	0.931603	3.0436e-10
RP23-416O18.4	Cln8	0.951422	1.08027e-11
RP23-416O18.4	Capn2	0.892742	2.32054e-08
RP23-416O18.4	Fam129b	0.943707	4.56691e-11
RP23-416O18.4	Procr	0.969029	1.28968e-13
RP23-416O18.4	Mcub	0.935442	1.73577e-10
RP23-416O18.4	Casp6	0.906994	5.92699e-09
RP23-416O18.4	Slc35f6	0.89582	1.75731e-08
RP23-416O18.4	Slc41a3	0.883579	5.06411e-08
RP23-416O18.4	Cckbr	0.883382	5.14633e-08
RP23-416O18.4	Dusp9	0.902685	9.15236e-09
RP23-416O18.4	Eif4ebp1	0.940498	7.84353e-11
RP23-416O18.4	Csrnp1	0.900191	1.16628e-08
RP23-416O18.4	Syde1	0.911251	3.77756e-09
RP23-416O18.4	Chst2	0.926116	6.43329e-10
RP23-416O18.4	Igf2bp2	0.946336	2.862e-11
RP23-416O18.4	Dysf	0.926239	6.3307e-10
RP23-416O18.4	Rhov	0.948077	2.07312e-11
RP23-416O18.4	Fam167a	0.938146	1.14443e-10
RP23-416O18.4	Fam214b	0.910836	3.9512e-09
RP23-416O18.4	Vash2	0.916383	2.12817e-09
RP23-416O18.4	Bace2	0.906626	6.15577e-09
RP23-416O18.4	Phlda3	0.884108	4.84957e-08
RP23-416O18.4	Mustn1	0.914677	2.58573e-09
RP23-416O18.4	Trim56	0.90192	9.86595e-09
RP23-416O18.4	Fam160a2	0.906237	6.40648e-09
RP23-416O18.4	Dok7	0.89585	1.75257e-08
RP23-416O18.4	Plaur	0.910802	3.96548e-09
RP23-416O18.4	Pip5kl1	0.922907	9.70907e-10
RP23-416O18.4	Slc35e4	0.900472	1.13525e-08
RP23-416O18.4	Amz1	0.952844	8.07234e-12
RP23-416O18.4	Bpifc	0.949189	1.67732e-11
RP23-416O18.4	Qrfpr	0.905381	6.99104e-09
RP23-416O18.4	Sphk1	0.881227	6.12339e-08
RP23-416O18.4	Athl1	0.913105	3.08277e-09
RP23-416O18.4	Aldh3b2	0.926213	6.35232e-10
RP23-416O18.4	St6galnac4	0.887764	3.57553e-08
RP23-416O18.4	H2-Q1	0.930572	3.51922e-10
RP23-416O18.4	Chmp1b	0.909495	4.5612e-09
Mir124-2hg	Zfp385a	0.912858	3.16848e-09
Mir124-2hg	Elavl3	0.903339	8.57983e-09
Mir124-2hg	Tpr	0.924435	7.99955e-10
Mir124-2hg	Sod2	0.884121	4.84458e-08
Mir124-2hg	Abhd8	0.89642	1.66295e-08
Mir124-2hg	Serinc3	-0.919768	1.42814e-09
Mir124-2hg	Cacng2	0.920762	1.26605e-09
Mir124-2hg	Srgap1	0.944386	4.05619e-11
Mir124-2hg	Dynll2	0.910016	4.31487e-09
Mir124-2hg	Ppp2r5e	0.892023	2.47312e-08
Mir124-2hg	Jmy	0.902674	9.16259e-09
Mir124-2hg	Kif21a	0.8904	2.85121e-08
Mir124-2hg	Cplx2	0.880958	6.25624e-08
Mir124-2hg	Raly	0.900985	1.08042e-08
Mir124-2hg	Ash1l	0.906174	6.44807e-09
Mir124-2hg	Ptprd	0.910189	4.23588e-09
Mir124-2hg	Eif4g3	0.8958	1.76048e-08
Mir124-2hg	Khdrbs1	0.892262	2.42155e-08
Mir124-2hg	Ppp2r2c	0.90707	5.88068e-09
Mir124-2hg	Fscn1	0.884804	4.57992e-08
Mir124-2hg	Ptms	0.897995	1.43635e-08
Mir124-2hg	Pin1	0.924222	8.22076e-10
Mir124-2hg	Scaf11	0.922791	9.85173e-10
Mir124-2hg	Nrxn2	0.895827	1.75623e-08
Mir124-2hg	Ino80	0.885621	4.28018e-08
Mir124-2hg	Setd5	0.88611	4.10959e-08
Mir124-2hg	Tulp4	0.895486	1.81189e-08
Mir124-2hg	Plvap	0.934504	1.9974e-10
Mir124-2hg	Pcdh17	0.884053	4.87166e-08
Mir124-2hg	Ttll7	0.882038	5.7375e-08
Mir124-2hg	Trmt6	0.891782	2.52634e-08
Mir124-2hg	Bclaf1	0.888009	3.50191e-08
Mir124-2hg	Snn	0.887822	3.55786e-08
Mir124-2hg	Gpr162	0.882564	5.4995e-08
Mir124-2hg	Bpgm	0.891735	2.53677e-08
Mir124-2hg	Pcsk1n	0.883842	4.95673e-08
Mir124-2hg	Srrm3	0.885219	4.4254e-08
Mir124-2hg	Tox	0.883541	5.07984e-08
Mir124-2hg	Ptchd4	0.915122	2.45861e-09
Mir124-2hg	Dlgap3	0.938615	1.06268e-10
Mir124-2hg	Pura	0.892813	2.30583e-08
Mir124-2hg	Prkce	0.888677	3.30801e-08
Mir124-2hg	Ppp1r2	0.893893	2.0934e-08
Mir124-2hg	Kmt2d	0.907862	5.41662e-09
Mir124-2hg	Asap2	0.905652	6.8007e-09
Mir124-2hg	Gon4l	0.933145	2.43851e-10
Mir124-2hg	Vapb	0.923712	8.77211e-10
Mir124-2hg	Ebf1	0.886164	4.09081e-08
Mir124-2hg	Chd6	0.896734	1.6154e-08
Mir124-2hg	Opcml	0.902696	9.14261e-09
Mir124-2hg	Macrod2	0.958146	2.50425e-12
Mir124-2hg	Ank3	0.924347	8.09042e-10
Mir124-2hg	Scn2b	0.901133	1.06511e-08
Mir124-2hg	Rad51ap2	0.884654	4.6368e-08
Mir124-2hg	Ube2d2a	0.889316	3.13146e-08
Mir124-2hg	Purb	0.908121	5.27164e-09
Zbtb11os1	Wdr54	0.896739	1.61459e-08
RP24-114E18.8	Abr	0.901846	9.93774e-09
RP24-114E18.8	Rtn3	0.921836	1.10958e-09
RP24-114E18.8	Plekhb2	0.892585	2.3531e-08
RP24-114E18.8	Rgl1	0.92846	4.70649e-10
RP24-114E18.8	Atp9a	0.905598	6.83842e-09
RP24-114E18.8	Pcyox1	0.884196	4.81483e-08
RP24-114E18.8	Mrpl46	-0.894184	2.03923e-08
RP24-114E18.8	Magee1	0.930751	3.43228e-10
RP24-114E18.8	Elovl5	0.891842	2.51295e-08
RP24-114E18.8	Map2k4	0.938126	1.14808e-10
RP24-114E18.8	Ppp3r1	0.889915	2.97368e-08
RP24-114E18.8	Zdhhc9	0.910509	4.09262e-09
RP24-114E18.8	Endod1	0.88541	4.35598e-08
RP24-114E18.8	Bud31	-0.919111	1.54507e-09
RP24-114E18.8	Gprasp1	0.896842	1.59932e-08
RP24-114E18.8	Prrt2	0.883317	5.17358e-08
RP24-114E18.8	Agap1	-0.888615	3.32567e-08
RP24-114E18.8	Fam195b	-0.905222	7.10415e-09
RP24-114E18.8	RP23-189L19.6	-0.906173	6.4487e-09
RP24-114E18.8	Wdr6	0.888271	3.4247e-08
RP24-114E18.8	Pcdhac2	0.881567	5.95904e-08
RP23-256O22.3	Dgke	0.915409	2.37948e-09
RP23-256O22.3	Gria3	0.880547	6.46424e-08
RP23-256O22.3	Mtfp1	0.880072	6.71197e-08
RP23-256O22.3	Adgrl1	0.898085	1.42431e-08
RP23-256O22.3	Cacnb4	0.885184	4.43815e-08
RP23-256O22.3	Akt3	0.92083	1.2555e-09
RP23-256O22.3	Cacng4	0.88733	3.70937e-08
RP23-256O22.3	Six6	0.93577	1.65197e-10
RP23-256O22.3	Jmy	0.889522	3.0764e-08
RP23-256O22.3	Nkiras1	0.903987	8.04378e-09
RP23-256O22.3	Cacna1i	0.890992	2.70765e-08
RP23-256O22.3	Prkdc	0.889613	3.05232e-08
RP23-256O22.3	Scn8a	0.889901	2.97737e-08
RP23-256O22.3	Stard4	0.916785	2.03134e-09
RP23-256O22.3	Cnnm1	0.88106	6.20525e-08
RP23-256O22.3	Arhgef9	0.912596	3.26108e-09
RP23-256O22.3	Cplx2	0.893685	2.13297e-08
RP23-256O22.3	Epha4	0.942855	5.28797e-11
RP23-256O22.3	Smad9	0.888263	3.42702e-08
RP23-256O22.3	Nbea	0.884702	4.61858e-08
RP23-256O22.3	Itpr1	0.888063	3.48569e-08
RP23-256O22.3	St8sia1	0.934053	2.13505e-10
RP23-256O22.3	Herc2	0.903852	8.15272e-09
RP23-256O22.3	Atp2b3	0.921017	1.22716e-09
RP23-256O22.3	Dlc1	0.901338	1.04413e-08
RP23-256O22.3	B3galt2	0.888393	3.38911e-08
RP23-256O22.3	Mdga2	0.896972	1.5802e-08
RP23-256O22.3	Dhcr24	0.889696	3.03062e-08
RP23-256O22.3	Vps13c	0.92249	1.023e-09
RP23-256O22.3	Mgat5	0.953916	6.44278e-12
RP23-256O22.3	Kcnk9	0.969403	1.14384e-13
RP23-256O22.3	Gabpb2	0.897213	1.54516e-08
RP23-256O22.3	Myo9a	0.899955	1.19302e-08
RP23-256O22.3	Dnm3	0.92956	4.05011e-10
RP23-256O22.3	Elovl6	0.881005	6.23271e-08
RP23-256O22.3	Wnk3	0.918797	1.60402e-09
RP23-256O22.3	Shtn1	0.897856	1.45516e-08
RP23-256O22.3	Pcdhb19	0.886091	4.11579e-08
RP23-256O22.3	Pgp	0.881096	6.18768e-08
RP23-256O22.3	Sptssb	0.909373	4.62058e-09
RP23-256O22.3	Cxxc4	0.895722	1.77318e-08
RP23-256O22.3	Gprin3	0.944503	3.97383e-11
RP23-256O22.3	Htr1b	0.905764	6.72359e-09
RP23-256O22.3	Pcmtd1	0.897472	1.50832e-08
RP23-256O22.3	Il1rapl1	0.885949	4.16511e-08
RP23-256O22.3	Kcnn2	0.922711	9.95149e-10
RP23-256O22.3	Chd6	0.892587	2.35273e-08
RP23-256O22.3	Nsd2	0.900938	1.08541e-08
RP23-256O22.3	Csmd1	0.886493	3.9798e-08
RP23-256O22.3	Pclo	0.921025	1.22594e-09
RP23-256O22.3	Vma21	0.898048	1.42918e-08
RP23-256O22.3	Fat3	0.885915	4.17686e-08
RP23-477L20.1	Ifrd1	0.888103	3.47391e-08
RP23-477L20.1	Wars	0.901971	9.81718e-09
RP23-477L20.1	Psg29	0.883184	5.22999e-08
RP23-477L20.1	Rin1	0.888431	3.37814e-08
RP23-477L20.1	Aldh18a1	0.902576	9.25159e-09
RP23-477L20.1	Ecel1	0.896743	1.61407e-08
RP23-477L20.1	Efhc1	0.959135	1.97945e-12
WI1-49P9.2	Tubb6	0.903642	8.32562e-09
WI1-49P9.2	Csn3	0.885188	4.4368e-08
WI1-49P9.2	Ampd3	0.89239	2.39423e-08
WI1-49P9.2	Il13ra1	0.922135	1.06924e-09
WI1-49P9.2	Igfbp3	0.891691	2.54676e-08
WI1-49P9.2	Ednrb	0.907939	5.37329e-09
WI1-49P9.2	Arhgap28	0.915764	2.28502e-09
WI1-49P9.2	Epb41l4a	0.895341	1.83605e-08
WI1-49P9.2	Arap3	0.948207	2.02304e-11
WI1-49P9.2	Pi4k2a	0.888618	3.32458e-08
WI1-49P9.2	Adam8	0.906948	5.95523e-09
WI1-49P9.2	Dach2	0.893072	2.25317e-08
WI1-49P9.2	Cln8	0.901846	9.9374e-09
WI1-49P9.2	Procr	0.924558	7.87408e-10
WI1-49P9.2	Slc2a1	0.887758	3.57725e-08
WI1-49P9.2	Extl1	0.92109	1.21628e-09
WI1-49P9.2	Slc35f6	0.944216	4.17944e-11
WI1-49P9.2	Syde1	0.940425	7.93881e-11
WI1-49P9.2	Chst2	0.893092	2.24916e-08
WI1-49P9.2	Dysf	0.892247	2.42472e-08
WI1-49P9.2	Rhov	0.89134	2.62648e-08
WI1-49P9.2	Tpbg	0.895149	1.86844e-08
WI1-49P9.2	Ggta1	0.939902	8.64415e-11
WI1-49P9.2	Fam214b	0.91423	2.71907e-09
WI1-49P9.2	Abhd17c	0.899991	1.18893e-08
WI1-49P9.2	Colec10	0.903709	8.26951e-09
WI1-49P9.2	Adamtsl5	0.89444	1.99265e-08
WI1-49P9.2	Fam160a2	0.914503	2.6368e-09
WI1-49P9.2	Lhfpl2	0.880527	6.47406e-08
WI1-49P9.2	C2cd2	0.9098	4.4154e-09
WI1-49P9.2	Plaur	0.913703	2.88443e-09
WI1-49P9.2	Pip5kl1	0.943586	4.66326e-11
WI1-49P9.2	Amz1	0.915653	2.31418e-09
WI1-49P9.2	Bpifc	0.885928	4.17232e-08
WI1-49P9.2	Sphk1	0.932257	2.77236e-10
WI1-49P9.2	Athl1	0.948814	1.80242e-11
WI1-49P9.2	Aldh3b2	0.913355	2.99845e-09
WI1-49P9.2	H2-Q1	0.885962	4.16056e-08
WI1-49P9.2	Chmp1b	0.963456	6.59241e-13
RP23-171B16.2	Adgrg2	0.897605	1.48978e-08
RP24-286J21.7	Hspa9	0.909114	4.74901e-09
RP24-286J21.7	Nars	0.901932	9.8541e-09
RP24-286J21.7	Psat1	0.912623	3.25147e-09
RP24-286J21.7	Ddit3	0.89462	1.96052e-08
RP24-286J21.7	Ttll11	0.896634	1.63043e-08
RP24-286J21.7	Yars	0.89036	2.86113e-08
RP24-286J21.7	Asns	0.896173	1.70123e-08
RP24-286J21.7	Gars	0.888013	3.5006e-08
RP24-286J21.7	Herpud1	0.911956	3.49845e-09
RP23-103O7.1	Spry4	0.886177	4.08643e-08
RP23-103O7.1	Pax6	0.880403	6.53836e-08
RP23-103O7.1	Apbb2	0.916578	2.08069e-09
RP23-103O7.1	Brinp3	0.887977	3.51137e-08
RP23-103O7.1	Kcnj9	0.888351	3.40148e-08
RP23-103O7.1	Sptssb	0.949516	1.57465e-11
RP23-103O7.1	Tln2	0.887599	3.62565e-08
RP23-103O7.1	Abcd2	0.925487	6.98421e-10
RP23-103O7.1	Scn1a	0.893945	2.08366e-08
RP23-282M20.6	Crabp2	0.908125	5.26973e-09
RP23-282M20.6	Hmox1	0.941106	7.09604e-11
RP23-282M20.6	Cd68	0.92139	1.17229e-09
RP23-282M20.6	Pde1b	0.885271	4.40653e-08
RP23-282M20.6	Psat1	0.895297	1.84343e-08
RP23-282M20.6	Sat1	0.882038	5.73755e-08
RP23-282M20.6	Mknk1	0.887124	3.77417e-08
RP23-282M20.6	Yars	0.881222	6.12546e-08
RP23-282M20.6	Gpnmb	0.956597	3.57803e-12
RP23-128M23.2	Dgke	0.917736	1.81809e-09
RP23-128M23.2	Gria3	0.901166	1.06165e-08
RP23-128M23.2	Apc	0.918383	1.68471e-09
RP23-128M23.2	Ncoa2	0.89389	2.09398e-08
RP23-128M23.2	Sod2	0.93881	1.03021e-10
RP23-128M23.2	Bcr	0.914211	2.72506e-09
RP23-128M23.2	Adgrl1	0.935951	1.6071e-10
RP23-128M23.2	Nlk	0.92739	5.43514e-10
RP23-128M23.2	Cacnb4	0.914481	2.64339e-09
RP23-128M23.2	Appbp2	0.890197	2.90205e-08
RP23-128M23.2	Cacng2	0.915218	2.43186e-09
RP23-128M23.2	Akt3	0.925493	6.97844e-10
RP23-128M23.2	Srgap1	0.882683	5.44648e-08
RP23-128M23.2	Sptbn1	0.923415	9.10825e-10
RP23-128M23.2	Acaca	0.902942	8.92307e-09
RP23-128M23.2	Ppp2r5e	0.903731	8.25171e-09
RP23-128M23.2	Sptb	0.940635	7.67039e-11
RP23-128M23.2	Six6	0.930419	3.59514e-10
RP23-128M23.2	Col4a3bp	0.906155	6.46072e-09
RP23-128M23.2	Jmy	0.947454	2.32962e-11
RP23-128M23.2	Pde4d	0.944368	4.06964e-11
RP23-128M23.2	Nkiras1	0.912496	3.29722e-09
RP23-128M23.2	Carmil3	0.906352	6.33196e-09
RP23-128M23.2	Cacna1i	0.909027	4.79316e-09
RP23-128M23.2	Kif21a	0.893964	2.08017e-08
RP23-128M23.2	Prkdc	0.936071	1.57806e-10
RP23-128M23.2	Scn8a	0.949787	1.49364e-11
RP23-128M23.2	Cnnm1	0.883752	4.99319e-08
RP23-128M23.2	Tbl1x	0.89719	1.54854e-08
RP23-128M23.2	Dock9	0.895478	1.81328e-08
RP23-128M23.2	Arhgef9	0.900967	1.08232e-08
RP23-128M23.2	Cplx2	0.95939	1.86129e-12
RP23-128M23.2	Epha4	0.961963	9.77842e-13
RP23-128M23.2	Nfasc	0.881984	5.7629e-08
RP23-128M23.2	Kifap3	0.922607	1.00817e-09
RP23-128M23.2	Map1a	0.928812	4.48695e-10
RP23-128M23.2	Ppm1l	0.906857	6.01126e-09
RP23-128M23.2	Smad9	0.911949	3.50105e-09
RP23-128M23.2	Nbea	0.937642	1.23866e-10
RP23-128M23.2	Ash1l	0.905916	6.62057e-09
RP23-128M23.2	Ptprd	0.912532	3.28425e-09
RP23-128M23.2	Prkaa2	0.924045	8.4078e-10
RP23-128M23.2	Eif4g3	0.94706	2.50607e-11
RP23-128M23.2	Pcdh7	0.903286	8.62482e-09
RP23-128M23.2	Itpr1	0.947169	2.456e-11
RP23-128M23.2	St8sia1	0.913192	3.05315e-09
RP23-128M23.2	Herc2	0.956875	3.35922e-12
RP23-128M23.2	Sipa1l3	0.894238	2.02933e-08
RP23-128M23.2	Fam98c	0.938868	1.02079e-10
RP23-128M23.2	Pgm2l1	0.920373	1.32732e-09
RP23-128M23.2	Atp2b3	0.943595	4.65607e-11
RP23-128M23.2	Dlc1	0.96974	1.02549e-13
RP23-128M23.2	Tenm3	0.912825	3.17972e-09
RP23-128M23.2	Cdh11	0.904839	7.38478e-09
RP23-128M23.2	Smarca4	0.905246	7.08707e-09
RP23-128M23.2	Scaf11	0.912091	3.44705e-09
RP23-128M23.2	B3galt2	0.89282	2.30439e-08
RP23-128M23.2	Tulp4	0.922913	9.70258e-10
RP23-128M23.2	Sncb	0.883727	5.00348e-08
RP23-128M23.2	Mdga2	0.957488	2.91895e-12
RP23-128M23.2	Vps13c	0.968028	1.76535e-13
RP23-128M23.2	Pcdh17	0.883561	5.07161e-08
RP23-128M23.2	Zdhhc17	0.902299	9.50606e-09
RP23-128M23.2	Mgat5	0.985921	5.21192e-17
RP23-128M23.2	Ttll7	0.911207	3.79551e-09
RP23-128M23.2	Kcnk9	0.925975	6.55364e-10
RP23-128M23.2	Bclaf1	0.882487	5.53355e-08
RP23-128M23.2	Ncoa6	0.889008	3.21541e-08
RP23-128M23.2	Cbfa2t2	0.922316	1.04543e-09
RP23-128M23.2	Herc1	0.91051	4.09236e-09
RP23-128M23.2	Gabpb2	0.921674	1.13203e-09
RP23-128M23.2	Myo16	0.941229	6.9534e-11
RP23-128M23.2	Megf9	0.899715	1.22065e-08
RP23-128M23.2	Myo9a	0.89546	1.81613e-08
RP23-128M23.2	Dock3	0.9257	6.79342e-10
RP23-128M23.2	Dnm3	0.926371	6.2218e-10
RP23-128M23.2	Hey1	0.901135	1.06488e-08
RP23-128M23.2	Btaf1	0.928188	4.8831e-10
RP23-128M23.2	Wnk3	0.908389	5.12587e-09
RP23-128M23.2	Shtn1	0.907221	5.78954e-09
RP23-128M23.2	Adrbk2	0.929052	4.34223e-10
RP23-128M23.2	Dlgap3	0.929091	4.31942e-10
RP23-128M23.2	AC126938.1	0.91976	1.42948e-09
RP23-128M23.2	Pcdhb19	0.917185	1.93922e-09
RP23-128M23.2	Prkce	0.926538	6.08636e-10
RP23-128M23.2	Gprin3	0.884563	4.67188e-08
RP23-128M23.2	Lrrc4b	0.891812	2.51963e-08
RP23-128M23.2	Ppp1r2	0.88654	3.96421e-08
RP23-128M23.2	Pcdhb16	0.898901	1.31884e-08
RP23-128M23.2	Nat8l	0.926386	6.20882e-10
RP23-128M23.2	Morc2b	0.885414	4.35442e-08
RP23-128M23.2	Pcmtd1	0.928931	4.41458e-10
RP23-128M23.2	Il1rapl1	0.889548	3.06944e-08
RP23-128M23.2	Robo2	0.909257	4.67775e-09
RP23-128M23.2	Gon4l	0.881449	6.01534e-08
RP23-128M23.2	Irs1	0.948868	1.78396e-11
RP23-128M23.2	Them6	0.913829	2.84415e-09
RP23-128M23.2	Sipa1	0.894239	2.02917e-08
RP23-128M23.2	Chd6	0.948811	1.80341e-11
RP23-128M23.2	Nsd2	0.957063	3.21849e-12
RP23-128M23.2	Kcnc1	0.923347	9.18635e-10
RP23-128M23.2	Grin2a	0.888847	3.26007e-08
RP23-128M23.2	Pclo	0.927113	5.63954e-10
RP23-128M23.2	Kcnc3	0.913185	3.05552e-09
RP23-128M23.2	Celsr2	0.904672	7.50972e-09
RP23-128M23.2	Fam8a1	0.882295	5.62017e-08
RP23-128M23.2	Ank3	0.904136	7.92476e-09
RP23-128M23.2	Vma21	0.933499	2.31603e-10
RP23-128M23.2	Csnk1g3	0.918091	1.74389e-09
RP23-128M23.2	Fat3	0.914811	2.54672e-09
RP23-128M23.2	Nxpe3	0.884157	4.83038e-08
RP23-128M23.2	Erich3	0.881126	6.17287e-08
RP23-128M23.2	Dact3	0.948067	2.07693e-11
RP23-128M23.2	Purb	0.929268	4.2156e-10
RP23-394E9.1	Fam163a	0.946148	2.96189e-11
RP23-394E9.1	Mmp9	0.895408	1.82487e-08
RP23-394E9.1	Shc3	0.91405	2.77468e-09
RP23-394E9.1	Tmem50b	0.904928	7.31856e-09
RP23-394E9.1	Satb1	0.908347	5.14873e-09
RP23-394E9.1	Gpcpd1	0.885917	4.17617e-08
RP23-394E9.1	Wnt2b	0.978357	3.72312e-15
RP23-394E9.1	Kcnab2	0.941655	6.47709e-11
RP23-394E9.1	Vamp1	0.894703	1.94572e-08
RP23-394E9.1	Chrna6	0.886559	3.95799e-08
RP23-394E9.1	Chrnb3	0.939903	8.64302e-11
RP23-394E9.1	Rasgrp2	0.933554	2.29731e-10
RP23-394E9.1	Pcdh8	0.915515	2.35101e-09
RP23-394E9.1	Sstr4	0.891664	2.55278e-08
RP23-394E9.1	Mgarp	0.920213	1.35335e-09
RP23-394E9.1	Ak5	0.894639	1.95715e-08
RP23-394E9.1	Ndp	0.966774	2.58007e-13
RP23-394E9.1	Elmod1	0.903607	8.35455e-09
RP23-394E9.1	Bend6	0.892323	2.40853e-08
RP23-394E9.1	Tmem232	0.916848	2.01665e-09
RP23-394E9.1	Rimkla	0.887112	3.77797e-08
RP23-394E9.1	Omg	0.926762	5.90881e-10
RP23-394E9.1	Kctd19	0.940314	8.08415e-11
RP23-394E9.1	Cbln4	0.903641	8.32638e-09
RP23-207P21.2	Dnmt3l	0.891761	2.53096e-08
RP23-207P21.2	Crabp2	0.952034	9.5389e-12
RP23-207P21.2	Gpnmb	0.914584	2.61291e-09
RP23-207P21.2	Siah3	0.919312	1.50843e-09
XLOC_001850	Slc35f6	0.88678	3.88509e-08
XLOC_001850	Tpbg	0.890532	2.81866e-08
XLOC_001850	Adamtsl5	0.884588	4.66203e-08
XLOC_001850	Athl1	0.894489	1.98389e-08
XLOC_011251	RP23-78D19.4	0.882648	5.46224e-08
XLOC_013139	Hspa12a	0.931939	2.90108e-10
XLOC_013139	Pnkd	0.880345	6.56837e-08
XLOC_013139	Grin1	0.892148	2.44611e-08
XLOC_013139	Gpcpd1	0.919073	1.55207e-09
XLOC_013139	Extl2	0.899193	1.28282e-08
XLOC_013139	Hcrtr1	0.920278	1.34274e-09
XLOC_013139	Kcnab2	0.881095	6.18832e-08
XLOC_013139	Chrna6	0.938406	1.09852e-10
XLOC_013139	Chrnb3	0.899192	1.283e-08
XLOC_013139	Sgpp2	0.938527	1.07764e-10
XLOC_013139	Rasgrp2	0.917153	1.94651e-09
XLOC_013139	Mgll	0.899033	1.30243e-08
XLOC_013139	Lgi3	0.917307	1.91177e-09
XLOC_013139	Ina	0.881689	5.90067e-08
XLOC_013139	Lrrn1	0.900052	1.18192e-08
XLOC_013139	Slc35f1	0.946336	2.8619e-11
XLOC_013139	Kcna2	0.917325	1.90776e-09
XLOC_013139	Elmod1	0.886869	3.85633e-08
XLOC_013139	Myo3b	0.886479	3.98453e-08
XLOC_013139	Bend6	0.91347	2.96051e-09
XLOC_013139	Mapk10	0.920377	1.3268e-09
XLOC_013139	Lrrc49	0.891615	2.56379e-08
XLOC_013139	Omg	0.883668	5.02759e-08
XLOC_013139	Rit2	0.891031	2.69844e-08
XLOC_019016	Tacr1	0.894058	2.06262e-08
XLOC_019016	Stra6	0.955658	4.41533e-12
XLOC_019016	RP23-78D19.4	0.898035	1.43096e-08
XLOC_019016	RP23-11O22.12	0.88436	4.75063e-08
XLOC_019271	Ckb	0.949552	1.56375e-11
XLOC_019271	Capns1	-0.895511	1.80774e-08
XLOC_019271	Elavl3	-0.909985	4.32902e-09
XLOC_019271	Tpr	-0.891792	2.52421e-08
XLOC_019271	Rps15a	-0.913721	2.87868e-09
XLOC_019271	Ccdc12	-0.890261	2.88582e-08
XLOC_019271	Dynll2	-0.88346	5.11365e-08
XLOC_019271	Rock2	-0.889266	3.14502e-08
XLOC_019271	Ddx52	-0.897143	1.55525e-08
XLOC_019271	Vamp2	0.89343	2.18226e-08
XLOC_019271	Npc2	-0.896172	1.70143e-08
XLOC_019271	Itm2b	0.904425	7.69881e-09
XLOC_019271	Tmbim6	-0.902547	9.27768e-09
XLOC_019271	Sncg	0.9194	1.49256e-09
XLOC_019271	Chd1	-0.914881	2.52667e-09
XLOC_019271	Etf1	-0.905057	7.22372e-09
XLOC_019271	Fth1	0.918837	1.59636e-09
XLOC_019271	Rtn3	0.911645	3.61917e-09
XLOC_019271	Klc2	-0.887714	3.5907e-08
XLOC_019271	Rhbdl1	0.88091	6.27993e-08
XLOC_019271	Ube2w	-0.92971	3.96685e-10
XLOC_019271	Eif5b	-0.917604	1.84662e-09
XLOC_019271	Plekhb2	0.968464	1.54171e-13
XLOC_019271	Atp1b1	0.890688	2.78053e-08
XLOC_019271	Stxbp1	0.904667	7.51363e-09
XLOC_019271	Dnm1	0.888029	3.49604e-08
XLOC_019271	Olfm1	0.901069	1.07175e-08
XLOC_019271	Rab22a	-0.896276	1.68513e-08
XLOC_019271	Atp9a	0.88294	5.33454e-08
XLOC_019271	Aimp1	-0.920975	1.23358e-09
XLOC_019271	Pip5k1a	-0.897274	1.53642e-08
XLOC_019271	Acot7	0.898936	1.31445e-08
XLOC_019271	Rheb	-0.89095	2.71766e-08
XLOC_019271	Pex14	-0.886181	4.08498e-08
XLOC_019271	Dusp11	-0.90144	1.03379e-08
XLOC_019271	Mef2a	-0.886417	4.00514e-08
XLOC_019271	Rps3	-0.920069	1.37714e-09
XLOC_019271	Cx3cl1	0.909732	4.44759e-09
XLOC_019271	Pin1	-0.892837	2.30093e-08
XLOC_019271	Anp32a	-0.899531	1.24228e-08
XLOC_019271	Tomm6	0.899489	1.24724e-08
XLOC_019271	Ppp3r1	0.939511	9.20825e-11
XLOC_019271	Ino80	-0.88025	6.61806e-08
XLOC_019271	Myl12b	0.906374	6.31717e-09
XLOC_019271	Calm2	0.918795	1.60435e-09
XLOC_019271	Nop14	-0.897708	1.47552e-08
XLOC_019271	Trmt6	-0.88288	5.36062e-08
XLOC_019271	Ubn1	-0.914778	2.55639e-09
XLOC_019271	Ncoa7	-0.91687	2.01161e-09
XLOC_019271	Atp1a3	0.882938	5.33549e-08
XLOC_019271	Map7d2	-0.932229	2.78347e-10
XLOC_019271	RP23-359B23.5	-0.939948	8.58098e-11
XLOC_019271	Prrt2	0.921221	1.1969e-09
XLOC_019271	Zfp553	-0.907112	5.85487e-09
XLOC_019271	RP23-216P14.8	-0.919756	1.43019e-09
XLOC_019271	Yod1	-0.91362	2.91136e-09
XLOC_019271	Fgfbp3	-0.905239	7.09184e-09
XLOC_019271	Rps8	-0.911163	3.8139e-09
XLOC_019271	Cxx1c	0.9055	6.90685e-09
XLOC_019271	Atpif1	0.889986	2.95548e-08
XLOC_019271	Vapb	-0.881218	6.12744e-08
XLOC_019271	Agap1	-0.914189	2.7318e-09
XLOC_019271	R3hdm1	-0.902516	9.30639e-09
XLOC_019271	Phactr2	-0.887631	3.61589e-08
XLOC_019271	Cycs	-0.882533	5.51337e-08
XLOC_019271	Ppia	0.890435	2.84253e-08
XLOC_019271	Sept5	0.891384	2.61624e-08
XLOC_019271	Eif2s2	-0.917912	1.78108e-09
XLOC_019271	Ywhaq	0.950479	1.30394e-11
XLOC_019271	Bbip1	-0.898728	1.34063e-08
XLOC_019271	Cdk5r2	-0.885418	4.3532e-08
XLOC_019271	Hspa1a	-0.890028	2.94465e-08
XLOC_019271	RP23-356J2.13	0.886958	3.82732e-08
XLOC_019271	Pcdhac2	0.896779	1.60869e-08
XLOC_020187	Cnmd	0.911058	3.85743e-09
XLOC_020187	Rassf6	0.909956	4.34255e-09
XLOC_020187	Aox4	0.886689	3.91483e-08
XLOC_020187	Kctd19	0.904711	7.48031e-09
XLOC_020958	Fgf12	0.892022	2.47339e-08
XLOC_020964	Ifrd1	0.894532	1.97621e-08
XLOC_020964	Cstb	0.914292	2.70023e-09
XLOC_020964	Hmox1	0.972456	4.04924e-14
XLOC_020964	Slc3a2	0.942115	5.99551e-11
XLOC_020964	Cars	0.899831	1.20727e-08
XLOC_020964	Cd68	0.908107	5.27972e-09
XLOC_020964	Rars	0.921686	1.13031e-09
XLOC_020964	Tars	0.887792	3.56708e-08
XLOC_020964	Pmm1	0.934546	1.98491e-10
XLOC_020964	Phf10	0.89782	1.46014e-08
XLOC_020964	Tnfrsf12a	0.953854	6.52851e-12
XLOC_020964	Hspa9	0.907862	5.41663e-09
XLOC_020964	Nars	0.885085	4.47499e-08
XLOC_020964	Psat1	0.956547	3.61872e-12
XLOC_020964	Sat1	0.901952	9.83486e-09
XLOC_020964	Shmt2	0.928769	4.5131e-10
XLOC_020964	Ddit3	0.933204	2.4178e-10
XLOC_020964	Cyb5r1	0.913419	2.97739e-09
XLOC_020964	Atf3	0.8939	2.09224e-08
XLOC_020964	Ttll11	0.898689	1.34554e-08
XLOC_020964	Chac1	0.942971	5.18405e-11
XLOC_020964	Hax1	0.915161	2.44768e-09
XLOC_020964	Arhgef2	0.900513	1.13076e-08
XLOC_020964	Creb3	0.92292	9.69408e-10
XLOC_020964	Mknk1	0.937971	1.17635e-10
XLOC_020964	Azin2	0.920691	1.27698e-09
XLOC_020964	Yars	0.948486	1.91889e-11
XLOC_020964	Psmc2	0.886784	3.8839e-08
XLOC_020964	Asns	0.887199	3.7504e-08
XLOC_020964	Gpnmb	0.918223	1.71681e-09
XLOC_020964	Psmd8	0.926045	6.49317e-10
XLOC_020964	Eif3c	0.890999	2.70613e-08
XLOC_020964	Cox6a2	0.925029	7.41132e-10
XLOC_020964	Slc7a3	0.942811	5.32772e-11
XLOC_020964	Herpud1	0.932707	2.59853e-10
XLOC_020964	Aars	0.908183	5.23763e-09
XLOC_020964	Xpot	0.880406	6.53669e-08
XLOC_020964	Clic4	0.951228	1.12317e-11
XLOC_020964	Atp6v1g1	0.91436	2.67971e-09
XLOC_020964	Nacad	0.920414	1.3208e-09
XLOC_020964	Lonp1	0.949828	1.48191e-11
XLOC_020964	Krtcap2	0.888837	3.26289e-08
XLOC_020964	Tom1	0.886479	3.98446e-08
XLOC_020964	Cyp4f16	0.888469	3.36729e-08
XLOC_020964	Phgdh	0.961988	9.71371e-13
XLOC_020964	Lgals1	0.911169	3.81118e-09
XLOC_020964	RP23-375N21.2	0.932143	2.81806e-10
XLOC_021844	Hlf	0.94041	7.95821e-11
XLOC_021844	Sod2	0.909875	4.38047e-09
XLOC_021844	Cox4i2	0.93268	2.60851e-10
XLOC_021844	Adgrl1	0.881345	6.06581e-08
XLOC_021844	Cacnb4	0.954887	5.22874e-12
XLOC_021844	Akt3	0.924448	7.98616e-10
XLOC_021844	Ppp2r5e	0.881461	6.0096e-08
XLOC_021844	Cacna1i	0.899034	1.30238e-08
XLOC_021844	Prkdc	0.890148	2.91417e-08
XLOC_021844	Ncam2	0.902398	9.41447e-09
XLOC_021844	Stard4	0.906952	5.95257e-09
XLOC_021844	Tbl1x	0.887745	3.58108e-08
XLOC_021844	Cnksr2	0.974587	1.82591e-14
XLOC_021844	Cplx2	0.912048	3.46336e-09
XLOC_021844	Epha4	0.893831	2.10513e-08
XLOC_021844	Efna3	0.918711	1.62056e-09
XLOC_021844	Ptprd	0.915141	2.45318e-09
XLOC_021844	Hook1	0.892729	2.32328e-08
XLOC_021844	Cntn6	0.889552	3.0685e-08
XLOC_021844	Atrx	0.886227	4.06947e-08
XLOC_021844	Dlc1	0.8843	4.77406e-08
XLOC_021844	Cdh11	0.897034	1.57108e-08
XLOC_021844	B3galt2	0.912387	3.33726e-09
XLOC_021844	Ppp1r21	0.897279	1.53571e-08
XLOC_021844	Dhcr24	0.889674	3.03636e-08
XLOC_021844	Vps13c	0.885845	4.2011e-08
XLOC_021844	Mgat5	0.897558	1.49624e-08
XLOC_021844	Ttll7	0.900703	1.11033e-08
XLOC_021844	Kcnk9	0.880691	6.3904e-08
XLOC_021844	Arap2	0.918012	1.76011e-09
XLOC_021844	Camk4	0.921928	1.09705e-09
XLOC_021844	Dnm3	0.911309	3.75412e-09
XLOC_021844	Hey1	0.902427	9.38797e-09
XLOC_021844	Elmo1	0.954349	5.87323e-12
XLOC_021844	Wnk3	0.889974	2.95849e-08
XLOC_021844	Shtn1	0.971638	5.4066e-14
XLOC_021844	Ptchd4	0.887292	3.72102e-08
XLOC_021844	Cxxc4	0.88912	3.18467e-08
XLOC_021844	Prkce	0.921031	1.22502e-09
XLOC_021844	Pcdh10	0.917632	1.8406e-09
XLOC_021844	Plcb1	0.912402	3.33143e-09
XLOC_021844	Pcmtd1	0.885616	4.28192e-08
XLOC_021844	Il1rapl1	0.969582	1.0795e-13
XLOC_021844	Robo2	0.916875	2.0104e-09
XLOC_021844	Asap2	0.902979	8.89059e-09
XLOC_021844	Tln2	0.910161	4.24837e-09
XLOC_021844	Chd6	0.909068	4.7722e-09
XLOC_021844	Kcnh7	0.948155	2.04281e-11
XLOC_021844	Pclo	0.896836	1.60026e-08
XLOC_021844	Myt1l	0.92174	1.12276e-09
XLOC_021844	AC104325.1	0.927943	5.04691e-10
XLOC_021844	2900055J20Rik	0.902407	9.40613e-09
XLOC_021844	Vma21	0.906167	6.45258e-09
XLOC_021844	Ano3	0.890961	2.71501e-08
XLOC_021844	Scn2a1	0.90028	1.15643e-08
XLOC_021844	Erich3	0.945646	3.24262e-11
XLOC_023165	Ttc33	0.906532	6.2157e-09
XLOC_023165	Rcan1	0.893197	2.22833e-08
XLOC_023165	Dok5	0.898466	1.37417e-08
XLOC_023165	Arhgap33	0.893913	2.08971e-08
XLOC_023165	Mmp12	0.942542	5.57737e-11
XLOC_023277	Slamf9	0.889341	3.12469e-08
XLOC_024440	Shc3	0.880409	6.5353e-08
XLOC_024440	Cnmd	0.898854	1.32468e-08
XLOC_024440	Tmem50b	0.923543	8.96196e-10
XLOC_024440	Wnt2b	0.948683	1.84815e-11
XLOC_024440	Kcnab2	0.936705	1.43224e-10
XLOC_024440	Rassf6	0.887872	3.54274e-08
XLOC_024440	Vamp1	0.903416	8.51459e-09
XLOC_024440	Chrnb3	0.897934	1.44462e-08
XLOC_024440	Sstr4	0.886505	3.97583e-08
XLOC_024440	Mgarp	0.904086	7.9647e-09
XLOC_024440	Ak5	0.888183	3.4503e-08
XLOC_024440	Ndp	0.930581	3.51476e-10
XLOC_024440	Tmem232	0.892207	2.43337e-08
XLOC_024440	Rtn4rl2	0.896177	1.70062e-08
XLOC_024440	Kctd19	0.919535	1.46869e-09
XLOC_025013	Crabp2	0.939859	8.70524e-11
XLOC_025013	Csrp3	0.935711	1.66677e-10
XLOC_025013	Siah3	0.892388	2.39458e-08
XLOC_025164	Mnx1	0.950906	1.19794e-11
XLOC_025164	Aldoc	0.888138	3.46375e-08
XLOC_025164	Chga	0.895173	1.86447e-08
XLOC_025164	Gpcpd1	0.887288	3.72248e-08
XLOC_025164	Wnt2b	0.881558	5.96326e-08
XLOC_025164	Kcnab2	0.928999	4.37379e-10
XLOC_025164	Vamp1	0.900449	1.1378e-08
XLOC_025164	Rasgrp2	0.899057	1.29953e-08
XLOC_025164	Sstr4	0.936725	1.42778e-10
XLOC_025164	Rimkla	0.899786	1.21238e-08
XLOC_025164	Omg	0.914673	2.58683e-09
XLOC_025164	Kctd19	0.882892	5.35547e-08
XLOC_025164	Cbln4	0.892049	2.46745e-08
XLOC_026626	Ucn	0.923597	8.90104e-10
XLOC_027651	Rgs20	0.905849	6.66575e-09
XLOC_027651	Ap1s1	0.890109	2.92406e-08
XLOC_027651	Mthfd2	0.904209	7.86726e-09
XLOC_027651	Dnttip1	0.90312	8.768e-09
XLOC_027651	Stc2	0.893548	2.15941e-08
XLOC_027651	Nmt1	0.894023	2.06919e-08
XLOC_027651	Ednrb	0.882053	5.73072e-08
XLOC_027651	Chaf1b	0.927018	5.7113e-10
XLOC_027651	Lars	0.926767	5.90508e-10
XLOC_027651	Atf3	0.900653	1.11568e-08
XLOC_027651	Smox	0.899591	1.23517e-08
XLOC_027651	Mcub	0.904346	7.75974e-09
XLOC_027651	Ubap1	0.901047	1.07394e-08
XLOC_027651	Sesn2	0.912892	3.15656e-09
XLOC_027651	G3bp2	-0.927857	5.1058e-10
XLOC_027651	Psph	0.908499	5.06725e-09
XLOC_027651	Anxa3	0.927975	5.02535e-10
XLOC_027651	Tes	0.9615	1.10132e-12
XLOC_027651	Gas6	0.889042	3.20602e-08
XLOC_027651	Eif4ebp1	0.895622	1.78957e-08
XLOC_027651	Trib3	0.927949	5.04306e-10
XLOC_027651	Gadd45a	0.927537	5.32954e-10
XLOC_027651	Tex264	0.905176	7.13731e-09
XLOC_027651	Krtcap2	0.905392	6.98324e-09
XLOC_027651	Lix1	0.891331	2.6286e-08
XLOC_027651	Timm8a1	0.936177	1.55277e-10
XLOC_027651	Lgals3	0.951998	9.6109e-12
XLOC_027651	Cebpb	0.900168	1.16886e-08
XLOC_027651	Nfil3	0.913892	2.8243e-09
XLOC_027651	Zfp945	0.908505	5.0641e-09
XLOC_027651	Pop5	0.892152	2.44521e-08
XLOC_027651	Tbpl1	0.932825	2.55458e-10
XLOC_027651	Nup62	0.898049	1.42911e-08
XLOC_032509	Hlf	0.92006	1.3787e-09
XLOC_032509	Cox4i2	0.9528	8.14748e-12
XLOC_032509	Cacnb4	0.888025	3.49703e-08
XLOC_032509	Cnksr2	0.909376	4.61894e-09
XLOC_032509	Efna3	0.928661	4.58037e-10
XLOC_032509	Cntn6	0.911777	3.56769e-09
XLOC_032509	Ppp1r21	0.880046	6.72569e-08
XLOC_032509	Hey1	0.898359	1.38805e-08
XLOC_032509	Elmo1	0.908841	4.88798e-09
XLOC_032509	Shtn1	0.884035	4.8788e-08
XLOC_032509	Plcb1	0.890695	2.77885e-08
XLOC_032509	Il1rapl1	0.911963	3.49588e-09
XLOC_032509	Tln2	0.901607	1.01717e-08
XLOC_032509	Myt1l	0.883822	4.96451e-08
XLOC_032509	AC104325.1	0.916427	2.11727e-09
XLOC_032509	Vma21	0.899711	1.22115e-08
XLOC_032509	Ano3	0.881048	6.21137e-08
XLOC_032509	Erich3	0.94032	8.07645e-11
XLOC_036292	Arhgap28	0.960368	1.46484e-12
XLOC_036292	Rin1	0.892237	2.42679e-08
XLOC_036292	Extl1	0.889086	3.19403e-08
XLOC_036292	Ggta1	0.943759	4.52619e-11
XLOC_036292	Colec10	0.925115	7.32923e-10
XLOC_036292	Sphk1	0.892474	2.37639e-08
XLOC_040297	Mmp9	0.925152	7.29421e-10
XLOC_040297	Slc6a11	0.891208	2.65713e-08
XLOC_040297	Pcdh8	0.882699	5.43958e-08
XLOC_040297	Lypd6	0.885806	4.21485e-08
XLOC_040297	Inadl	0.881852	5.8243e-08
XLOC_048151	Dgke	0.91655	2.0875e-09
XLOC_048151	Phyhip	0.946824	2.61748e-11
XLOC_048151	Atn1	0.886878	3.85342e-08
XLOC_048151	Ncoa2	0.894493	1.98312e-08
XLOC_048151	Sod2	0.944435	4.02199e-11
XLOC_048151	Bcr	0.944027	4.31961e-11
XLOC_048151	Scarf2	0.907929	5.37863e-09
XLOC_048151	Adgrl1	0.943871	4.43891e-11
XLOC_048151	Rabl6	0.880835	6.31777e-08
XLOC_048151	Nlk	0.885489	4.32748e-08
XLOC_048151	Cacnb4	0.885087	4.47425e-08
XLOC_048151	Appbp2	0.899446	1.25241e-08
XLOC_048151	Cacng2	0.884507	4.69329e-08
XLOC_048151	Akt3	0.938371	1.10452e-10
XLOC_048151	Sptbn1	0.890161	2.91092e-08
XLOC_048151	Acaca	0.896727	1.61643e-08
XLOC_048151	Sptb	0.897832	1.45851e-08
XLOC_048151	Six6os1	0.889605	3.05448e-08
XLOC_048151	Six6	0.932973	2.50021e-10
XLOC_048151	Col4a3bp	0.943319	4.88375e-11
XLOC_048151	Jmy	0.943841	4.46216e-11
XLOC_048151	Nkiras1	0.94154	6.60255e-11
XLOC_048151	Carmil3	0.904421	7.70155e-09
XLOC_048151	Cacna1i	0.898457	1.37537e-08
XLOC_048151	Prkdc	0.895881	1.74749e-08
XLOC_048151	Scn8a	0.908229	5.21269e-09
XLOC_048151	Tpgs2	0.91551	2.35224e-09
XLOC_048151	Cnnm1	0.909071	4.77062e-09
XLOC_048151	Tbl1x	0.903842	8.16128e-09
XLOC_048151	R3hdm2	0.89862	1.35431e-08
XLOC_048151	Arhgef9	0.928054	4.97256e-10
XLOC_048151	Epha4	0.887059	3.79498e-08
XLOC_048151	Kifap3	0.917687	1.82862e-09
XLOC_048151	Ppm1l	0.88062	6.42685e-08
XLOC_048151	Smad9	0.948417	1.94403e-11
XLOC_048151	Nbea	0.950789	1.2263e-11
XLOC_048151	Ash1l	0.905492	6.91267e-09
XLOC_048151	Prkaa2	0.902654	9.18072e-09
XLOC_048151	Eif4g3	0.907198	5.80311e-09
XLOC_048151	Adgrb2	0.909233	4.68949e-09
XLOC_048151	Per3	0.937167	1.33368e-10
XLOC_048151	St8sia1	0.890709	2.77546e-08
XLOC_048151	Herc2	0.93082	3.39889e-10
XLOC_048151	Psd3	0.895508	1.80825e-08
XLOC_048151	Sipa1l3	0.895284	1.8456e-08
XLOC_048151	Fam98c	0.912105	3.4419e-09
XLOC_048151	Pgm2l1	0.907324	5.72777e-09
XLOC_048151	Atp2b3	0.929181	4.26614e-10
XLOC_048151	Tenm3	0.888695	3.30295e-08
XLOC_048151	Crebl2	0.886949	3.83024e-08
XLOC_048151	Scaf11	0.890302	2.87566e-08
XLOC_048151	Gabrb3	0.88022	6.63395e-08
XLOC_048151	Tulp4	0.922671	1.00014e-09
XLOC_048151	Sncb	0.900451	1.13753e-08
XLOC_048151	Dhcr24	0.913453	2.96601e-09
XLOC_048151	Vps13c	0.93871	1.04679e-10
XLOC_048151	Mgat5	0.917381	1.89544e-09
XLOC_048151	Ttll7	0.913734	2.87435e-09
XLOC_048151	Ralgapa2	0.895892	1.74572e-08
XLOC_048151	Fam13a	0.893442	2.17989e-08
XLOC_048151	Wnk2	0.894273	2.02306e-08
XLOC_048151	Ncoa6	0.882327	5.60556e-08
XLOC_048151	Cbfa2t2	0.889611	3.05288e-08
XLOC_048151	Herc1	0.943184	4.99812e-11
XLOC_048151	Gabpb2	0.9048	7.41368e-09
XLOC_048151	Myo9a	0.916003	2.22317e-09
XLOC_048151	Dock3	0.942237	5.87355e-11
XLOC_048151	Srrm3	0.888012	3.50097e-08
XLOC_048151	Gnaz	0.895389	1.82805e-08
XLOC_048151	Dnm3	0.950969	1.18294e-11
XLOC_048151	Wnk3	0.939657	8.99454e-11
XLOC_048151	Shtn1	0.893898	2.09246e-08
XLOC_048151	Klhdc8a	0.897316	1.53042e-08
XLOC_048151	Pcdhb19	0.909843	4.39531e-09
XLOC_048151	Pgp	0.907522	5.61152e-09
XLOC_048151	Elfn2	0.931238	3.20464e-10
XLOC_048151	Pura	0.890933	2.72164e-08
XLOC_048151	Gpr22	0.944221	4.1758e-11
XLOC_048151	Cxxc4	0.918031	1.75614e-09
XLOC_048151	Prkce	0.894277	2.02231e-08
XLOC_048151	Dpy19l4	0.907194	5.80585e-09
XLOC_048151	B3gat1	0.908125	5.26954e-09
XLOC_048151	Vps13a	0.924631	7.80113e-10
XLOC_048151	Ppp1r2	0.894973	1.8986e-08
XLOC_048151	Flrt1	0.948643	1.86232e-11
XLOC_048151	Pcdhb16	0.920904	1.24423e-09
XLOC_048151	Cdk5r1	0.922574	1.01225e-09
XLOC_048151	Rltpr	0.91526	2.42032e-09
XLOC_048151	Pcmtd1	0.95725	3.08298e-12
XLOC_048151	Il1rapl1	0.893579	2.15329e-08
XLOC_048151	Nfic	0.907697	5.51048e-09
XLOC_048151	Irs1	0.904604	7.56138e-09
XLOC_048151	Fkbp2	0.88338	5.14724e-08
XLOC_048151	Sipa1	0.905915	6.621e-09
XLOC_048151	Chd6	0.926457	6.15122e-10
XLOC_048151	Nsd2	0.895287	1.84509e-08
XLOC_048151	Kcnc1	0.913304	3.01563e-09
XLOC_048151	Grin2a	0.903636	8.33009e-09
XLOC_048151	Kcnh7	0.884994	4.50872e-08
XLOC_048151	Pclo	0.944255	4.15046e-11
XLOC_048151	Kcnc3	0.890842	2.74339e-08
XLOC_048151	Celsr2	0.939518	9.19873e-11
XLOC_048151	Fam8a1	0.904065	7.98159e-09
XLOC_048151	Scn2b	0.929247	4.22761e-10
XLOC_048151	Vma21	0.933179	2.42671e-10
XLOC_048151	Fat3	0.911244	3.78032e-09
XLOC_048151	Nxpe3	0.924678	7.75364e-10
XLOC_048151	Erich3	0.880241	6.62266e-08
XLOC_048151	Dact3	0.899032	1.30257e-08
XLOC_048151	Cbx6	0.88726	3.73119e-08
XLOC_048151	Purb	0.88994	2.9673e-08

## Sheet: Injured ooDSGC vs Injured ipRGC
Lncrna_Gene_Name	Correlated mRNA	Pearson Correlation Coefficient	P-Value
RP23-83I13.10	Sdc2	0.926171	6.38724e-10
RP23-83I13.10	Itm2c	0.905412	6.96907e-09
RP23-83I13.10	AC132242.1	0.91232	3.36186e-09
Meg3	Kmt2a	0.932988	2.495e-10
Meg3	Ocel1	0.90171	1.00703e-08
Meg3	Braf	0.90853	5.05044e-09
Meg3	Nfat5	0.941842	6.27691e-11
Meg3	Eno2	-0.944178	4.2071e-11
Meg3	Eif4g2	-0.892168	2.44171e-08
Meg3	Cs	-0.907005	5.92022e-09
Meg3	Atp6v1b2	-0.959862	1.65929e-12
Meg3	Ppp2r1a	-0.941915	6.2005e-11
Meg3	Nav1	0.940367	8.01395e-11
Meg3	Kdsr	0.951114	1.14917e-11
Meg3	Timm23	-0.953768	6.64981e-12
Meg3	Hspa8	-0.976515	8.36e-15
Meg3	Chd3	0.943633	4.62567e-11
Meg3	G3bp1	0.912902	3.15297e-09
Meg3	RP23-92G13.4	0.933195	2.42104e-10
Meg3	Arfgef3	0.946209	2.92894e-11
Meg3	Serinc1	-0.973494	2.76923e-14
Meg3	Rtn4	0.918752	1.61273e-09
Meg3	Prkar1a	-0.967886	1.8441e-13
Meg3	Spag9	0.891973	2.4841e-08
Meg3	Pnn	0.914169	2.738e-09
Meg3	Snapc1	0.900438	1.13895e-08
Meg3	Ylpm1	0.943923	4.39894e-11
Meg3	Hsp90aa1	-0.882056	5.72962e-08
Meg3	Klc1	-0.961064	1.23044e-12
Meg3	Ssr1	0.927712	5.20618e-10
Meg3	Rgs7bp	0.88052	6.47785e-08
Meg3	Bap1	-0.889175	3.16961e-08
Meg3	Wbp4	0.937009	1.36672e-10
Meg3	Dpysl2	0.936223	1.54198e-10
Meg3	Zbtb20	0.896184	1.69946e-08
Meg3	Ap2m1	-0.960025	1.59417e-12
Meg3	Atp6v0c	-0.916985	1.9849e-09
Meg3	Prepl	-0.935105	1.8261e-10
Meg3	Prrc2a	0.950187	1.38125e-11
Meg3	Fam89b	-0.904267	7.82124e-09
Meg3	Smc3	0.880421	6.52872e-08
Meg3	Atp5b	-0.936605	1.45449e-10
Meg3	Inpp4a	0.930539	3.53565e-10
Meg3	Nucks1	0.952912	7.95948e-12
Meg3	Xpr1	0.960025	1.5942e-12
Meg3	Nmt2	0.953536	6.9837e-12
Meg3	Epb41l1	0.928793	4.49846e-10
Meg3	Ash1l	0.914732	2.56963e-09
Meg3	Cisd2	0.973907	2.37125e-14
Meg3	Ppp2r2c	0.915246	2.42422e-09
Meg3	Grpel1	0.90814	5.26169e-09
Meg3	Sparcl1	-0.917826	1.79917e-09
Meg3	Hnrnpdl	0.880086	6.7044e-08
Meg3	Kdm2b	0.940932	7.30341e-11
Meg3	Luc7l2	0.948837	1.79458e-11
Meg3	Ptms	0.90758	5.57758e-09
Meg3	Crtc3	0.936833	1.40416e-10
Meg3	Aldoa	-0.938947	1.00799e-10
Meg3	Syp	-0.884085	4.85912e-08
Meg3	Sh3rf1	0.898104	1.42168e-08
Meg3	Sesn3	0.894708	1.94496e-08
Meg3	Phip	0.915056	2.47696e-09
Meg3	Ireb2	0.919313	1.50834e-09
Meg3	Rasgrf1	-0.909882	4.37686e-09
Meg3	Ip6k2	0.916949	1.99319e-09
Meg3	Ank2	0.896031	1.72369e-08
Meg3	Mycbp2	0.942878	5.26699e-11
Meg3	Atp6v1h	-0.886791	3.8816e-08
Meg3	Setd5	0.930798	3.40977e-10
Meg3	Wbp2	-0.958652	2.22173e-12
Meg3	Myl12b	-0.884102	4.8521e-08
Meg3	Ap2b1	0.921842	1.10879e-09
Meg3	Pcdh17	0.899532	1.24214e-08
Meg3	Supt16	0.936804	1.41051e-10
Meg3	Ttyh3	0.960759	1.32848e-12
Meg3	Kmt2c	0.923119	9.45443e-10
Meg3	Gpr162	0.914104	2.75777e-09
Meg3	Srcin1	0.919023	1.56153e-09
Meg3	Zfhx3	0.885862	4.1952e-08
Meg3	Prrc2b	0.911821	3.5504e-09
Meg3	Pcsk1n	0.972766	3.61985e-14
Meg3	Tspyl4	-0.889868	2.98586e-08
Meg3	AC158971.1	0.92992	3.85323e-10
Meg3	Zfp292	0.91028	4.19471e-09
Meg3	Baz2a	0.92075	1.2679e-09
Meg3	Zfhx2	0.938357	1.10697e-10
Meg3	Iqsec3	0.891702	2.54416e-08
Meg3	Cpsf2	0.884238	4.79837e-08
Meg3	Git2	0.942966	5.1887e-11
Meg3	Alkbh5	0.906696	6.11196e-09
Meg3	Pura	0.922216	1.05844e-09
Meg3	Snhg11	0.961849	1.00707e-12
Meg3	Acp1	0.914386	2.67186e-09
Meg3	Cep295	0.910386	4.14706e-09
Meg3	Camk2n1	0.888442	3.37508e-08
Meg3	Tenm4	0.942443	5.67245e-11
Meg3	Kmt2d	0.934139	2.10808e-10
Meg3	Foxo3	0.924278	8.16159e-10
Meg3	Phf3	0.955224	4.8576e-12
Meg3	Eml5	0.88221	5.65869e-08
Meg3	B3gnt2	-0.905412	6.96907e-09
Meg3	Tnrc6a	0.885795	4.21862e-08
Meg3	Ddx17	0.925402	7.06131e-10
Meg3	Ebf1	0.909229	4.69148e-09
Meg3	Tspan7	-0.896789	1.60717e-08
Meg3	Spock2	0.958045	2.56378e-12
Meg3	Gm10053	-0.888959	3.22896e-08
Meg3	Kif13b	0.910417	4.13344e-09
Meg3	Kif1b	0.930003	3.80925e-10
Meg3	Eno1	-0.908607	5.00983e-09
Meg3	Ap3s2	0.89448	1.98546e-08
Meg3	Usmg5	-0.903468	8.47088e-09
Meg3	Rc3h2	0.943194	4.99021e-11
Meg3	Chd2	0.893476	2.1733e-08
Meg3	Ube2v1	-0.9651	4.18891e-13
Meg3	Syne1	0.882645	5.46344e-08
RP23-238L7.1	Zmiz1	0.882088	5.71476e-08
RP23-238L7.1	Suv420h1	0.901012	1.07765e-08
RP23-88A13.2	Stk32c	0.898111	1.42079e-08
RP23-88A13.2	Aig1	0.89763	1.48626e-08
RP23-88A13.2	Rora	0.914153	2.74292e-09
RP23-88A13.2	Tle3	0.926989	5.7336e-10
RP23-88A13.2	Iqsec3	0.883632	5.04243e-08
RP23-88A13.2	Fam110b	0.899373	1.26105e-08
RP23-88A13.2	Ebf1	0.906331	6.34547e-09
RP23-88A13.2	Mex3b	0.899464	1.25027e-08
AC121564.2	Ccdc124	0.882836	5.37944e-08
AC121564.2	Iglon5	0.91186	3.53559e-09
AC121564.2	Ddx52	0.881178	6.14698e-08
AC121564.2	Ylpm1	0.881795	5.85086e-08
AC121564.2	Rgs7bp	0.946811	2.62377e-11
AC121564.2	Atg3	0.8859	4.18212e-08
AC121564.2	Esrra	0.884826	4.57173e-08
AC121564.2	Mtx2	0.892197	2.43551e-08
AC121564.2	Wdr76	0.906107	6.49232e-09
AC121564.2	Dhx36	0.905066	7.21757e-09
AC121564.2	Zranb2	0.930691	3.46105e-10
AC121564.2	Fam168a	0.880716	6.3776e-08
AC121564.2	Syp	-0.891927	2.49423e-08
AC121564.2	Zrsr2	0.887458	3.66926e-08
AC121564.2	Trmt6	0.952423	8.80801e-12
AC121564.2	Sft2d3	0.907179	5.81472e-09
AC121564.2	Opcml	0.890921	2.72467e-08
AC121564.2	Yae1d1	0.884743	4.60299e-08
RP24-363O21.4	Ddah1	0.8953	1.84289e-08
RP24-363O21.4	Asph	0.891108	2.68033e-08
AC091465.2	Rnd2	0.891868	2.50727e-08
AC091465.2	Plxna3	0.905588	6.84515e-09
RP23-97O7.11	Enpp3	0.882623	5.47323e-08
RP23-97O7.11	Cd86	0.941747	6.37821e-11
RP23-97O7.11	Sele	0.927553	5.31834e-10
RP23-97O7.11	Vcam1	0.88408	4.86099e-08
RP23-97O7.11	Sema3f	0.899144	1.28887e-08
RP23-97O7.11	Ssc5d	0.890917	2.72554e-08
RP23-97O7.11	A930003A15Rik	0.907147	5.83371e-09
RP23-97O7.11	RP24-267I21.3	0.893271	2.21363e-08
RP23-305C1.1	Acyp1	0.913406	2.98152e-09
RP23-305C1.1	Rgs6	0.886034	4.13543e-08
RP23-305C1.1	Ppil1	0.886411	4.00715e-08
RP23-305C1.1	Ublcp1	0.888903	3.2446e-08
RP23-305C1.1	Pou4f1	0.884063	4.86749e-08
RP23-305C1.1	Suclg1	0.895986	1.73068e-08
RP23-305C1.1	Kcnj11	0.904692	7.49485e-09
Brip1os	Gtf2a1	0.920791	1.26154e-09
Brip1os	Retreg1	0.9447	3.83844e-11
Brip1os	Slc4a8	0.919374	1.49727e-09
Brip1os	Slc38a1	0.897651	1.48339e-08
Brip1os	Etf1	0.901561	1.02174e-08
Brip1os	Fam111a	0.893253	2.21716e-08
Brip1os	Larp1b	0.889957	2.9629e-08
Brip1os	Cgnl1	0.882967	5.32298e-08
Brip1os	Gcfc2	0.890973	2.71234e-08
Brip1os	Otud7b	0.886543	3.96328e-08
Brip1os	Nexn	0.884507	4.69338e-08
Brip1os	Rbpj	0.881661	5.91422e-08
Brip1os	Slc45a1	0.88253	5.51434e-08
Brip1os	Slc25a51	0.932839	2.54917e-10
Brip1os	Frmd3	0.88775	3.57972e-08
Brip1os	Rab11fip5	0.908904	4.85568e-09
Brip1os	Mrpl35	0.882776	5.40589e-08
Brip1os	Ado	0.902412	9.40133e-09
Tsix	Gpc3	0.886863	3.85815e-08
Ttc39aos1	Eno2	0.897932	1.44483e-08
Ttc39aos1	Eif4g2	0.912833	3.17717e-09
Ttc39aos1	Etv5	0.886464	3.98954e-08
Ttc39aos1	Mdh2	0.89082	2.74886e-08
Ttc39aos1	Dld	0.899435	1.2537e-08
Ttc39aos1	Pfkp	0.90412	7.93723e-09
Ttc39aos1	Hsp90aa1	0.901017	1.07711e-08
Ttc39aos1	Ctsb	0.909704	4.46105e-09
Ttc39aos1	Got1	0.885436	4.3465e-08
Ttc39aos1	Tpp1	0.891049	2.69437e-08
Ttc39aos1	Atp6ap2	0.889189	3.16578e-08
Ttc39aos1	Atp6v1h	0.905139	7.16414e-09
Ttc39aos1	Ghitm	0.918099	1.74224e-09
Ttc39aos1	Uqcrq	0.922762	9.88736e-10
Ttc39aos1	Hmga1	0.906106	6.49292e-09
RP23-471B6.2	Pcsk1	0.881655	5.91719e-08
RP23-471B6.2	Dlg1	0.905022	7.24945e-09
AC098736.3	Ido2	0.890013	2.94861e-08
AC098736.3	Ptger4	0.928734	4.53496e-10
Etohd2	Hap1	0.892292	2.41515e-08
Etohd2	Cd86	0.946439	2.80902e-11
Etohd2	Ssc5d	0.946235	2.91532e-11
Etohd2	Tmco3	0.938756	1.03917e-10
Etohd2	Thbs1	0.890888	2.73244e-08
Etohd2	Sh2d3c	0.924368	8.06871e-10
RP23-189E15.2	Ttbk1	0.921177	1.20335e-09
RP23-189E15.2	RP23-92G13.4	0.899078	1.29695e-08
RP23-189E15.2	Rtn4	0.897682	1.47909e-08
RP23-189E15.2	Gtf2a1	0.9415	6.64726e-11
RP23-189E15.2	Hcn1	0.919258	1.51826e-09
RP23-189E15.2	Retreg1	0.968988	1.3066e-13
RP23-189E15.2	Slc4a8	0.964058	5.59666e-13
RP23-189E15.2	Slc38a1	0.933334	2.37248e-10
RP23-189E15.2	Igf2r	0.913695	2.88706e-09
RP23-189E15.2	Etf1	0.897288	1.53446e-08
RP23-189E15.2	Larp1b	0.920195	1.35629e-09
RP23-189E15.2	Nceh1	0.887918	3.52907e-08
RP23-189E15.2	Kpna4	0.89375	2.12062e-08
RP23-189E15.2	Tmem56	0.925579	6.90056e-10
RP23-189E15.2	Zfp626	0.915232	2.42796e-09
RP23-189E15.2	Sez6l2	0.90471	7.48107e-09
RP23-189E15.2	Tle3	0.880106	6.69396e-08
RP23-189E15.2	Otud7b	0.92463	7.80148e-10
RP23-189E15.2	RP23-216P14.8	0.892472	2.37691e-08
RP23-189E15.2	Slc25a51	0.887695	3.59652e-08
RP23-189E15.2	Sv2c	0.894713	1.94404e-08
RP23-189E15.2	Rab11fip5	0.946649	2.70326e-11
RP23-189E15.2	Mrpl35	0.893556	2.15787e-08
RP23-189E15.2	Ado	0.931985	2.88243e-10
RP24-244P2.1	Dgcr14	0.886612	3.94033e-08
RP24-244P2.1	Hist1h2bc	0.886924	3.83843e-08
RP24-244P2.1	Mrm1	0.883797	4.97498e-08
RP24-244P2.1	Prmt3	0.900314	1.15265e-08
RP24-244P2.1	Ccdc122	0.883965	4.90697e-08
RP24-244P2.1	Htatip2	0.921282	1.18796e-09
RP24-244P2.1	Cyp4f16	0.880509	6.4835e-08
Neat1	Aff1	0.899081	1.29654e-08
RP24-492L15.3	Ispd	0.883184	5.22987e-08
Malat1	Coro1c	0.896131	1.70776e-08
Malat1	Gaa	0.882834	5.38069e-08
Malat1	Nr2e3	0.947901	2.14306e-11
Malat1	Tbc1d17	0.890821	2.74859e-08
Malat1	Ankrd46	0.890583	2.80614e-08
Malat1	Atp8b2	0.915199	2.43722e-09
RP23-344H4.1	Rhog	0.883843	4.95602e-08
2210008F06Rik	Taf8	0.888867	3.25447e-08
RP23-387P23.6	Nrip2	0.890727	2.77115e-08
RP23-387P23.6	Dnase2a	0.881344	6.06607e-08
RP23-387P23.6	Mthfd2	0.895419	1.82295e-08
RP23-387P23.6	Tex14	0.907622	5.55338e-09
RP23-387P23.6	Plekho1	0.89944	1.25307e-08
RP23-387P23.6	RP23-341K9.1	0.898952	1.31254e-08
RP23-387P23.6	Scd3	0.890371	2.85835e-08
RP23-387P23.6	Zfand2b	0.910943	3.90557e-09
RP23-387P23.6	Smox	0.881428	6.02578e-08
RP23-387P23.6	Tbc1d20	0.92754	5.32792e-10
RP23-387P23.6	Prss12	0.900386	1.1447e-08
RP23-387P23.6	Tln1	0.927393	5.43345e-10
RP23-387P23.6	Nudt9	0.892051	2.46703e-08
RP23-387P23.6	Psph	0.880596	6.43909e-08
RP23-387P23.6	Pqlc1	0.912481	3.30262e-09
RP23-387P23.6	Prss56	0.95371	6.73158e-12
RP23-387P23.6	Tex264	0.888958	3.22942e-08
RP23-387P23.6	Ticam1	0.920385	1.3255e-09
RP23-387P23.6	RP23-47P18.9	0.904623	7.54698e-09
RP23-387P23.6	Lix1	0.937878	1.19378e-10
RP23-387P23.6	Gprc5c	0.929537	4.06246e-10
RP23-387P23.6	Ier2	0.892286	2.41635e-08
RP23-387P23.6	Cebpb	0.88344	5.12203e-08
RP23-387P23.6	Mef2b	0.919632	1.4517e-09
RP24-75A18.3	Spc25	0.890938	2.72053e-08
RP24-75A18.3	Casq1	0.901937	9.84967e-09
RP24-75A18.3	Cd86	0.90258	9.24752e-09
RP24-75A18.3	Polr2d	0.921061	1.22057e-09
RP24-75A18.3	Prss35	0.901225	1.05567e-08
RP24-75A18.3	Car14	0.944727	3.81981e-11
RP24-75A18.3	Nfam1	0.90744	5.65963e-09
RP24-75A18.3	Sh2d3c	0.910052	4.29827e-09
RP24-75A18.3	Kdr	0.887697	3.59587e-08
RP24-75A18.3	Susd5	0.909474	4.57148e-09
RP24-75A18.3	Lrch4	0.890603	2.80135e-08
Tmem147os	Ap1m1	0.90525	7.08399e-09
Tmem147os	Cs	0.883786	4.97946e-08
Tmem147os	Ppp2r1a	0.896765	1.61071e-08
Tmem147os	Timm23	0.916292	2.1506e-09
Tmem147os	Serinc1	0.897798	1.46314e-08
Tmem147os	Klc1	0.880992	6.23936e-08
Tmem147os	Prepl	0.899372	1.26117e-08
Tmem147os	Atf7ip	-0.896559	1.64172e-08
Tmem147os	Crtc3	-0.888125	3.46756e-08
Tmem147os	Rasgrf1	0.910085	4.28297e-09
Tmem147os	Wbp2	0.885223	4.42391e-08
Tmem147os	Becn1	0.892219	2.43061e-08
Tmem147os	Cox6a1	0.883444	5.12018e-08
Tmem147os	B3gnt2	0.919847	1.41449e-09
Tmem147os	Gm10053	0.895123	1.87289e-08
Tmem147os	Usmg5	0.910968	3.89526e-09
Tmem147os	Ube2v1	0.894075	2.0594e-08
RP23-407B16.5	Igf1r	0.907697	5.51022e-09
RP23-407B16.5	Zfp318	0.916478	2.10483e-09
RP23-407B16.5	Zbtb4	0.887373	3.69576e-08
RP23-407B16.5	Acaca	0.882979	5.31764e-08
RP23-407B16.5	Cygb	0.901379	1.03995e-08
RP23-407B16.5	Adcy5	0.922788	9.85549e-10
RP23-407B16.5	Synj1	0.912669	3.23504e-09
RP23-407B16.5	Stard4	0.918635	1.63523e-09
RP23-407B16.5	Nbea	0.912258	3.38459e-09
RP23-407B16.5	Fbxw7	0.909972	4.3353e-09
RP23-407B16.5	Etnk1	0.910933	3.90992e-09
RP23-407B16.5	Pgm2l1	0.88712	3.77541e-08
RP23-407B16.5	Chic1	0.948925	1.76458e-11
RP23-407B16.5	Caskin1	0.926586	6.0475e-10
RP23-407B16.5	Gria2	0.900691	1.11157e-08
RP23-407B16.5	Pds5b	0.915966	2.23277e-09
RP23-407B16.5	Golgb1	0.902734	9.10891e-09
RP23-407B16.5	Fras1	0.884191	4.8168e-08
RP23-407B16.5	Unc13a	0.900356	1.14802e-08
RP23-407B16.5	Kcnk9	0.914647	2.59428e-09
RP23-407B16.5	Megf9	0.898073	1.42587e-08
RP23-407B16.5	Pitpnc1	0.887725	3.58739e-08
RP23-407B16.5	Gucy1a2	0.930822	3.39797e-10
RP23-407B16.5	Tcf20	0.888405	3.38565e-08
RP23-407B16.5	Scrt1	0.893664	2.13701e-08
RP23-407B16.5	Htr1b	0.948484	1.91949e-11
RP23-407B16.5	Kcnb1	0.932666	2.61372e-10
RP23-407B16.5	Ntrk2	0.917469	1.87604e-09
RP23-407B16.5	Casc4	0.910841	3.94902e-09
RP23-407B16.5	Galnt13	0.884078	4.86152e-08
RP23-407B16.5	Pclo	0.939079	9.8705e-11
RP23-407B16.5	Rai1	0.883377	5.14829e-08
RP23-407B16.5	Bmpr2	0.905844	6.66943e-09
RP23-407B16.5	Inafm1	0.89518	1.86323e-08
RP23-407B16.5	Igip	0.957729	2.7604e-12
RP23-230D17.7	Dixdc1	0.887768	3.57418e-08
Gm26825	RP23-472G22.1	0.927821	5.13047e-10
2700046G09Rik	Ckb	-0.925918	6.60204e-10
2700046G09Rik	Ocel1	0.931751	2.97996e-10
2700046G09Rik	Nfat5	0.926111	6.43727e-10
2700046G09Rik	Crkl	-0.887811	3.56116e-08
2700046G09Rik	Cdc42	-0.890094	2.92788e-08
2700046G09Rik	Ccdc124	0.895104	1.87621e-08
2700046G09Rik	Nav1	0.900663	1.11453e-08
2700046G09Rik	Iglon5	0.963	7.44903e-13
2700046G09Rik	Ttbk1	0.912459	3.31091e-09
2700046G09Rik	Hspa8	-0.894996	1.89474e-08
2700046G09Rik	G3bp1	0.909666	4.47885e-09
2700046G09Rik	Ywhah	-0.915477	2.36119e-09
2700046G09Rik	RP23-92G13.4	0.955698	4.37575e-12
2700046G09Rik	Arfgef3	0.908049	5.31199e-09
2700046G09Rik	Zwint	-0.902378	9.43276e-09
2700046G09Rik	Cep83	0.915812	2.27237e-09
2700046G09Rik	Rtn4	0.93518	1.80571e-10
2700046G09Rik	Prkar1a	-0.887823	3.55773e-08
2700046G09Rik	Vamp2	-0.893249	2.21801e-08
2700046G09Rik	Rtn1	-0.899218	1.27985e-08
2700046G09Rik	Snapc1	0.939047	9.92024e-11
2700046G09Rik	Ylpm1	0.902278	9.52646e-09
2700046G09Rik	Rgs7bp	0.9467	2.67803e-11
2700046G09Rik	Hcn1	0.935216	1.79582e-10
2700046G09Rik	Itm2b	-0.892283	2.41694e-08
2700046G09Rik	Slc4a8	0.910128	4.26361e-09
2700046G09Rik	Slc38a1	0.914213	2.72443e-09
2700046G09Rik	Atp6v0c	-0.927619	5.27161e-10
2700046G09Rik	Slc25a46	0.885926	4.17301e-08
2700046G09Rik	Etf1	0.892704	2.32842e-08
2700046G09Rik	Prrc2a	0.947084	2.4949e-11
2700046G09Rik	Cdc37l1	0.883057	5.28383e-08
2700046G09Rik	Esrra	0.958639	2.229e-12
2700046G09Rik	Zfhx4	0.882075	5.72044e-08
2700046G09Rik	Larp1b	0.890757	2.76388e-08
2700046G09Rik	Inpp4a	0.894696	1.94698e-08
2700046G09Rik	Nmt2	0.903261	8.64592e-09
2700046G09Rik	Mtx2	0.889976	2.95811e-08
2700046G09Rik	Wdr76	0.921614	1.14045e-09
2700046G09Rik	Epb41l1	0.88678	3.88527e-08
2700046G09Rik	Dhx36	0.891948	2.48954e-08
2700046G09Rik	Kpna4	0.891109	2.68006e-08
2700046G09Rik	Cisd2	0.912167	3.41867e-09
2700046G09Rik	Zranb2	0.887309	3.71591e-08
2700046G09Rik	Tmem234	0.895712	1.77474e-08
2700046G09Rik	Grpel1	0.890243	2.89044e-08
2700046G09Rik	Fam168a	0.909487	4.56506e-09
2700046G09Rik	Luc7l2	0.893471	2.17436e-08
2700046G09Rik	Zfp626	0.911844	3.54161e-09
2700046G09Rik	Syp	-0.914846	2.53659e-09
2700046G09Rik	Smarca4	0.92721	5.56754e-10
2700046G09Rik	Tle3	0.91161	3.63324e-09
2700046G09Rik	Mycbp2	0.893748	2.12092e-08
2700046G09Rik	Myl12b	-0.933245	2.40356e-10
2700046G09Rik	Ap2b1	0.89334	2.19988e-08
2700046G09Rik	Slain2	0.924646	7.78578e-10
2700046G09Rik	Trmt6	0.91829	1.70343e-09
2700046G09Rik	Srcin1	0.883412	5.13349e-08
2700046G09Rik	Otud7b	0.966538	2.76618e-13
2700046G09Rik	AC158971.1	0.915948	2.23737e-09
2700046G09Rik	Gramd1b	0.902544	9.28032e-09
2700046G09Rik	Zfhx2	0.904118	7.93883e-09
2700046G09Rik	Map7d2	0.90693	5.96635e-09
2700046G09Rik	Cpsf2	0.930808	3.40485e-10
2700046G09Rik	Git2	0.882662	5.45597e-08
2700046G09Rik	Alkbh5	0.887195	3.75174e-08
2700046G09Rik	Sft2d3	0.926443	6.16271e-10
2700046G09Rik	RP23-216P14.8	0.88358	5.06397e-08
2700046G09Rik	Foxo3	0.936645	1.44544e-10
2700046G09Rik	Mrpl35	0.910714	4.00331e-09
2700046G09Rik	Ddx17	0.890812	2.75064e-08
2700046G09Rik	Ado	0.91879	1.60538e-09
2700046G09Rik	Kif13b	0.899946	1.19405e-08
2700046G09Rik	Pcnxl2	0.941155	7.03912e-11
2700046G09Rik	Gstp1	-0.886563	3.95665e-08
2700046G09Rik	Cycs	0.902327	9.48064e-09
2700046G09Rik	Ap3s2	0.934932	1.87382e-10
2700046G09Rik	Myadm	-0.887934	3.52428e-08
2700046G09Rik	Rc3h2	0.889214	3.15914e-08
2700046G09Rik	Ywhaq	-0.92381	8.66296e-10
2700046G09Rik	Rnasek	-0.9335	2.3155e-10
RP24-84D8.10	Stat5b	0.929638	4.00645e-10
RP24-84D8.10	Ly6e	0.89647	1.65529e-08
RP24-84D8.10	Guca1a	0.894036	2.06662e-08
RP24-84D8.10	Park7	-0.883106	5.26289e-08
RP24-84D8.10	Igsf8	0.911761	3.57392e-09
RP24-84D8.10	Rccd1	0.902669	9.1668e-09
RP24-84D8.10	Pde9a	0.888667	3.31091e-08
RP24-84D8.10	Ece1	0.887216	3.74513e-08
RP24-84D8.10	Gstm6	0.91461	2.60537e-09
RP24-84D8.10	Ccdc24	0.887524	3.649e-08
RP24-286J21.4	Gch1	0.891668	2.55189e-08
Panct2	Chrm5	0.894248	2.02749e-08
Gm26858	Dram1	0.885235	4.41964e-08
Gm26858	Olfr481	0.919291	1.51227e-09
RP23-45G16.6	Ckb	-0.909303	4.65504e-09
RP23-45G16.6	Kmt2a	0.882935	5.33663e-08
RP23-45G16.6	Ocel1	0.896703	1.61998e-08
RP23-45G16.6	Nfat5	0.898078	1.42521e-08
RP23-45G16.6	Ccdc124	0.89523	1.85481e-08
RP23-45G16.6	Nav1	0.885399	4.35977e-08
RP23-45G16.6	Chd3	0.90987	4.38264e-09
RP23-45G16.6	G3bp1	0.921414	1.16889e-09
RP23-45G16.6	Ywhah	-0.887811	3.56135e-08
RP23-45G16.6	RP23-92G13.4	0.917433	1.88388e-09
RP23-45G16.6	Arfgef3	0.897251	1.53973e-08
RP23-45G16.6	Ppp2ca	0.9294	4.14011e-10
RP23-45G16.6	Rtn4	0.922623	1.00606e-09
RP23-45G16.6	Rtn1	-0.88467	4.63072e-08
RP23-45G16.6	Snapc1	0.904981	7.27983e-09
RP23-45G16.6	Wbp4	0.883023	5.29878e-08
RP23-45G16.6	Smarcd1	0.901347	1.04317e-08
RP23-45G16.6	Atp6v0c	-0.914709	2.5763e-09
RP23-45G16.6	Prrc2a	0.883551	5.07587e-08
RP23-45G16.6	Inpp4a	0.886164	4.09099e-08
RP23-45G16.6	Plekhb2	-0.882375	5.58415e-08
RP23-45G16.6	Nucks1	0.919495	1.4758e-09
RP23-45G16.6	Xpr1	0.895147	1.86886e-08
RP23-45G16.6	Nmt2	0.90461	7.55656e-09
RP23-45G16.6	Wdr76	0.915047	2.47952e-09
RP23-45G16.6	Tmem234	0.901213	1.05681e-08
RP23-45G16.6	Grpel1	0.903323	8.59341e-09
RP23-45G16.6	Luc7l2	0.898648	1.35075e-08
RP23-45G16.6	Syp	-0.912858	3.16842e-09
RP23-45G16.6	Mycbp2	0.888156	3.45842e-08
RP23-45G16.6	Myl12b	-0.894924	1.90713e-08
RP23-45G16.6	Gpr162	0.902472	9.34648e-09
RP23-45G16.6	Otud7b	0.891681	2.54899e-08
RP23-45G16.6	Zfhx3	0.889614	3.05202e-08
RP23-45G16.6	Pcsk1n	0.885734	4.24017e-08
RP23-45G16.6	Zfhx2	0.927815	5.13485e-10
RP23-45G16.6	Iqsec3	0.895564	1.79905e-08
RP23-45G16.6	Map7d2	0.883161	5.23954e-08
RP23-45G16.6	Alkbh5	0.880774	6.34824e-08
RP23-45G16.6	Acp1	0.920201	1.3553e-09
RP23-45G16.6	Camk2n1	0.880617	6.42791e-08
RP23-45G16.6	Tenm4	0.887227	3.74147e-08
RP23-45G16.6	Kmt2d	0.886412	4.00684e-08
RP23-45G16.6	Rpl29	0.894451	1.99077e-08
RP23-45G16.6	Ebf1	0.895541	1.8028e-08
RP23-45G16.6	Cycs	0.902932	8.93247e-09
RP23-45G16.6	Myadm	-0.882302	5.61712e-08
RP23-45G16.6	Ywhaq	-0.884538	4.68153e-08
RP23-45G16.6	Rnasek	-0.921435	1.16586e-09
RP23-281H4.5	Ckb	-0.91838	1.68534e-09
RP23-281H4.5	Ccdc124	0.901794	9.98768e-09
RP23-281H4.5	Zmat5	0.912969	3.12977e-09
RP23-281H4.5	Ywhah	-0.880891	6.28972e-08
RP23-281H4.5	Aig1	0.883943	4.91587e-08
RP23-281H4.5	Ppp2ca	0.88797	3.5135e-08
RP23-281H4.5	Ddx52	0.909734	4.44652e-09
RP23-281H4.5	Rtn1	-0.891148	2.67098e-08
RP23-281H4.5	Snapc1	0.881563	5.96093e-08
RP23-281H4.5	Atg10	0.901964	9.82305e-09
RP23-281H4.5	Rgs7bp	0.883568	5.06891e-08
RP23-281H4.5	Itm2b	-0.881456	6.01223e-08
RP23-281H4.5	Atg3	0.910401	4.14038e-09
RP23-281H4.5	Smarcd1	0.887977	3.51126e-08
RP23-281H4.5	Sncg	-0.891801	2.5222e-08
RP23-281H4.5	Atp6v0c	-0.883757	4.99098e-08
RP23-281H4.5	Strbp	0.910035	4.30609e-09
RP23-281H4.5	Mtx2	0.916229	2.16625e-09
RP23-281H4.5	Wdr76	0.922457	1.02715e-09
RP23-281H4.5	Dhx36	0.912436	3.31913e-09
RP23-281H4.5	Zranb2	0.939809	8.77623e-11
RP23-281H4.5	Acot7	-0.894841	1.92157e-08
RP23-281H4.5	Rfc1	0.896383	1.66867e-08
RP23-281H4.5	Grpel1	0.888759	3.28476e-08
RP23-281H4.5	Fam168a	0.883669	5.02709e-08
RP23-281H4.5	Lamtor1	0.882741	5.42126e-08
RP23-281H4.5	Glrx3	0.90005	1.18219e-08
RP23-281H4.5	Syp	-0.911368	3.73015e-09
RP23-281H4.5	Trmt6	0.929022	4.36019e-10
RP23-281H4.5	Abcf1	0.930872	3.37431e-10
RP23-281H4.5	Iqsec3	0.886355	4.02605e-08
RP23-281H4.5	RP23-359B23.5	0.881858	5.82115e-08
RP23-281H4.5	Sft2d3	0.890837	2.7447e-08
RP23-281H4.5	Prrt2	-0.901993	9.79581e-09
RP23-281H4.5	Cxx1c	-0.885158	4.44799e-08
RP23-281H4.5	Asna1	0.896011	1.72683e-08
RP23-281H4.5	Suclg1	0.90775	5.47986e-09
RP23-281H4.5	Cycs	0.893002	2.26746e-08
RP23-281H4.5	Yae1d1	0.929739	3.95097e-10
RP23-281H4.5	Ywhaq	-0.89531	1.8413e-08
RP23-281H4.5	Rnasek	-0.899456	1.25122e-08
RP23-333L19.2	Aig1	0.885519	4.31688e-08
RP23-333L19.2	Tle3	0.881524	5.97926e-08
RP24-114E18.8	Atp6v0d1	-0.904305	7.79196e-09
RP24-114E18.8	Abr	0.901846	9.93774e-09
RP24-114E18.8	Sap30bp	-0.883956	4.91054e-08
RP24-114E18.8	Sec11c	-0.881472	6.00461e-08
RP24-114E18.8	Rtn3	0.921836	1.10958e-09
RP24-114E18.8	Chmp6	-0.887339	3.70652e-08
RP24-114E18.8	Nabp2	-0.893098	2.24805e-08
RP24-114E18.8	Plekhb2	0.892585	2.3531e-08
RP24-114E18.8	Rgl1	0.92846	4.70649e-10
RP24-114E18.8	Atp9a	0.905598	6.83842e-09
RP24-114E18.8	Ccz1	-0.923449	9.06906e-10
RP24-114E18.8	Pcyox1	0.884196	4.81483e-08
RP24-114E18.8	Elovl5	0.891842	2.51295e-08
RP24-114E18.8	Map2k4	0.938126	1.14808e-10
RP24-114E18.8	Ppp3r1	0.889915	2.97368e-08
RP24-114E18.8	Zdhhc9	0.910509	4.09262e-09
RP24-114E18.8	Endod1	0.88541	4.35598e-08
RP24-114E18.8	Bud31	-0.919111	1.54507e-09
RP24-114E18.8	Gprasp1	0.896842	1.59932e-08
RP24-114E18.8	Prrt2	0.883317	5.17358e-08
RP24-114E18.8	Agap1	-0.888615	3.32567e-08
RP24-114E18.8	Fam195b	-0.905222	7.10415e-09
RP24-114E18.8	RP23-189L19.6	-0.906173	6.4487e-09
RP24-114E18.8	Wdr6	0.888271	3.4247e-08
RP24-114E18.8	Pcdhac2	0.881567	5.95904e-08
RP23-411B11.3	Kcnk2	0.904439	7.6879e-09
RP23-477L20.1	Ifrd1	0.888103	3.47391e-08
RP23-477L20.1	Wars	0.901971	9.81718e-09
RP23-477L20.1	Psg29	0.883184	5.22999e-08
RP23-477L20.1	Rin1	0.888431	3.37814e-08
RP23-477L20.1	Aldh18a1	0.902576	9.25159e-09
RP23-477L20.1	Ecel1	0.896743	1.61407e-08
RP23-477L20.1	Efhc1	0.959135	1.97945e-12
WI1-49P9.2	Csn3	0.885188	4.4368e-08
WI1-49P9.2	Cd44	0.922705	9.95891e-10
WI1-49P9.2	Igfbp3	0.891691	2.54676e-08
WI1-49P9.2	Ednrb	0.907939	5.37329e-09
WI1-49P9.2	Serinc2	0.920767	1.26521e-09
WI1-49P9.2	Arhgap28	0.915764	2.28502e-09
WI1-49P9.2	Epb41l4a	0.895341	1.83605e-08
WI1-49P9.2	Arap3	0.948207	2.02304e-11
WI1-49P9.2	Tmc6	0.919846	1.41478e-09
WI1-49P9.2	Dach2	0.893072	2.25317e-08
WI1-49P9.2	Cln8	0.901846	9.9374e-09
WI1-49P9.2	Procr	0.924558	7.87408e-10
WI1-49P9.2	Efna1	0.885242	4.41697e-08
WI1-49P9.2	Slc2a1	0.887758	3.57725e-08
WI1-49P9.2	Slc4a2	0.895812	1.75857e-08
WI1-49P9.2	Nox4	0.917126	1.95262e-09
WI1-49P9.2	Cmtm7	0.911424	3.70732e-09
WI1-49P9.2	Syde1	0.940425	7.93881e-11
WI1-49P9.2	Chst2	0.893092	2.24916e-08
WI1-49P9.2	Tmem98	0.907601	5.56595e-09
WI1-49P9.2	Hist1h1c	0.88392	4.92517e-08
WI1-49P9.2	Zbtb42	0.899681	1.22462e-08
WI1-49P9.2	Abhd17c	0.899991	1.18893e-08
WI1-49P9.2	Colec10	0.903709	8.26951e-09
WI1-49P9.2	Slc45a1	0.890543	2.81596e-08
WI1-49P9.2	Adamtsl5	0.89444	1.99265e-08
WI1-49P9.2	Fam160a2	0.914503	2.6368e-09
WI1-49P9.2	Lemd2	0.892638	2.34214e-08
WI1-49P9.2	C2cd2	0.9098	4.4154e-09
WI1-49P9.2	Cd109	0.905126	7.17369e-09
WI1-49P9.2	Scrt2	0.888931	3.23672e-08
WI1-49P9.2	Sphk1	0.932257	2.77236e-10
WI1-49P9.2	Athl1	0.948814	1.80242e-11
WI1-49P9.2	Aldh3b2	0.913355	2.99845e-09
WI1-49P9.2	H2-Q1	0.885962	4.16056e-08
WI1-49P9.2	Chmp1b	0.963456	6.59241e-13
RP23-205F19.4	Pex11a	0.897305	1.53207e-08
RP23-205F19.4	Nudt18	0.892182	2.43872e-08
RP23-205F19.4	Mef2b	0.891212	2.65606e-08
RP23-407N2.2	Runx1	0.886116	4.10746e-08
RP23-393E8.4	Etv5	0.901525	1.0253e-08
RP23-393E8.4	Rnf123	0.904406	7.71329e-09
RP23-290O4.2	Gramd3	0.932395	2.71784e-10
RP23-290O4.2	Cyth2	0.887184	3.75521e-08
RP23-290O4.2	Homer3	0.932802	2.56295e-10
RP23-290O4.2	Dnase2a	0.968535	1.5075e-13
RP23-290O4.2	Mlxipl	0.945459	3.35318e-11
RP23-290O4.2	Mthfd2	0.912148	3.42586e-09
RP23-290O4.2	Hspb7	0.912176	3.41541e-09
RP23-290O4.2	Hspa1l	0.919073	1.55215e-09
RP23-290O4.2	Tex14	0.949787	1.49385e-11
RP23-290O4.2	Plekho1	0.9504	1.32438e-11
RP23-290O4.2	Gsdma	0.903155	8.73753e-09
RP23-290O4.2	Stc2	0.937819	1.20474e-10
RP23-290O4.2	Rcan1	0.882852	5.3725e-08
RP23-290O4.2	Scd3	0.901893	9.89168e-09
RP23-290O4.2	Zfand2b	0.931151	3.24452e-10
RP23-290O4.2	Xirp2	0.896232	1.69205e-08
RP23-290O4.2	Smox	0.913724	2.87761e-09
RP23-290O4.2	Tbc1d20	0.902504	9.31698e-09
RP23-290O4.2	Prss12	0.936646	1.44532e-10
RP23-290O4.2	Tln1	0.938708	1.04713e-10
RP23-290O4.2	Nudt9	0.949278	1.64865e-11
RP23-290O4.2	Leprotl1	0.911021	3.87291e-09
RP23-290O4.2	Pqlc1	0.950099	1.40542e-11
RP23-290O4.2	Baz1a	0.894183	2.03954e-08
RP23-290O4.2	Gadd45a	0.904035	8.00518e-09
RP23-290O4.2	Prss56	0.922302	1.04723e-09
RP23-290O4.2	Tex264	0.924769	7.66369e-10
RP23-290O4.2	Arf6	0.899799	1.21094e-08
RP23-290O4.2	Nudt18	0.890366	2.85971e-08
RP23-290O4.2	RP23-47P18.9	0.88094	6.26527e-08
RP23-290O4.2	Lix1	0.895099	1.87693e-08
RP23-290O4.2	Kcnk12	0.882704	5.43766e-08
RP23-290O4.2	Ier2	0.907716	5.49968e-09
RP23-290O4.2	Adm2	0.90473	7.46639e-09
RP23-290O4.2	Cebpb	0.943193	4.99065e-11
RP23-290O4.2	Sox11	0.925042	7.3982e-10
RP23-290O4.2	Mef2b	0.93322	2.41224e-10
RP24-286J21.7	Hspa9	0.909114	4.74901e-09
RP24-286J21.7	Nars	0.901932	9.8541e-09
RP24-286J21.7	Psat1	0.912623	3.25147e-09
RP24-286J21.7	Ddit3	0.89462	1.96052e-08
RP24-286J21.7	Ttll11	0.896634	1.63043e-08
RP24-286J21.7	Yars	0.89036	2.86113e-08
RP24-286J21.7	Asns	0.896173	1.70123e-08
RP24-286J21.7	Gars	0.888013	3.5006e-08
RP24-286J21.7	Herpud1	0.911956	3.49845e-09
RP23-212C9.3	Csn3	0.906226	6.41424e-09
RP23-212C9.3	Cdc34	0.883276	5.19082e-08
RP23-212C9.3	Arhgap28	0.9106	4.0529e-09
RP23-212C9.3	Rin1	0.886516	3.97211e-08
RP23-212C9.3	Crisp1	0.880131	6.68071e-08
RP23-212C9.3	Slc2a1	0.92692	5.78657e-10
RP23-212C9.3	Recql4	0.922315	1.04554e-09
RP23-212C9.3	Tmem98	0.899666	1.22635e-08
RP23-212C9.3	Colec10	0.892832	2.30204e-08
RP23-212C9.3	Sphk1	0.947081	2.49664e-11
RP23-212C9.3	Chmp1b	0.893689	2.13221e-08
RP23-366E4.8	Atp5g1	0.90499	7.27262e-09
RP23-282M20.6	Crabp2	0.908125	5.26973e-09
RP23-282M20.6	Hmox1	0.941106	7.09604e-11
RP23-282M20.6	Pde1b	0.885271	4.40653e-08
RP23-282M20.6	Psat1	0.895297	1.84343e-08
RP23-282M20.6	Mknk1	0.887124	3.77417e-08
RP23-282M20.6	Yars	0.881222	6.12546e-08
RP23-282M20.6	Gpnmb	0.956597	3.57803e-12
RP24-177A17.5	Cs	-0.880694	6.38898e-08
RP24-177A17.5	Timm23	-0.881919	5.79309e-08
RP24-177A17.5	Serinc1	-0.884659	4.63488e-08
RP24-177A17.5	Prepl	-0.882752	5.41636e-08
RP24-177A17.5	Hmgn1	0.88788	3.54055e-08
RP24-177A17.5	B3gnt2	-0.888726	3.2942e-08
RP23-262F9.12	Nmb	0.910332	4.17105e-09
RP23-262F9.12	Prdx1	0.888023	3.49775e-08
RP23-262F9.12	Bmp6	0.896958	1.58225e-08
RP23-262F9.12	Lxn	0.883205	5.22093e-08
RP23-207P21.2	Dnmt3l	0.891761	2.53096e-08
RP23-207P21.2	Crabp2	0.952034	9.5389e-12
RP23-207P21.2	Gpnmb	0.914584	2.61291e-09
RP23-207P21.2	Siah3	0.919312	1.50843e-09
XLOC_001711	Cartpt	0.880683	6.3946e-08
XLOC_001850	Adamtsl5	0.884588	4.66203e-08
XLOC_001850	Athl1	0.894489	1.98389e-08
XLOC_003395	Opn4	0.882115	5.70235e-08
XLOC_003395	Galnt15	0.893003	2.26716e-08
XLOC_003395	Prkcd	0.891123	2.67694e-08
XLOC_003395	Gna14	0.898117	1.42e-08
XLOC_003395	Pgm2	0.915094	2.4663e-09
XLOC_003395	Prkcq	0.886558	3.95822e-08
XLOC_003395	Rasgrp1	0.886326	4.0358e-08
XLOC_003395	Ptprm	0.928385	4.75468e-10
XLOC_003395	Bmp6	0.912113	3.4388e-09
XLOC_003395	Ankrd6	0.892312	2.41088e-08
XLOC_003395	Tmtc4	0.889793	3.00518e-08
XLOC_003395	RP23-253N17.1	0.906509	6.23039e-09
XLOC_003395	Lxn	0.908176	5.24178e-09
XLOC_003395	Igf2	0.897988	1.43726e-08
XLOC_003395	Spcs3	0.934375	2.03582e-10
XLOC_003395	Emcn	0.898884	1.32102e-08
XLOC_003395	Wdr6	0.891821	2.51773e-08
XLOC_009408	Stat5b	0.918915	1.58163e-09
XLOC_009408	Tmem106a	0.888432	3.37795e-08
XLOC_009408	Lrrc3b	0.888828	3.26561e-08
XLOC_009408	Rsg1	0.901122	1.06619e-08
XLOC_010284	RP24-426M1.3	0.885164	4.4457e-08
XLOC_011553	Plekho1	0.889724	3.02337e-08
XLOC_011553	Rcan1	0.941931	6.1846e-11
XLOC_011553	Ndc80	0.911211	3.79423e-09
XLOC_011553	Zfand2b	0.887794	3.5663e-08
XLOC_011553	Tbc1d20	0.901421	1.03573e-08
XLOC_011553	Dok5	0.885129	4.45861e-08
XLOC_011553	Prss12	0.958676	2.20935e-12
XLOC_011553	Necap2	0.893051	2.25752e-08
XLOC_011553	Prss56	0.900362	1.14739e-08
XLOC_011553	Lix1	0.892524	2.36598e-08
XLOC_011553	Ier2	0.902433	9.38196e-09
XLOC_011553	Mef2b	0.943368	4.84292e-11
XLOC_019271	Ckb	0.949552	1.56375e-11
XLOC_019271	Ocel1	-0.915103	2.46397e-09
XLOC_019271	Crkl	0.927522	5.34008e-10
XLOC_019271	Ccdc124	-0.932917	2.52053e-10
XLOC_019271	Rps15a	-0.913721	2.87868e-09
XLOC_019271	Zmat5	-0.912397	3.33346e-09
XLOC_019271	Iglon5	-0.880087	6.70405e-08
XLOC_019271	Rrp7a	-0.899323	1.26705e-08
XLOC_019271	G3bp1	-0.881873	5.81421e-08
XLOC_019271	Ywhah	0.917007	1.97978e-09
XLOC_019271	Ppp2ca	-0.94062	7.68904e-11
XLOC_019271	Rtn4	-0.92385	8.61966e-10
XLOC_019271	Ddx52	-0.897143	1.55525e-08
XLOC_019271	Vamp2	0.89343	2.18226e-08
XLOC_019271	Rtn1	0.924809	7.62414e-10
XLOC_019271	Snapc1	-0.916719	2.04705e-09
XLOC_019271	Rgs7bp	-0.895076	1.8809e-08
XLOC_019271	Tmem254b	0.880318	6.58255e-08
XLOC_019271	Itm2b	0.904425	7.69881e-09
XLOC_019271	Atg3	-0.900264	1.1582e-08
XLOC_019271	Smarcd1	-0.928324	4.79453e-10
XLOC_019271	Sncg	0.9194	1.49256e-09
XLOC_019271	Atp6v0c	0.90692	5.97252e-09
XLOC_019271	Etf1	-0.905057	7.22372e-09
XLOC_019271	Rtn3	0.911645	3.61917e-09
XLOC_019271	Esrra	-0.892327	2.40755e-08
XLOC_019271	Rps24	-0.905703	6.76586e-09
XLOC_019271	Rhbdl1	0.88091	6.27993e-08
XLOC_019271	Plekhb2	0.968464	1.54171e-13
XLOC_019271	Dnm1	0.888029	3.49604e-08
XLOC_019271	Olfm1	0.901069	1.07175e-08
XLOC_019271	Atp9a	0.88294	5.33454e-08
XLOC_019271	Kpna4	-0.900322	1.15179e-08
XLOC_019271	Zranb2	-0.887737	3.58376e-08
XLOC_019271	Tmem234	-0.956054	4.04276e-12
XLOC_019271	Acot7	0.898936	1.31445e-08
XLOC_019271	Rheb	-0.89095	2.71766e-08
XLOC_019271	Grpel1	-0.910622	4.04346e-09
XLOC_019271	Strap	-0.881318	6.07866e-08
XLOC_019271	Lamtor1	-0.939304	9.52041e-11
XLOC_019271	Syp	0.937142	1.3388e-10
XLOC_019271	Cx3cl1	0.909732	4.44759e-09
XLOC_019271	Rora	-0.885953	4.16374e-08
XLOC_019271	Tle3	-0.885044	4.49012e-08
XLOC_019271	Ppp3r1	0.939511	9.20825e-11
XLOC_019271	Myl12b	0.906374	6.31717e-09
XLOC_019271	Slain2	-0.896849	1.59834e-08
XLOC_019271	Trmt6	-0.88288	5.36062e-08
XLOC_019271	Otud7b	-0.888887	3.24905e-08
XLOC_019271	Stub1	-0.893939	2.08475e-08
XLOC_019271	Map7d2	-0.932229	2.78347e-10
XLOC_019271	RP23-359B23.5	-0.939948	8.58098e-11
XLOC_019271	Cpsf2	-0.896027	1.72432e-08
XLOC_019271	Acp1	-0.911182	3.80593e-09
XLOC_019271	Sft2d3	-0.927857	5.10612e-10
XLOC_019271	Prrt2	0.921221	1.1969e-09
XLOC_019271	RP23-216P14.8	-0.919756	1.43019e-09
XLOC_019271	Rpl29	-0.918852	1.59352e-09
XLOC_019271	Cxx1c	0.9055	6.90685e-09
XLOC_019271	Asna1	-0.88338	5.147e-08
XLOC_019271	Mrpl35	-0.886021	4.14008e-08
XLOC_019271	Agap1	-0.914189	2.7318e-09
XLOC_019271	R3hdm1	-0.902516	9.30639e-09
XLOC_019271	Phactr2	-0.887631	3.61589e-08
XLOC_019271	Cycs	-0.882533	5.51337e-08
XLOC_019271	Eif2s2	-0.917912	1.78108e-09
XLOC_019271	Ywhaq	0.950479	1.30394e-11
XLOC_019271	Rnasek	0.941452	6.69997e-11
XLOC_019271	Pcdhac2	0.896779	1.60869e-08
XLOC_020958	Fgf12	0.892022	2.47339e-08
XLOC_020975	Ikzf3	0.888889	3.24847e-08
XLOC_020975	Dram1	0.916752	2.03923e-09
XLOC_020975	Mycbpap	0.88632	4.03783e-08
XLOC_020975	Lamb2	0.886482	3.98343e-08
XLOC_025013	Crabp2	0.939859	8.70524e-11
XLOC_025013	Csrp3	0.935711	1.66677e-10
XLOC_025013	Siah3	0.892388	2.39458e-08
XLOC_025873	Chchd10	0.890132	2.91841e-08
XLOC_036763	Pamr1	0.913706	2.88347e-09
XLOC_036763	Prss35	0.909828	4.40214e-09
XLOC_036763	Hfe2	0.910338	4.16863e-09
XLOC_036763	Kdr	0.918897	1.58503e-09
XLOC_036763	Susd5	0.937487	1.26891e-10
XLOC_041985	Hmox1	0.897993	1.4366e-08
XLOC_041985	Gpnmb	0.8876	3.62561e-08
XLOC_043109	Gramd3	0.883962	4.90812e-08
XLOC_043109	Dgcr14	0.895497	1.81013e-08
XLOC_043109	Homer3	0.916913	2.00147e-09
XLOC_043109	Mlxipl	0.941351	6.81376e-11
XLOC_043109	Mthfd2	0.895814	1.75831e-08
XLOC_043109	Hspb7	0.910638	4.03641e-09
XLOC_043109	Tex14	0.902725	9.11649e-09
XLOC_043109	Sirt2	0.887687	3.5989e-08
XLOC_043109	Ctsz	0.895204	1.85911e-08
XLOC_043109	RP23-341K9.1	0.886804	3.8774e-08
XLOC_043109	Stc2	0.911791	3.56228e-09
XLOC_043109	Nmt1	0.889202	3.16223e-08
XLOC_043109	Lars	0.908039	5.31721e-09
XLOC_043109	Eprs	0.881183	6.14462e-08
XLOC_043109	Galnt3	0.920391	1.32444e-09
XLOC_043109	Smox	0.900472	1.13521e-08
XLOC_043109	Efna1	0.895644	1.78581e-08
XLOC_043109	Prss12	0.896002	1.72823e-08
XLOC_043109	Rit1	0.885637	4.27457e-08
XLOC_043109	Nudt9	0.893767	2.11738e-08
XLOC_043109	Psph	0.914072	2.76792e-09
XLOC_043109	Tes	0.919444	1.48482e-09
XLOC_043109	Leprotl1	0.910463	4.11315e-09
XLOC_043109	Pqlc1	0.920739	1.26958e-09
XLOC_043109	Tmub2	0.880378	6.55126e-08
XLOC_043109	Gadd45a	0.89894	1.31396e-08
XLOC_043109	Cdsn	0.903396	8.53132e-09
XLOC_043109	Cchcr1	0.907804	5.44945e-09
XLOC_043109	Tbl3	0.929102	4.31253e-10
XLOC_043109	Nudt18	0.9102	4.23068e-09
XLOC_043109	Timm8a1	0.919376	1.49702e-09
XLOC_043109	Cyb5r2	0.888586	3.33387e-08
XLOC_043109	Fam171b	0.917206	1.93446e-09
XLOC_043109	Cyp4f16	0.889656	3.04099e-08
XLOC_043109	Kcnk12	0.894605	1.96321e-08
XLOC_043109	Lgals3	0.898017	1.43333e-08
XLOC_043109	Adm2	0.905447	6.94374e-09
XLOC_043109	Iah1	0.889775	3.01008e-08
XLOC_043109	Mef2b	0.917711	1.82361e-09
XLOC_043109	Akain1	0.931976	2.88581e-10
XLOC_043109	RP24-152K24.2	0.915594	2.32995e-09
XLOC_045411	Mst1r	0.937101	1.34726e-10
XLOC_046036	Slc1a6	0.931058	3.28703e-10
XLOC_046036	Foxp4	0.941156	7.03801e-11
XLOC_046036	Atp2b4	0.938631	1.05998e-10
XLOC_046036	Usp29	0.920267	1.3446e-09
XLOC_046036	Unc5d	0.906092	6.50269e-09
XLOC_046036	Peg10	0.928607	4.61352e-10
XLOC_049107	Polr2d	0.942126	5.98438e-11
XLOC_049107	F5	0.955621	4.45089e-12
XLOC_049107	Prss35	0.986038	4.79577e-17
XLOC_049107	Kdr	0.908259	5.19651e-09
XLOC_049107	Hhip	0.903448	8.48771e-09
XLOC_049107	Susd5	0.947607	2.26425e-11

## Sheet: Normal ooDSGC vs normal ipRGC
Lncrna_Gene_Name	Correlated mRNA	Pearson Correlation Coefficient	P-Value
RP23-83I13.10	Sdc2	0.926171	6.38724e-10
RP23-83I13.10	Itm2c	0.905412	6.96907e-09
RP23-83I13.10	AC132242.1	0.91232	3.36186e-09
Prr33	Slfn4	0.965926	3.3078e-13
Prr33	Nup37	0.952927	7.93407e-12
Prr33	Sox30	0.888771	3.2816e-08
Prr33	Dlk1	0.888095	3.47622e-08
Prr33	RP24-162F23.7	0.958296	2.41727e-12
Prr33	Nbeal2	0.900846	1.09507e-08
Prr33	RP23-330D3.5	0.964681	4.71107e-13
Prr33	RP24-132A22.2	0.909606	4.50781e-09
Prr33	RP23-56M18.3	0.903092	8.79215e-09
Prr33	RP23-56M18.1	0.906683	6.11992e-09
Prr33	Slc18a3	0.882784	5.40214e-08
RP23-88A13.2	Aig1	0.89763	1.48626e-08
RP23-88A13.2	Rora	0.914153	2.74292e-09
RP23-88A13.2	Tle3	0.926989	5.7336e-10
RP23-88A13.2	Tmem181a	0.896222	1.69362e-08
RP23-88A13.2	Iqsec3	0.883632	5.04243e-08
RP23-88A13.2	B3glct	0.890466	2.83491e-08
RP23-88A13.2	Mex3b	0.899464	1.25027e-08
RP23-88A13.2	Ahnak2	0.883372	5.15034e-08
RP24-363O21.4	Ddah1	0.8953	1.84289e-08
RP24-363O21.4	Asph	0.891108	2.68033e-08
RP23-4P23.3	Luzp1	-0.887471	3.66529e-08
RP23-4P23.3	Sptb	-0.881746	5.87416e-08
RP23-4P23.3	Ppp1r7	-0.898582	1.35924e-08
RP23-4P23.3	Kifap3	-0.881475	6.00306e-08
RP23-4P23.3	Uchl1	0.907113	5.85429e-09
RP23-4P23.3	Cux1	-0.880202	6.64343e-08
RP23-4P23.3	Morf4l2	0.889365	3.11844e-08
RP23-4P23.3	Rab6b	-0.891279	2.64058e-08
RP23-4P23.3	Bbs9	0.898359	1.38806e-08
RP23-4P23.3	Ttll7	-0.890822	2.74823e-08
RP23-4P23.3	Ngfrap1	0.899923	1.19668e-08
RP23-4P23.3	Aak1	-0.897279	1.53566e-08
RP23-4P23.3	Gstp1	0.901989	9.7999e-09
RP23-4P23.3	Gpx1	0.912152	3.42423e-09
RP23-4P23.3	Tmem254c	0.922972	9.63029e-10
RP23-4P23.3	Zfp664	-0.899935	1.19526e-08
RP24-133K9.1	Slc35f1	0.891549	2.57875e-08
RP23-201G13.1	Rhobtb2	0.914197	2.72934e-09
RP23-201G13.1	Hspa12a	0.898426	1.37935e-08
RP23-201G13.1	Gpcpd1	0.881525	5.97895e-08
RP23-201G13.1	Extl2	0.890392	2.85331e-08
RP23-201G13.1	Rasgrp2	0.902752	9.09201e-09
RP23-201G13.1	Slc35f1	0.91997	1.3938e-09
RP23-201G13.1	Kcna2	0.931531	3.0746e-10
RP23-201G13.1	Npy5r	0.885475	4.3324e-08
RP23-201G13.1	Lrrc49	0.883926	4.92267e-08
AC124457.2	Kcnj2	0.892263	2.42131e-08
RP23-268N22.4	Colec12	0.901198	1.05838e-08
RP23-268N22.4	RP24-318I24.1	0.889419	3.10397e-08
RP23-22A15.2	Dgke	0.923851	8.61787e-10
RP23-22A15.2	Luzp1	0.915604	2.32731e-09
RP23-22A15.2	Sod2	0.954632	5.52652e-12
RP23-22A15.2	Cacnb4	0.954105	6.18924e-12
RP23-22A15.2	Adcy1	0.982085	5.7069e-16
RP23-22A15.2	Pafah1b1	0.915213	2.43335e-09
RP23-22A15.2	Sptb	0.900018	1.18588e-08
RP23-22A15.2	Six6	0.976017	1.0291e-14
RP23-22A15.2	Rgs6	0.904531	7.61677e-09
RP23-22A15.2	Ylpm1	0.881007	6.23158e-08
RP23-22A15.2	Jmy	0.952662	8.38423e-12
RP23-22A15.2	Pde4d	0.96757	2.03142e-13
RP23-22A15.2	Scn8a	0.939151	9.7562e-11
RP23-22A15.2	Cplx2	0.942525	5.59348e-11
RP23-22A15.2	Mybl1	0.937827	1.20322e-10
RP23-22A15.2	Pikfyve	0.887538	3.64443e-08
RP23-22A15.2	Epha4	0.95954	1.79501e-12
RP23-22A15.2	Kifap3	0.915689	2.30467e-09
RP23-22A15.2	Map1a	0.92685	5.84003e-10
RP23-22A15.2	Smad9	0.933896	2.18516e-10
RP23-22A15.2	Ptprd	0.93047	3.56972e-10
RP23-22A15.2	Ppargc1a	0.889262	3.14608e-08
RP23-22A15.2	Phf14	0.904067	7.97966e-09
RP23-22A15.2	Wasf3	0.9733	2.97641e-14
RP23-22A15.2	St8sia1	0.926452	6.15509e-10
RP23-22A15.2	Sipa1l3	0.905781	6.71211e-09
RP23-22A15.2	Pgm2l1	0.971609	5.4619e-14
RP23-22A15.2	F8	0.896308	1.68028e-08
RP23-22A15.2	Cdkl5	0.894002	2.07303e-08
RP23-22A15.2	Dlc1	0.96543	3.81387e-13
RP23-22A15.2	Ank1	0.894024	2.06887e-08
RP23-22A15.2	Thsd7a	0.926582	6.05051e-10
RP23-22A15.2	Ttc28	0.971277	6.12649e-14
RP23-22A15.2	B3galt2	0.884607	4.65491e-08
RP23-22A15.2	Sncb	0.888131	3.46584e-08
RP23-22A15.2	Secisbp2l	0.89558	1.79645e-08
RP23-22A15.2	Tmtc2	0.961795	1.02119e-12
RP23-22A15.2	Mgat5	0.970621	7.65814e-14
RP23-22A15.2	Ttll7	0.914861	2.53228e-09
RP23-22A15.2	Adgrl3	0.960345	1.47292e-12
RP23-22A15.2	Kmt2c	0.908579	5.02471e-09
RP23-22A15.2	Gabpb2	0.921981	1.08984e-09
RP23-22A15.2	Dnm3	0.940671	7.62472e-11
RP23-22A15.2	Iqsec3	0.895925	1.7405e-08
RP23-22A15.2	Nrg3	0.901569	1.02096e-08
RP23-22A15.2	Shtn1	0.928413	4.73681e-10
RP23-22A15.2	Dlgap3	0.909911	4.36354e-09
RP23-22A15.2	Hecw2	0.933172	2.429e-10
RP23-22A15.2	Pgp	0.895817	1.75786e-08
RP23-22A15.2	Tox3	0.882116	5.70161e-08
RP23-22A15.2	Prkce	0.951516	1.05986e-11
RP23-22A15.2	Ppm1e	0.890597	2.8027e-08
RP23-22A15.2	Lrrc4b	0.906344	6.33665e-09
RP23-22A15.2	Dync2h1	0.885677	4.26043e-08
RP23-22A15.2	Nat8l	0.913487	2.95465e-09
RP23-22A15.2	Lhfp	0.897813	1.46109e-08
RP23-22A15.2	Socs4	0.943802	4.49245e-11
RP23-22A15.2	Scrt1	0.960741	1.33458e-12
RP23-22A15.2	Frmpd4	0.917116	1.95492e-09
RP23-22A15.2	Robo2	0.88303	5.29565e-08
RP23-22A15.2	Kcnn2	0.881277	6.09885e-08
RP23-22A15.2	Ntrk2	0.908748	4.93617e-09
RP23-22A15.2	Unc80	0.900234	1.16152e-08
RP23-22A15.2	Them6	0.885672	4.26231e-08
RP23-22A15.2	Aak1	0.907145	5.83532e-09
RP23-22A15.2	Mex3b	0.882343	5.59858e-08
RP23-22A15.2	Kcnc1	0.883022	5.29914e-08
RP23-22A15.2	Lsamp	0.89395	2.08282e-08
RP23-22A15.2	Usp31	0.93562	1.6899e-10
RP23-22A15.2	Zfp947	0.915598	2.32878e-09
RP23-22A15.2	mt-Nd4l	0.894539	1.97487e-08
RP23-22A15.2	Bmpr2	0.931004	3.31213e-10
RP23-22A15.2	Ank3	0.913891	2.82441e-09
RP23-22A15.2	Arid1b	0.939386	9.39514e-11
RP23-22A15.2	Fam217b	0.912446	3.31535e-09
RP23-22A15.2	Cntnap5a	0.931113	3.26164e-10
RP23-22A15.2	Vma21	0.943181	5.00118e-11
RP23-22A15.2	Csnk1g3	0.913705	2.88393e-09
RP23-22A15.2	RP23-204N19.8	0.888277	3.42275e-08
RP23-22A15.2	Erich3	0.904341	7.76364e-09
RP23-22A15.2	Dact3	0.943565	4.68029e-11
RP23-22A15.2	Tmem151b	0.914372	2.67601e-09
Grin1os	Rpl13	-0.883514	5.09119e-08
Grin1os	Acly	0.918826	1.59842e-09
Grin1os	Tfg	0.896771	1.60994e-08
Grin1os	Bsg	0.885645	4.27161e-08
Grin1os	Snap25	0.888478	3.36473e-08
Grin1os	Rbm39	-0.882883	5.35916e-08
Grin1os	Ncdn	0.880995	6.23781e-08
Grin1os	Ndufa4	0.892999	2.26803e-08
Grin1os	Dusp11	-0.886307	4.04232e-08
Grin1os	Aldoa	0.894874	1.91589e-08
Grin1os	Aplp2	0.891085	2.6857e-08
Grin1os	Nptn	0.920686	1.27784e-09
Grin1os	Gpi1	0.880761	6.35481e-08
Grin1os	Ndrg4	0.89828	1.39844e-08
Grin1os	Snhg11	-0.900686	1.11207e-08
Grin1os	Rab4b	0.880361	6.56023e-08
Grin1os	Cfl1	0.88836	3.39882e-08
Kcnmb4os2	Cyp1b1	0.901574	1.02042e-08
Kcnmb4os2	Srpx2	0.891656	2.55452e-08
Chn1os1	Mnx1	0.932651	2.61947e-10
Chn1os1	Pgam1	0.923472	9.04262e-10
Chn1os1	Tppp3	0.880925	6.27269e-08
Chn1os1	Aldoc	0.880161	6.66493e-08
Chn1os1	Vdac1	0.882546	5.5072e-08
Chn1os1	Tsc22d1	0.88902	3.21228e-08
Chn1os1	Nefl	0.886969	3.82378e-08
Chn1os1	Tmem50b	0.906649	6.14118e-09
Chn1os1	Stip1	0.899341	1.26499e-08
Chn1os1	Wnt2b	0.899981	1.19001e-08
Chn1os1	Vamp1	0.895394	1.82718e-08
Chn1os1	Slc25a4	0.890279	2.88123e-08
Chn1os1	Tecr	0.910899	3.92426e-09
Chn1os1	Rab3a	0.933482	2.32182e-10
Chn1os1	Mif	0.915824	2.26938e-09
Chn1os1	Sstr4	0.94374	4.54061e-11
Chn1os1	Rtn4rl2	0.885773	4.22642e-08
Chn1os1	Rnf157	0.880569	6.45285e-08
Chn1os1	Chn1	0.886786	3.88327e-08
Chn1os1	RP23-354H24.6	0.907393	5.68719e-09
Chn1os1	Pcp4	0.909906	4.36571e-09
Chn1os1	Gm1604a	0.900755	1.10474e-08
Pcsk2os1	Kmt2a	0.884567	4.67038e-08
Pcsk2os1	Six6	0.883274	5.19159e-08
Pcsk2os1	Zbtb20	0.882107	5.70599e-08
Pcsk2os1	Cnih3	0.895904	1.74375e-08
Pcsk2os1	Pgm2l1	0.913629	2.90836e-09
Pcsk2os1	Thsd7a	0.887878	3.54119e-08
Pcsk2os1	Celf5	0.888181	3.4511e-08
Pcsk2os1	Kctd8	0.886166	4.09023e-08
Pcsk2os1	Pura	0.889912	2.97438e-08
Pcsk2os1	Lingo2	0.882295	5.62015e-08
Pcsk2os1	Creg2	0.893289	2.20991e-08
Pcsk2os1	Scn3a	0.894954	1.90193e-08
Pcsk2os1	Spock2	0.880994	6.23795e-08
RP23-401J24.3	Cd82	0.975451	1.29638e-14
RP23-401J24.3	Gem	0.88875	3.28729e-08
RP23-401J24.3	Wnt4	0.892728	2.32333e-08
RP23-401J24.3	RP24-267I21.3	0.898352	1.38897e-08
RP23-152P11.2	Gabrg3	0.884621	4.64968e-08
RP23-466D3.1	Hapln1	0.889381	3.11416e-08
RP23-466D3.1	P2ry1	0.88316	5.24006e-08
RP23-466D3.1	Spon1	0.920184	1.35814e-09
RP23-466D3.1	Ttn	0.946778	2.64003e-11
RP23-466D3.1	RP24-472I15.1	0.902285	9.51911e-09
RP23-276I21.1	Rab6b	0.889606	3.05414e-08
RP23-276I21.1	Asb13	0.911196	3.80019e-09
RP23-276I21.1	Tanc1	0.895971	1.73306e-08
RP23-15L19.3	Tesk1	0.893844	2.10274e-08
AC098736.3	Ptger4	0.928734	4.53496e-10
RP23-230H3.6	Arpp21	0.903477	8.46259e-09
Gm26641	Chrnb4	0.910743	3.99109e-09
RP23-413P10.2	Ascl1	0.925206	7.24344e-10
RP23-413P10.2	Enpp1	0.882766	5.41002e-08
RP23-413P10.2	Dlk1	0.903823	8.17618e-09
RP24-156G20.6	Fam163a	0.887208	3.74763e-08
RP24-156G20.6	Gpcpd1	0.930337	3.63681e-10
RP24-156G20.6	Extl2	0.883225	5.21243e-08
RP24-156G20.6	Kcnab2	0.912284	3.3751e-09
RP24-156G20.6	Chrnb3	0.925939	6.58388e-10
RP24-156G20.6	Sgpp2	0.886311	4.04083e-08
RP24-156G20.6	Rasgrp2	0.914504	2.63666e-09
RP24-156G20.6	Lgi3	0.901639	1.01399e-08
RP24-156G20.6	Ppp1r1c	0.916543	2.08916e-09
RP24-156G20.6	Bend6	0.90498	7.28023e-09
RP24-156G20.6	Rimkla	0.942988	5.16952e-11
RP24-156G20.6	Kctd19	0.953994	6.33771e-12
RP24-156G20.6	Cbln4	0.902352	9.45697e-09
RP24-358M18.1	Pex5l	0.892612	2.34738e-08
RP24-358M18.1	Neto2	0.889483	3.08687e-08
RP23-195I24.2	Lsp1	0.906877	5.99897e-09
RP23-195I24.2	Gpc5	0.927912	5.06811e-10
RP23-195I24.2	Rdh5	0.911642	3.62052e-09
RP23-195I24.2	Dmrtb1	0.923646	8.84582e-10
RP23-195I24.2	Map3k6	0.882061	5.72692e-08
RP23-195I24.2	Sh3gl3	0.892326	2.40783e-08
RP23-195I24.2	Cdkn1c	0.886026	4.1382e-08
RP23-195I24.2	Doc2a	0.953482	7.06311e-12
RP23-448C3.1	Gng4	0.900926	1.0866e-08
RP23-448C3.1	Ror2	0.896814	1.60341e-08
RP23-448C3.1	Trpc7	0.916709	2.04945e-09
RP23-448C3.1	Dgkg	0.908704	4.95894e-09
RP23-448C3.1	Acat2	0.904867	7.36351e-09
RP23-448C3.1	Rasgrp1	0.913275	3.02528e-09
RP23-448C3.1	Olfm3	0.894458	1.98947e-08
RP23-448C3.1	Brinp1	0.899706	1.2217e-08
RP23-448C3.1	Msmo1	0.897084	1.5638e-08
RP23-448C3.1	Ptprm	0.884152	4.83212e-08
RP23-448C3.1	Tmtc4	0.880966	6.25191e-08
RP23-448C3.1	Thsd7b	0.885653	4.26876e-08
RP23-448C3.1	RP23-253N17.1	0.914025	2.78243e-09
RP23-448C3.1	Scn3b	0.885147	4.45177e-08
RP23-448C3.1	Gdf6	0.88017	6.66003e-08
RP23-448C3.1	Emcn	0.93474	1.92829e-10
RP23-448C3.1	Nap1l5	0.884413	4.72971e-08
RP23-448C3.1	Wdr6	0.890178	2.9067e-08
RP23-16C24.1	Car4	0.880753	6.3592e-08
RP23-16C24.1	Rgs22	0.905378	6.99297e-09
RP23-423G13.11	Dgke	0.903465	8.4733e-09
RP23-423G13.11	Kcnn1	0.895455	1.81695e-08
RP23-423G13.11	Six6	0.894995	1.89476e-08
RP23-423G13.11	Smad9	0.904609	7.55751e-09
RP23-423G13.11	F8	0.912726	3.21483e-09
RP23-423G13.11	Pgp	0.892989	2.26992e-08
RP23-423G13.11	Nat8l	0.883348	5.16059e-08
RP23-423G13.11	Fkbp2	0.887779	3.57095e-08
RP23-423G13.11	Zfp947	0.891135	2.67397e-08
RP23-176M9.1	Smpdl3b	0.969063	1.27551e-13
RP23-176M9.1	Il7	0.882617	5.47599e-08
RP23-176M9.1	RP24-162F23.7	0.937956	1.17913e-10
RP23-176M9.1	Nbeal2	0.929692	3.97705e-10
RP23-176M9.1	RP23-330D3.5	0.966124	3.12354e-13
RP23-176M9.1	RP24-132A22.2	0.927215	5.56354e-10
RP23-176M9.1	RP23-56M18.3	0.907509	5.61919e-09
RP23-176M9.1	RP23-57P23.5	0.929758	3.94054e-10
RP23-4H17.1	Nacc1	0.915943	2.23859e-09
RP23-4H17.1	Kmt2a	0.965818	3.41257e-13
RP23-4H17.1	Dusp3	0.927211	5.56666e-10
RP23-4H17.1	Dnajb1	0.946977	2.54478e-11
RP23-4H17.1	Kif5b	0.91263	3.24903e-09
RP23-4H17.1	Sod2	0.918798	1.60389e-09
RP23-4H17.1	Ttc9b	0.936661	1.44186e-10
RP23-4H17.1	Fzd3	0.904597	7.5669e-09
RP23-4H17.1	Rabl6	0.880504	6.48589e-08
RP23-4H17.1	Syt14	0.912548	3.27844e-09
RP23-4H17.1	Nkap	0.916666	2.05962e-09
RP23-4H17.1	Ywhah	-0.883516	5.09045e-08
RP23-4H17.1	Tmem160	0.901809	9.973e-09
RP23-4H17.1	Ppp1r12a	0.926376	6.21742e-10
RP23-4H17.1	Pafah1b1	0.946292	2.88514e-11
RP23-4H17.1	Rtn1	-0.891538	2.58107e-08
RP23-4H17.1	Ylpm1	0.932802	2.56279e-10
RP23-4H17.1	Jmy	0.919426	1.48793e-09
RP23-4H17.1	Pde4d	0.885871	4.1921e-08
RP23-4H17.1	Dhfr	0.931218	3.21407e-10
RP23-4H17.1	Rgs7bp	0.916185	2.17729e-09
RP23-4H17.1	Ywhaz	-0.899582	1.23622e-08
RP23-4H17.1	Ap2m1	-0.887123	3.77472e-08
RP23-4H17.1	Klc2	0.907023	5.90951e-09
RP23-4H17.1	Smc3	0.901479	1.02992e-08
RP23-4H17.1	Mybl1	0.883383	5.14594e-08
RP23-4H17.1	Pikfyve	0.909676	4.4742e-09
RP23-4H17.1	Raph1	0.902643	9.19023e-09
RP23-4H17.1	Kif5c	0.919272	1.51565e-09
RP23-4H17.1	Map1a	0.909136	4.73792e-09
RP23-4H17.1	Ttl	0.895253	1.85092e-08
RP23-4H17.1	Ptpn1	0.895862	1.75056e-08
RP23-4H17.1	Gmps	0.925996	6.53571e-10
RP23-4H17.1	Gstcd	0.900021	1.18545e-08
RP23-4H17.1	Zranb2	0.910964	3.8968e-09
RP23-4H17.1	Nipal3	0.923358	9.17344e-10
RP23-4H17.1	Sfpq	0.91572	2.29665e-09
RP23-4H17.1	Nsun7	0.885577	4.29602e-08
RP23-4H17.1	Wasf3	0.896457	1.65732e-08
RP23-4H17.1	Pgm2l1	0.906963	5.946e-09
RP23-4H17.1	Cdkl5	0.909516	4.55089e-09
RP23-4H17.1	Thy1	0.899905	1.1987e-08
RP23-4H17.1	Usp37	0.937819	1.20489e-10
RP23-4H17.1	Scaper	0.896432	1.66117e-08
RP23-4H17.1	Pds5b	0.889881	2.9825e-08
RP23-4H17.1	Ino80	0.893758	2.11911e-08
RP23-4H17.1	Celf5	0.950605	1.27186e-11
RP23-4H17.1	Myl12b	-0.893765	2.11764e-08
RP23-4H17.1	Sncb	0.880337	6.5728e-08
RP23-4H17.1	Secisbp2l	0.907779	5.46373e-09
RP23-4H17.1	Ago2	0.913083	3.09027e-09
RP23-4H17.1	Cuedc2	0.881758	5.86833e-08
RP23-4H17.1	Kmt2c	0.908555	5.0374e-09
RP23-4H17.1	Smg6	0.947542	2.29153e-11
RP23-4H17.1	Gabpb2	0.885678	4.25997e-08
RP23-4H17.1	Zfhx3	0.89083	2.74644e-08
RP23-4H17.1	Camk1d	0.891979	2.48285e-08
RP23-4H17.1	Prrc2b	0.884259	4.7901e-08
RP23-4H17.1	Zfp704	0.884321	4.76555e-08
RP23-4H17.1	Zfhx2	0.895185	1.86242e-08
RP23-4H17.1	Fbxo2	0.912137	3.42993e-09
RP23-4H17.1	Btbd7	0.942672	5.45547e-11
RP23-4H17.1	Git2	0.882439	5.55537e-08
RP23-4H17.1	Dlgap3	0.92282	9.81602e-10
RP23-4H17.1	Hecw2	0.891413	2.60961e-08
RP23-4H17.1	Aida	0.887103	3.78108e-08
RP23-4H17.1	Pde12	0.893646	2.1404e-08
RP23-4H17.1	Pura	0.960261	1.50391e-12
RP23-4H17.1	Prkce	0.904824	7.3957e-09
RP23-4H17.1	RP24-408B13.1	0.96158	1.07911e-12
RP23-4H17.1	Camk2n1	0.882693	5.4421e-08
RP23-4H17.1	Kmt2d	0.914721	2.57289e-09
RP23-4H17.1	Socs4	0.907123	5.84837e-09
RP23-4H17.1	Lrp1b	0.910971	3.89395e-09
RP23-4H17.1	Tceal1	0.910946	3.90448e-09
RP23-4H17.1	Armcx4	0.932337	2.7407e-10
RP23-4H17.1	Rltpr	0.944803	3.76873e-11
RP23-4H17.1	Islr2	0.890435	2.84247e-08
RP23-4H17.1	Vapb	0.939788	8.80524e-11
RP23-4H17.1	Nfic	0.907836	5.43139e-09
RP23-4H17.1	Fut9	0.929974	3.82445e-10
RP23-4H17.1	Fkbp2	0.886308	4.04184e-08
RP23-4H17.1	Them6	0.900336	1.15015e-08
RP23-4H17.1	Spock2	0.909597	4.51199e-09
RP23-4H17.1	Lsamp	0.934966	1.86446e-10
RP23-4H17.1	Prpf40a	0.900589	1.12259e-08
RP23-4H17.1	Opcml	0.890411	2.84848e-08
RP23-4H17.1	Srpk2	0.891101	2.68204e-08
RP23-4H17.1	Kif1b	0.90533	7.0268e-09
RP23-4H17.1	Zfp428	0.906384	6.31096e-09
RP23-4H17.1	Tacc1	0.91574	2.29134e-09
RP23-4H17.1	Bmpr2	0.89733	1.52851e-08
RP23-4H17.1	Ank3	0.909997	4.32355e-09
RP23-4H17.1	Armcx5	0.91114	3.82337e-09
RP23-4H17.1	RP23-204N19.8	0.945366	3.40988e-11
RP23-4H17.1	Ube2v1	-0.8821	5.70895e-08
RP23-4H17.1	Gm20721	-0.920966	1.23482e-09
RP23-4H17.1	Tmem151b	0.884661	4.63427e-08
RP23-4H17.1	Shisa8	0.893693	2.13139e-08
RP23-139L20.1	Car4	0.931188	3.22771e-10
RP23-411B11.3	Kcnk2	0.904439	7.6879e-09
WI1-49P9.2	Pi4k2a	0.888618	3.32458e-08
WI1-49P9.2	Ggt7	0.896797	1.60601e-08
WI1-49P9.2	Procr	0.924558	7.87408e-10
WI1-49P9.2	Efna1	0.885242	4.41697e-08
WI1-49P9.2	Slc35f6	0.944216	4.17944e-11
WI1-49P9.2	Chst2	0.893092	2.24916e-08
WI1-49P9.2	Adamtsl5	0.89444	1.99265e-08
WI1-49P9.2	Scrt2	0.888931	3.23672e-08
WI1-49P9.2	Sphk1	0.932257	2.77236e-10
RP24-363O21.3	Npl	0.915581	2.33322e-09
RP24-363O21.3	Rell2	0.884663	4.6335e-08
RP23-357C16.1	Nmb	0.896185	1.69933e-08
RP23-357C16.1	Pgm2	0.934061	2.13262e-10
RP23-357C16.1	Stmn1	0.88137	6.05368e-08
RP23-357C16.1	Vbp1	0.895372	1.83093e-08
RP23-357C16.1	Bmp6	0.947199	2.44252e-11
RP23-357C16.1	Lxn	0.899613	1.23257e-08
RP23-357C16.1	Igf2	0.943602	4.65077e-11
RP23-357C16.1	Prss34	0.895963	1.73436e-08
RP23-103O7.1	Pax6	0.880403	6.53836e-08
RP23-103O7.1	Il12a	0.936228	1.54083e-10
RP23-103O7.1	Apbb2	0.916578	2.08069e-09
RP23-103O7.1	Abcd2	0.925487	6.98421e-10
RP23-103O7.1	Scn1a	0.893945	2.08366e-08
RP23-162P10.8	Cdip1	-0.881025	6.22257e-08
RP23-162P10.8	Clip3	-0.919224	1.5244e-09
RP23-162P10.8	Schip1	-0.884247	4.79464e-08
RP23-162P10.8	Snhg11	0.881932	5.78667e-08
RP23-162P10.8	Rap2c	0.918069	1.7483e-09
RP23-162P10.8	Tspan7	-0.902524	9.2986e-09
RP24-80J11.2	Casq1	0.953207	7.48444e-12
RP24-80J11.2	Odc1	0.890854	2.74066e-08
RP24-80J11.2	Rp1	0.892069	2.46319e-08
RP24-80J11.2	RP23-355G16.8	0.928975	4.3882e-10
RP23-193M19.6	Slfn4	0.95253	8.61527e-12
RP23-193M19.6	Dlk1	0.893149	2.23788e-08
RP23-193M19.6	Dcaf12l2	0.894414	1.99745e-08
RP23-193M19.6	RP24-162F23.7	0.886393	4.01341e-08
RP23-193M19.6	Ech1	0.887717	3.5897e-08
RP23-193M19.6	Layn	0.891151	2.67032e-08
RP23-56K17.4	Spon1	0.895912	1.74254e-08
RP23-56K17.4	Lor	0.885211	4.4286e-08
RP23-56K17.4	Ttn	0.902006	9.78345e-09
RP23-56K17.4	RP24-472I15.1	0.883932	4.92007e-08
RP23-394E9.1	Fam163a	0.946148	2.96189e-11
RP23-394E9.1	Mmp9	0.895408	1.82487e-08
RP23-394E9.1	Tmem50b	0.904928	7.31856e-09
RP23-394E9.1	Satb1	0.908347	5.14873e-09
RP23-394E9.1	Gpcpd1	0.885917	4.17617e-08
RP23-394E9.1	Wnt2b	0.978357	3.72312e-15
RP23-394E9.1	Kcnab2	0.941655	6.47709e-11
RP23-394E9.1	Vamp1	0.894703	1.94572e-08
RP23-394E9.1	Chrna6	0.886559	3.95799e-08
RP23-394E9.1	Chrnb3	0.939903	8.64302e-11
RP23-394E9.1	Rasgrp2	0.933554	2.29731e-10
RP23-394E9.1	Pcdh8	0.915515	2.35101e-09
RP23-394E9.1	Sstr4	0.891664	2.55278e-08
RP23-394E9.1	Mgarp	0.920213	1.35335e-09
RP23-394E9.1	Ak5	0.894639	1.95715e-08
RP23-394E9.1	Ndp	0.966774	2.58007e-13
RP23-394E9.1	Elmod1	0.903607	8.35455e-09
RP23-394E9.1	Bend6	0.892323	2.40853e-08
RP23-394E9.1	Tmem232	0.916848	2.01665e-09
RP23-394E9.1	Rimkla	0.887112	3.77797e-08
RP23-394E9.1	Omg	0.926762	5.90881e-10
RP23-394E9.1	Kctd19	0.940314	8.08415e-11
RP23-394E9.1	Cbln4	0.903641	8.32638e-09
RP23-67A17.1	Adcy1	0.921814	1.11261e-09
RP23-67A17.1	Six6	0.882937	5.33587e-08
RP23-67A17.1	Epha4	0.886359	4.02461e-08
RP23-67A17.1	Itga4	0.889179	3.1687e-08
RP23-67A17.1	Il12a	0.912347	3.35175e-09
RP23-67A17.1	Mgat5	0.894003	2.07284e-08
RP23-67A17.1	Vwc2	0.883786	4.97918e-08
RP23-67A17.1	Tll1	0.886052	4.12936e-08
RP23-67A17.1	Cntnap5a	0.900084	1.17838e-08
RP23-262F9.12	Nmb	0.910332	4.17105e-09
RP23-262F9.12	Prdx1	0.888023	3.49775e-08
RP23-262F9.12	Bmp6	0.896958	1.58225e-08
RP23-262F9.12	Lxn	0.883205	5.22093e-08
RP23-262F9.12	Agtr1a	0.886566	3.95561e-08
RP23-262F9.12	Layn	0.951466	1.07055e-11
RP23-262F9.12	Gm10735	0.925878	6.63735e-10
RP23-207P21.2	Gpnmb	0.914584	2.61291e-09
XLOC_001695	Ascl1	0.895119	1.87354e-08
XLOC_001695	Dlk1	0.915302	2.4088e-09
XLOC_001695	Tcf24	0.91043	4.12741e-09
XLOC_001711	Cartpt	0.880683	6.3946e-08
XLOC_001850	Slc35f6	0.88678	3.88509e-08
XLOC_001850	Adamtsl5	0.884588	4.66203e-08
XLOC_002230	Zim1	0.88808	3.48064e-08
XLOC_002230	Mst1r	0.941774	6.34928e-11
XLOC_002230	Vamp5	0.913096	3.08604e-09
XLOC_003395	Ngb	0.911047	3.86189e-09
XLOC_003395	Ror2	0.907684	5.51754e-09
XLOC_003395	Opn4	0.882115	5.70235e-08
XLOC_003395	Galnt15	0.893003	2.26716e-08
XLOC_003395	Prkcd	0.891123	2.67694e-08
XLOC_003395	Sidt1	0.926405	6.19385e-10
XLOC_003395	Gna14	0.898117	1.42e-08
XLOC_003395	Pgm2	0.915094	2.4663e-09
XLOC_003395	Rasgrp1	0.886326	4.0358e-08
XLOC_003395	Gnb4	0.902019	9.77086e-09
XLOC_003395	Rerg	0.888826	3.26616e-08
XLOC_003395	Ptprm	0.928385	4.75468e-10
XLOC_003395	RP23-159L13.1	0.884078	4.86164e-08
XLOC_003395	Bmp6	0.912113	3.4388e-09
XLOC_003395	Ankrd6	0.892312	2.41088e-08
XLOC_003395	Tmtc4	0.889793	3.00518e-08
XLOC_003395	RP23-253N17.1	0.906509	6.23039e-09
XLOC_003395	Lxn	0.908176	5.24178e-09
XLOC_003395	Igf2	0.897988	1.43726e-08
XLOC_003395	Spcs3	0.934375	2.03582e-10
XLOC_003395	Emcn	0.898884	1.32102e-08
XLOC_003395	Wdr6	0.891821	2.51773e-08
XLOC_008763	Tshz3	0.880365	6.55803e-08
XLOC_011768	Cnga1	0.897003	1.57555e-08
XLOC_011768	RP24-162F23.5	0.912326	3.3597e-09
XLOC_016180	Ap1m2	0.928633	4.59774e-10
XLOC_016180	Mrvi1	0.895919	1.74136e-08
XLOC_016180	Cnmd	0.895583	1.79581e-08
XLOC_016180	Aox4	0.905724	6.75091e-09
XLOC_016180	Zbed6	0.891328	2.62918e-08
XLOC_016992	Kcnj5	0.887392	3.68987e-08
XLOC_019395	Golga7	0.944294	4.12279e-11
XLOC_019395	Sema6a	0.886108	4.11021e-08
XLOC_019395	Pi4k2a	0.942822	5.3177e-11
XLOC_019395	Tspan4	0.90498	7.28034e-09
XLOC_019395	Ggt7	0.925333	7.12532e-10
XLOC_019395	Procr	0.949313	1.63775e-11
XLOC_019395	Efna1	0.891085	2.68589e-08
XLOC_019395	Slc35f6	0.935045	1.84252e-10
XLOC_019395	Eif4ebp1	0.902175	9.6225e-09
XLOC_019395	Chst2	0.958113	2.52377e-12
XLOC_019395	Trim56	0.909754	4.43694e-09
XLOC_019395	Lifr	0.918874	1.58949e-09
XLOC_019395	Sez6l	0.881514	5.9842e-08
XLOC_019395	Scrt2	0.932983	2.49681e-10
XLOC_019395	Sphk1	0.900628	1.1183e-08
XLOC_020187	Ap1m2	0.91706	1.96769e-09
XLOC_020187	Mrvi1	0.953614	6.86937e-12
XLOC_020187	Cnmd	0.911058	3.85743e-09
XLOC_020187	Aox4	0.886689	3.91483e-08
XLOC_020187	Kctd19	0.904711	7.48031e-09
XLOC_020958	Fgf12	0.892022	2.47339e-08
XLOC_021750	Ccdc172	0.885504	4.32215e-08
XLOC_021844	Luzp1	0.888119	3.46931e-08
XLOC_021844	Hlf	0.94041	7.95821e-11
XLOC_021844	Sod2	0.909875	4.38047e-09
XLOC_021844	Cox4i2	0.93268	2.60851e-10
XLOC_021844	Cacnb4	0.954887	5.22874e-12
XLOC_021844	Adcy1	0.900318	1.15222e-08
XLOC_021844	Rgs6	0.941016	7.20262e-11
XLOC_021844	Cacna1i	0.899034	1.30238e-08
XLOC_021844	Tbl1x	0.887745	3.58108e-08
XLOC_021844	Cplx2	0.912048	3.46336e-09
XLOC_021844	Sgol2a	0.932903	2.52594e-10
XLOC_021844	Epha4	0.893831	2.10513e-08
XLOC_021844	Itga4	0.890689	2.78034e-08
XLOC_021844	Efna3	0.918711	1.62056e-09
XLOC_021844	Ptprd	0.915141	2.45318e-09
XLOC_021844	Wasf3	0.924991	7.44746e-10
XLOC_021844	Mtus2	0.903509	8.4357e-09
XLOC_021844	Dlc1	0.8843	4.77406e-08
XLOC_021844	Ttc28	0.932641	2.62319e-10
XLOC_021844	B3galt2	0.912387	3.33726e-09
XLOC_021844	Mgat5	0.897558	1.49624e-08
XLOC_021844	Ttll7	0.900703	1.11033e-08
XLOC_021844	Adgrl3	0.936908	1.3881e-10
XLOC_021844	Dnm3	0.911309	3.75412e-09
XLOC_021844	Elmo1	0.954349	5.87323e-12
XLOC_021844	Shtn1	0.971638	5.4066e-14
XLOC_021844	Prkce	0.921031	1.22502e-09
XLOC_021844	Bcl11b	0.905179	7.13521e-09
XLOC_021844	Scrt1	0.919471	1.4799e-09
XLOC_021844	Pcdh10	0.917632	1.8406e-09
XLOC_021844	Vwc2	0.901744	1.00367e-08
XLOC_021844	Plcb1	0.912402	3.33143e-09
XLOC_021844	Robo2	0.916875	2.0104e-09
XLOC_021844	Kcnh7	0.948155	2.04281e-11
XLOC_021844	Lsamp	0.883432	5.12531e-08
XLOC_021844	2900055J20Rik	0.902407	9.40613e-09
XLOC_021844	Vma21	0.906167	6.45258e-09
XLOC_021844	RP23-204N19.8	0.884208	4.81035e-08
XLOC_021844	Erich3	0.945646	3.24262e-11
XLOC_021844	Hsbp1l1	0.898021	1.43289e-08
XLOC_024440	Ap1m2	0.916102	2.19801e-09
XLOC_024440	Cnmd	0.898854	1.32468e-08
XLOC_024440	Tmem50b	0.923543	8.96196e-10
XLOC_024440	Wnt2b	0.948683	1.84815e-11
XLOC_024440	Kcnab2	0.936705	1.43224e-10
XLOC_024440	Vamp1	0.903416	8.51459e-09
XLOC_024440	Chrnb3	0.897934	1.44462e-08
XLOC_024440	Sstr4	0.886505	3.97583e-08
XLOC_024440	Mgarp	0.904086	7.9647e-09
XLOC_024440	Ak5	0.888183	3.4503e-08
XLOC_024440	Ndp	0.930581	3.51476e-10
XLOC_024440	Tmem232	0.892207	2.43337e-08
XLOC_024440	Rtn4rl2	0.896177	1.70062e-08
XLOC_024440	Kctd19	0.919535	1.46869e-09
XLOC_024559	Kctd4	0.88305	5.28709e-08
XLOC_024559	Dnah6	0.911459	3.69349e-09
XLOC_024559	Serpine3	0.903864	8.14305e-09
XLOC_025164	Mnx1	0.950906	1.19794e-11
XLOC_025164	Aldoc	0.888138	3.46375e-08
XLOC_025164	Chga	0.895173	1.86447e-08
XLOC_025164	Gpcpd1	0.887288	3.72248e-08
XLOC_025164	Wnt2b	0.881558	5.96326e-08
XLOC_025164	Kcnab2	0.928999	4.37379e-10
XLOC_025164	Vamp1	0.900449	1.1378e-08
XLOC_025164	Rasgrp2	0.899057	1.29953e-08
XLOC_025164	Sstr4	0.936725	1.42778e-10
XLOC_025164	Rimkla	0.899786	1.21238e-08
XLOC_025164	Omg	0.914673	2.58683e-09
XLOC_025164	Kctd19	0.882892	5.35547e-08
XLOC_025164	Cbln4	0.892049	2.46745e-08
XLOC_025832	Ascl1	0.917228	1.92946e-09
XLOC_025832	Dlk1	0.956585	3.58825e-12
XLOC_025873	Chchd10	0.890132	2.91841e-08
XLOC_034435	Chrnb3	0.880449	6.51426e-08
XLOC_034615	Clip3	0.880112	6.69055e-08
XLOC_034615	Scamp1	0.890031	2.94399e-08
XLOC_034615	Prepl	0.893668	2.13632e-08
XLOC_034615	Gpi1	0.884584	4.66382e-08
XLOC_034615	Zbtb9	0.93486	1.89427e-10
XLOC_036483	Epn3	0.913093	3.08681e-09
XLOC_036483	Scn4b	0.926426	6.17689e-10
XLOC_040297	Mmp9	0.925152	7.29421e-10
XLOC_040297	Slc6a11	0.891208	2.65713e-08
XLOC_040297	Pcdh8	0.882699	5.43958e-08
XLOC_040297	Lypd6	0.885806	4.21485e-08
XLOC_040297	Inadl	0.881852	5.8243e-08
XLOC_043395	Nup37	0.923498	9.01328e-10
XLOC_043395	Il7	0.896447	1.65886e-08
XLOC_043395	Sox30	0.898395	1.38335e-08
XLOC_043395	RP24-162F23.7	0.919354	1.50079e-09
XLOC_043395	Nbeal2	0.911419	3.70926e-09
XLOC_043395	RP23-330D3.5	0.977504	5.45988e-15
XLOC_043395	RP24-132A22.2	0.961895	9.95124e-13
XLOC_043395	RP23-56M18.3	0.909871	4.38217e-09
XLOC_043395	RP23-56M18.1	0.887439	3.67537e-08
XLOC_045409	Arsa	0.889257	3.14745e-08
XLOC_045409	Iqgap3	0.907902	5.3941e-09
XLOC_045409	Wdr72	0.887891	3.53728e-08
XLOC_045409	RP24-162F23.6	0.940156	8.29499e-11
XLOC_052423	RP23-464P12.1	0.987116	2.15779e-17
XLOC_052423	Chat	0.920134	1.3664e-09
XLOC_052423	P2rx2	0.885959	4.16159e-08
XLOC_052423	Exo1	0.931477	3.09849e-10
XLOC_052423	Scml4	0.938052	1.16151e-10
XLOC_052423	Kcnj16	0.934047	2.13709e-10
XLOC_054901	Gstm3	0.905786	6.70869e-09
XLOC_054901	Rnase4	0.884715	4.61367e-08
XLOC_054901	Tpsg1	0.916799	2.0282e-09
XLOC_054901	RP23-48J18.2	0.882026	5.74337e-08
