# Supplementary material for: Identification of long noncoding RNAs in injury-resilient and injury-susceptible mouse retinal ganglion cells
Source: BMC Genomics. 2021 Oct 14;22:741. doi: 10.1186/s12864-021-08050-x (PMC8518251; doi:10.1186/s12864-021-08050-x)
Supplement: Supplementary file 8 — Additional file 8: Table S8. Top GO “Biological Process” and “Molecular Function” enriched terms [p-value < 0.05) assigned to the protein-coding genes correlated with lncRNA (r > |0.88|) in each cluster. [file 12864_2021_8050_MOESM8_ESM.xlsx]

## Sheet: Injured ooDSGC vs normal ooDSGC
Top Ten Enriched GO Terms (P-Value < 0.05)	Count	P-Value	Genes
Cluster 1
GO:0006096~glycolytic process	6	1.39664e-07	GPI1, PGAM1, ENO1, ALDOA, ENO2, GAPDH
GO:0008022~protein C-terminus binding	8	1.00362e-05	NSF, STIP1, RAB3A, YWHAQ, NEFL, ATP1B1, DNM1, VAMP2
GO:0005515~protein binding	30	6.84667e-05	RTN3, NDRG4, RAB3A, FAM89B, SDC2, STXBP1, STIP1, YWHAQ, SNCG, NEFL, CKB, KPNA2, GPRASP1, NSF, MAP2K4, HSP90AA1, MAGEE1, ATPIF1, ATP1B1, SEPT5, ZWINT, DNM1, OLFM1, PRKAR1A, CCPG1, PPIA, SLC25A4, VAMP2, ITM2B, EIF4G2
GO:0017157~regulation of exocytosis	4	8.36659e-05	NSF, RAB3A, SEPT5, VAMP2
GO:0019905~syntaxin binding	4	0.0030252	NSF, STXBP1, SEPT5, VAMP2
GO:0017075~syntaxin-1 binding	3	0.0030921	NSF, STXBP1, VAMP2
GO:0006094~gluconeogenesis	3	0.00356544	GPI1, PGAM1, GAPDH
GO:0015991~ATP hydrolysis coupled proton transport	3	0.00570393	ATP6V1B2, ATP6V1H, ATP1A3
GO:0044822~poly(A) RNA binding	11	0.00623038	STIP1, HSP90AA1, STXBP1, WDR6, SRP54C, ENO1, KPNA2, ALDOA, PPIA, DNM1, EIF4G2
GO:0021762~substantia nigra development	3	0.00751145	YWHAQ, CKB, CALM2
Cluster 2
GO:0006418~tRNA aminoacylation for protein translation	11	8.42594e-11	CARS, YARS, AIMP1, NARS, WARS, LARS, RARS, TARS, SARS, GARS, EPRS
GO:0004812~aminoacyl-tRNA ligase activity	11	1.97685e-10	CARS, YARS, NARS, WARS, LARS, RARS, TARS, SARS, GARS, EPRS, AARS
GO:1990440~positive regulation of transcription from RNA polymerase II promoter in response to endoplasmic reticulum stress	6	3.07107e-07	CEBPB, TRP53, DDIT3, ATF6, ATF3, MBTPS2
GO:0006412~translation	22	7.02737e-07	CARS, YARS, WARS, RPS8, SARS, TARS, EIF2S2, EPRS, MRPL24, NARS, AIMP1, RPS15A, EIF6, LARS, RARS, RPS3, SLC25A51, RPL13, ETF1, GARS, EIF3C, AARS
GO:0034976~response to endoplasmic reticulum stress	10	1.92119e-06	CREB3, UFL1, PPP1R15B, CEBPB, STC2, DDIT3, TMBIM6, TRIB3, BBC3, HERPUD1
GO:0005515~protein binding	95	2.35429e-06	CNTFR, RNF11, ZFAND2B, ARPC1A, DYSF, SLC2A1, RBPJ, RAB22A, HERPUD1, EEA1, SYDE1, UFL1, LGALS3, DNMT3L, CHAF1B, CSRP3, EDNRB, LGALS1, CSRP1, CASP6, ADAMTS1, PIP5KL1, SESN2, NUP62, AP1S1, HOMER3, MAP2K3, MEF2A, RBM17, ATP6V1G1, TNFRSF12A, RSAD2, TCF12, PLAUR, GTPBP2, MAPK8IP1, CARHSP1, BRMS1, HAX1, CCKBR, DOK5, DDIT3, DOK7, TBPL1, GARS, PLEKHO1, TRIB3, ADAM8, TNIK, ARHGEF2, TLN1, ATF5, ATF6, TRIM56…
GO:0030968~endoplasmic reticulum unfolded protein response	8	6.68206e-06	CREB3, STC2, DDIT3, YOD1, ATF6, ATF3, HERPUD1, AARS
GO:0006986~response to unfolded protein	8	1.01135e-05	CREB3, DDIT3, HSPB1, YOD1, TMBIM6, CHAC1, ATF6, HERPUD1
GO:0006564~L-serine biosynthetic process	4	1.30259e-05	SHMT2, PSAT1, PHGDH, PSPH
GO:0070059~intrinsic apoptotic signaling pathway in response to endoplasmic reticulum stress	7	1.40189e-05	CEBPB, TRP53, DDIT3, TMBIM6, TRIB3, CHAC1, BBC3
Cluster 3
GO:0005515~protein binding	90	1.28994e-08	DOCK3, THRA, KCNC1, MYT1L, IRS1, ATN1, CHD2, UBE2D2A, SYNE1, SIX6, PCLO, HEY1, DPYSL2, KIF5B, AKT3, KIFAP3, JARID2, EPHA4, NCOA2, DST, NCOA6, PDE4D, PRKCE, FBXO2, ATRX, MAGI2, EBF1, ANK3, CBFA2T2, DYNLL2, ZDHHC17, DNM3, BCR, SHTN1, CACNB4, SCN8A, IL1RAPL1
GO:0034765~regulation of ion transmembrane transport	11	7.39672e-06	CACNB4, KCNC1, KCNH7, KCNJ9, SCN8A, KCNC3, CACNA2D2, CACNA1A, CACNG2, CACNG4, SCN2B
GO:0005244~voltage-gated ion channel activity	11	7.74355e-06	CACNB4, KCNC1, KCNH7, KCNJ9, SCN8A, KCNC3, CACNA2D2, CACNA1A, CACNG2, CACNG4, SCN2B
GO:0050839~cell adhesion molecule binding	8	3.09115e-05	PTPRD, SHTN1, GRIN2A, NLGN2, TENM3, ANP32A, ADGRL1, NRXN2
GO:0007399~nervous system development	16	7.99208e-05	ROBO2, NTRK2, EPHA4, MYT1L, CNTN6, MAGI2, VPS13A, CPLX2, SMARCA4, ELAVL3, TTLL7, PURA, DPYSL2, MARK4, CAMK2G, SCN2B
GO:0007155~cell adhesion	18	0.000126032	EPHA4, NLGN2, TENM3, NEGR1, DST, CNTN6, PCDH10, PRKCE, CELSR2, PCDH17, NFASC, CDH11, FLRT1, FAT3, NCAM2, TLN2, PLCB1, SCARF2
GO:0005245~voltage-gated calcium channel activity	6	0.000177259	CACNB4, IL1RAPL1, CACNA2D2, CACNA1A, CACNG2, CACNG4
GO:0007156~homophilic cell adhesion via plasma membrane adhesion molecules	10	0.000208172	ROBO2, TENM3, PCDHB19, PCDH10, PCDH7, CDH11, PCDHB16, FAT3, CELSR2, PCDH17
GO:0008017~microtubule binding	11	0.000231467	DNM3, APPBP2, APC, DST, HOOK1, VAPB, DPYSL2, KIF5B, MAP1A, KIF21A, MARK4
GO:0007416~synapse assembly	6	0.000232421	DNM3, PCLO, NLGN2, PCDHB16, NRXN2, CACNA1A
Cluster 4
GO:0007268~chemical synaptic transmission	7	1.48641e-05	PCDH8, SLC6A11, VDAC1, FGF12, SSTR4, GRIN1, HCRTR1
GO:0005216~ion channel activity	5	0.00175709	CHRNB3, CHRNA6, KCNA2, SCN1A, GRIN1
GO:0050905~neuromuscular process	3	0.00291904	KCNAB2, FGF12, GRIN1
GO:0005515~protein binding	22	0.0062741	SHC3, WNT2B, LGI3, KCNA2, CHRNA6, PAX6, KCNAB2, RHOBTB2, GRIN1, HCRTR1, MAPK10, PNKD, RIT2, MYO3B, RASSF6, APBB2, VDAC1, MGARP, CBLN4, INA, FGF12, PACSIN1
GO:0006811~ion transport	7	0.00914225	CHRNB3, CHRNA6, KCNA2, VDAC1, KCNAB2, SCN1A, GRIN1
GO:2001258~negative regulation of cation channel activity	2	0.0123316	MMP9, FGF12
GO:0007165~signal transduction	10	0.0143083	RIT2, SHC3, CHRNB3, WNT2B, CHRNA6, CHN1, RASSF6, SSTR4, PACSIN1, HCRTR1
GO:0043065~positive regulation of apoptotic process	5	0.0199765	TSC22D1, RASSF6, APBB2, MMP9, GRIN1
GO:0006810~transport	12	0.0223705	ABCD2, CHRNB3, CHRNA6, SIGMAR1, KCNA2, G3BP2, SLC6A11, VDAC1, SLC35F1, KCNAB2, SCN1A, GRIN1
GO:0042165~neurotransmitter binding	2	0.0270177	SLC6A11, GRIN1

## Sheet: Injured ooDSGC vs Injured ipRGC
Top Ten Enriched GO Terms (P-Value < 0.05)	Count	P-Value	Genes
Cluster 1
GO:0006418~tRNA aminoacylation for protein translation	6	5.60524e-06	YARS, NARS, WARS, LARS, GARS, EPRS
GO:0004812~aminoacyl-tRNA ligase activity	6	7.04166e-06	YARS, NARS, WARS, LARS, GARS, EPRS
GO:0008652~cellular amino acid biosynthetic process	4	0.000743872	PSAT1, ASNS, ALDH18A1, PSPH
GO:0016874~ligase activity	9	0.0037493	YARS, NARS, WARS, SIAH3, LARS, ASNS, GARS, TTLL11, EPRS
GO:0016491~oxidoreductase activity	11	0.0093366	CYB5R2, ALDH3B2, ASPH, SMOX, MTHFD2, SCD3, HMOX1, NOX4, ALDH18A1, IDO2, HTATIP2
GO:0045766~positive regulation of angiogenesis	5	0.0113525	LGALS3, ADM2, SPHK1, HMOX1, RUNX1
GO:0045765~regulation of angiogenesis	3	0.0171597	EFNA1, WARS, HTATIP2
GO:0034976~response to endoplasmic reticulum stress	4	0.017438	CEBPB, STC2, DDIT3, HERPUD1
GO:0016620~oxidoreductase activity, acting on the aldehyde or oxo group of donors, NAD or NADP as acceptor	3	0.0206611	ALDH3B2, ALDH18A1, HTATIP2
GO:0061629~RNA polymerase II sequence-specific DNA binding transcription factor binding	2	0.0206643	CSRP3, IFRD1
Cluster 2
GO:0044822~poly(A) RNA binding	41	8.86612e-12	KMT2C, CCDC124, CISD2, TCF20, NUCKS1, CHD3, CHD2, LARP1B, RTN4, SYNE1, RRP7A, PNN, PURA, ALKBH5, RPS15A, HNRNPDL, PEG10, G3BP1, DHX36, ABCF1, DDX17, ZRANB2, GLRX3, STRBP, YLPM1, DDX52, EIF2S2, PRRC2B, RC3H2, PRRC2A, MEX3B, GOLGB1, TRMT6, STRAP, SUCLG1, ET
GO:0006351~transcription, DNA-templated	42	7.93967e-06	PHF3, GTF2A1, KMT2D, NFAT5, CRTC3, KMT2A, KMT2C, MYCBP2, ZBTB20, TCF20, RORA, BAZ2A, RBPJ, CHD2, FOXO3, ZBTB4, AFF1, PNN, PURA, SNAPC1, HNRNPDL, ZMIZ1, DHX36, ATF7IP, ESRRA, DDX17, TLE3, ZFHX3, RFC1, KDM2B, ZFP318, YLPM1, EBF1, ASH1L, FOXP4, POU4F1, ZFHX4
GO:0008270~zinc ion binding	28	3.13795e-05	PHF3, KMT2D, KMT2A, KMT2C, MYCBP2, WBP4, OTUD7B, TCF20, RORA, BAZ2A, CHD3, SH3RF1, PTMS, RAI1, ZMIZ1, PEG10, ZMAT5, ESRRA, ZFHX3, ZRANB2, ZFHX2, KDM2B, ZFP318, ASH1L, ZFHX4, RC3H2, MEX3B, DDAH1
GO:0003677~DNA binding	39	5.84442e-05	GTF2A1, NFAT5, KMT2A, KMT2C, OTUD7B, ZBTB20, TCF20, RORA, BAZ2A, CHD3, PDS5B, RBPJ, CHD2, FOXO3, ZBTB4, PNN, PURA, SNAPC1, HNRNPDL, PEG10, G3BP1, DHX36, HMGN1, ESRRA, ZFHX3, RFC1, KDM2B, STRBP, EBF1, ASH1L, FOXP4, POU4F1, ZFHX4, RC3H2, WDR76, SCRT1, GCFC2
GO:0005515~protein binding	67	0.000160008	DIXDC1, OTUD7B, TCF20, RORA, CHD3, PARK7, ADO, SMC3, RBPJ, CHD2, SH3RF1, IGF1R, SYNE1, PCLO, SESN3, DPYSL2, KPNA4, KIF1B, RGS6, HMGN1, TLE3, UNC13A, GLRX3, FBXW7, EBF1, ATG10, ANK2, UNC5D, SRCIN1, RC3H2, STRAP, RGS7BP, GTF2A1, GRIA2, SMARCD1, KMT2D, KMT2A
GO:0046872~metal ion binding	57	0.000267572	BMPR2, GALNT13, ZBTB20, CISD2, OTUD7B, TCF20, RORA, ADO, SH3RF1, ALKBH5, PCLO, ZMIZ1, PEG10, STK32C, UNC13A, GLRX3, KDM2B, EBF1, ASH1L, FOXP4, PGM2L1, RC3H2, ZFP292, DDAH1, KMT2D, KMT2A, ZFP626, KMT2C, MYCBP2, IREB2, WBP4, AGAP1, BAZ2A, ZBTB4, CYGB, ACACA
GO:0006355~regulation of transcription, DNA-templated	43	0.000281746	GTF2A1, KMT2D, NFAT5, CRTC3, KMT2A, ZFP626, KMT2C, MYCBP2, ZBTB20, TCF20, RORA, BAZ2A, CHD3, RBPJ, CHD2, FOXO3, ZBTB4, PNN, PURA, SNAPC1, HNRNPDL, ZMIZ1, DHX36, ATF7IP, ESRRA, DDX17, TLE3, ZFHX3, ZFHX2, RFC1, KDM2B, ZFP318, YLPM1, EBF1, ASH1L, FOXP4, POU4
GO:0070577~lysine-acetylated histone binding	4	0.000612335	KMT2A, BAZ2A, PHIP, SMARCA4
GO:0003723~RNA binding	19	0.0018493	DDX17, ZRSR2, ZRANB2, KDM2B, STRBP, CPSF2, IREB2, BAZ2A, PARK7, DDX52, RC3H2, RRP7A, PURA, MEX3B, SYNJ1, HNRNPDL, G3BP1, DHX36, TNRC6A
GO:0000122~negative regulation of transcription from RNA polymerase II promoter	18	0.00225706	ATF7IP, ESRRA, ZFHX3, RFC1, KDM2B, YLPM1, OTUD7B, ZBTB20, FOXO3, FOXP4, RBPJ, POU4F1, ZBTB4, SCRT1, SMARCA4, PPP2CA, GCFC2, STRAP
Cluster 3
GO:0021762~substantia nigra development	4	0.00120304	CDC42, YWHAQ, CKB, YWHAH
GO:0007264~small GTPase mediated signal transduction	7	0.00199203	CDC42, YWHAQ, SH2D3C, RND2, RGL1, RSG1, RASGRP1
GO:0005178~integrin binding	5	0.00217087	VCAM1, LAMB2, KDR, THBS1, CX3CL1
GO:0005515~protein binding	36	0.00226664	RTN3, IGSF8, HHIP, SDC2, RND2, THBS1, NR2E3, IKZF3, CRKL, CDC42, YWHAQ, GPC3, KDR, SNCG, CKB, GPRASP1, ANKRD6, YWHAH, MAP2K4, STAT5B, ATP8B2, IGF2, SSC5D, SYP, BMP6, ZWINT, DNM1, OLFM1, DLG1, PRKCQ, HAP1, LRCH4, KCNK2, ATP6V0C, VAMP2, ITM2B
GO:0044325~ion channel binding	5	0.00418789	DLG1, YWHAQ, HAP1, VAMP2, YWHAH
GO:0042104~positive regulation of activated T cell proliferation	3	0.00772037	CD86, STAT5B, IGF2
GO:0017157~regulation of exocytosis	3	0.00836166	HAP1, RSG1, VAMP2
GO:0060326~cell chemotaxis	4	0.00925206	VCAM1, PRKCD, PRKCQ, CX3CL1
GO:0001540~beta-amyloid binding	3	0.0123126	OLFM1, ITM2B, ITM2C
GO:0070372~regulation of ERK1 and ERK2 cascade	3	0.012685	GSTP1, ECE1, RASGRP1
Cluster 4
GO:0015991~ATP hydrolysis coupled proton transport	4	6.96981e-05	ATP5B, ATP6V1B2, ATP6V1H, ATP5G1
GO:0006096~glycolytic process	4	9.07468e-05	ENO1, ALDOA, ENO2, PFKP
GO:0046034~ATP metabolic process	4	0.000124721	HSPA8, ATP5B, ATP6V1B2, ATP5G1
GO:0015992~proton transport	4	0.000377797	ATP5B, ATP6V1B2, ATP6V1H, ATP5G1
GO:0006107~oxaloacetate metabolic process	3	0.00051692	CS, GOT1, MDH2
GO:0098641~cadherin binding involved in cell-cell adhesion	5	0.00407169	HSPA8, ENO1, ALDOA, PFKP, EIF4G2
GO:0098609~cell-cell adhesion	4	0.0108702	ENO1, ALDOA, PFKP, EIF4G2
GO:0004634~phosphopyruvate hydratase activity	2	0.0116968	ENO1, ENO2
GO:0061615~glycolytic process through fructose-6-phosphate	2	0.0121091	ALDOA, PFKP
GO:0016820~hydrolase activity, acting on acid anhydrides, catalyzing transmembrane movement of substances	2	0.016338	ATP6V1B2, ATP6V1H

## Sheet: Normal ooDSGC vs normal ipRGC
Top Ten Enriched GO Terms (P-Value < 0.05)	Count	P-Value	Genes
Cluster 1
GO:0032930~positive regulation of superoxide anion generation	3	0.0014638	GSTP1, PRKCD, AGTR1A
GO:0001822~kidney development	5	0.00358334	CDKN1C, ODC1, BMP6, AGTR1A, WNT4
GO:0007601~visual perception	5	0.0038874	RP1, OPN4, NGB, CNGA1, RDH5
GO:0000302~response to reactive oxygen species	3	0.00452843	GPX1, GSTP1, PRDX1
GO:0046466~membrane lipid catabolic process	2	0.00959994	CYP1B1, SMPDL3B
GO:0045666~positive regulation of neuron differentiation	4	0.0134664	BRINP1, ASCL1, GDF6, BMP6
GO:0032349~positive regulation of aldosterone biosynthetic process	2	0.0143657	BMP6, WNT4
GO:0003924~GTPase activity	5	0.0169353	GNA14, GNG4, GNB4, GEM, RERG
GO:0043407~negative regulation of MAP kinase activity	3	0.0181861	UCHL1, GSTP1, PRKCD
GO:0030182~neuron differentiation	4	0.023389	CHAT, ASCL1, WNT4, ITM2C
Cluster 2
GO:0006096~glycolytic process	4	0.00039331	GPI1, PGAM1, ALDOC, ALDOA
GO:0035094~response to nicotine	4	0.000761864	CHRNB4, CHRNB3, CHRNA6, ALDOA
GO:0004889~acetylcholine-activated cation-selective channel activity	3	0.00232932	CHRNB4, CHRNB3, CHRNA6
GO:0042166~acetylcholine binding	3	0.00259662	CHRNB4, CHRNB3, CHRNA6
GO:0015464~acetylcholine receptor activity	3	0.00287767	CHRNB4, CHRNB3, CHRNA6
GO:0007268~chemical synaptic transmission	5	0.00492081	NPY5R, PCDH8, VDAC1, CARTPT, SSTR4
GO:0007274~neuromuscular synaptic transmission	3	0.00514594	CHRNB3, RAB3A, CHRNA6
GO:0051291~protein heterooligomerization	4	0.00572421	CHRNB4, CHRNB3, CHRNA6, KCNAB2
GO:0007271~synaptic transmission, cholinergic	3	0.00632855	CHRNB4, CHRNB3, CHRNA6
GO:0006887~exocytosis	4	0.00849039	RAB3A, LGI3, VAMP1, SCAMP1
Cluster 3
GO:0005515~protein binding	70	0.000177769	KCNC1, RAPH1, RORA, SMC3, UNC80, SIX6, KIF5C, KIF5B, KIF1B, KIFAP3, RGS6, EPHA4, TLE3, SEMA6A, PPP1R12A, PDE4D, PRKCE, FBXO2, ISLR2, PRPF40A, PAX6, LIFR, ANK3, DNM3, SHTN1, SFPQ, CACNB4, NRG3, ASPH, SCN8A, MAP1A, ELMO1, RGS7BP, AIDA, PLCB1, PAFAH1B1, TRIM
GO:0007411~axon guidance	9	0.000355761	ROBO2, EFNA1, EPHA4, EFNA3, SEMA6A, KIF5B, APBB2, PAX6, ANK3
GO:0001764~neuron migration	8	0.000616319	NTRK2, FZD3, SEMA6A, CDKL5, APBB2, PAX6, PAFAH1B1, ADGRL3
GO:0019228~neuronal action potential	5	0.000623928	CACNA1I, SCN8A, ANK3, SCN3A, SCN1A
GO:0042391~regulation of membrane potential	7	0.000938621	CACNA1I, PEX5L, CACNB4, KCNH7, KIF5B, CNIH3, SCN1A
GO:0005516~calmodulin binding	9	0.00113793	CAMK1D, ARPP21, SPHK1, KCNN1, KCNN2, ADCY1, PLCB1, SCN3A, TTN
GO:0005248~voltage-gated sodium channel activity	4	0.00142357	SCN8A, SCN4B, SCN3A, SCN1A
GO:0003777~microtubule motor activity	6	0.00172274	DYNC2H1, KLC2, KIF5C, KIF5B, DNAH6, KIF1B
GO:0007018~microtubule-based movement	6	0.00213973	DYNC2H1, KLC2, KIF5C, KIF5B, KIF1B, KIFAP3
GO:0043014~alpha-tubulin binding	4	0.00275487	TTLL7, INO80, SNCB, PPARGC1A
